# Supplementary material for: Traffic-related ultrafine particles impair mitochondrial functions in human olfactory mucosa cells – Implications for Alzheimer's disease
Source: Redox Biol. 2024 Jul 19;75:103272. doi: 10.1016/j.redox.2024.103272 (PMC11321383; doi:10.1016/j.redox.2024.103272)
Supplement: Multimedia component 2 [file mmc2.xlsx]

## Sheet: (Sheet 1)24-h exposure to A0 
	baseMean	log2FoldChange	lfcSE	stat	pvalue	padj	symbol
ENSG00000171246	459.631	3.23598	0.509643	6.34949	2.16029e-10	8.25598e-08	NPTX1
ENSG00000273597	13.5098	3.01887	0.790447	3.8192	0.000133887	0.00359475	AL355377.1
ENSG00000173762	136.792	2.90988	0.343777	8.46446	2.57351e-17	7.70422e-14	CD7
ENSG00000224430	19.7397	2.73371	0.690205	3.96072	7.47227e-05	0.00234825	MKRN5P
ENSG00000261997	13.6721	2.72141	0.673186	4.04258	5.28653e-05	0.00182609	AC007336.1
ENSG00000164283	562.937	2.6601	0.598028	4.44812	8.66239e-06	0.000444554	ESM1
ENSG00000158270	380.326	2.62235	0.249542	10.5087	7.88133e-26	1.41564e-21	COLEC12
ENSG00000243609	14.4174	2.58153	0.688225	3.751	0.000176134	0.00439511	RPS2P44
ENSG00000287932	11.6283	2.55673	0.912253	2.80265	0.0050685	0.0452105
ENSG00000108932	46.7706	2.42252	0.393778	6.15199	7.6515e-10	2.32943e-07	SLC16A6
ENSG00000231697	17.6303	2.42192	0.633612	3.82241	0.000132156	0.00358336	NANOGP5
ENSG00000273284	12.9471	2.37187	0.687979	3.44759	0.000565613	0.0101292	AP001033.2
ENSG00000279880	9.09808	2.30205	0.828975	2.77699	0.00548652	0.0475164	AC134407.3
ENSG00000162490	14.7934	2.27818	0.549818	4.14351	3.42024e-05	0.00131834	DRAXIN
ENSG00000280294	8.54193	2.2429	0.66979	3.34866	0.000812025	0.0132596	AC011008.2
ENSG00000182585	3769.02	2.24139	0.303915	7.37506	1.64268e-13	1.22941e-10	EPGN
ENSG00000271857	9.60838	2.22167	0.700073	3.17348	0.00150624	0.0203116	AL096865.1
ENSG00000279977	34.924	2.15336	0.513783	4.19118	2.77502e-05	0.00110767	AC008764.10
ENSG00000286677	14.0147	2.11833	0.542013	3.90827	9.29577e-05	0.00271939
ENSG00000233030	19.8977	2.11172	0.464785	4.54343	5.53469e-06	0.000309431	AC243772.2
ENSG00000235834	13.3323	2.09816	0.687865	3.05025	0.00228649	0.0269397	Z93022.1
ENSG00000241170	9.87506	2.05981	0.688854	2.9902	0.00278796	0.0309376	AP001992.1
ENSG00000250645	18.221	2.05436	0.476508	4.31129	1.62304e-05	0.0007234	AC010442.3
ENSG00000268520	10.6134	2.05098	0.5236	3.91707	8.96302e-05	0.00265666	AC008750.5
ENSG00000127366	11.4807	2.00527	0.579804	3.45853	0.000543138	0.00985439	TAS2R5
ENSG00000127362	15.8344	2.00466	0.705428	2.84176	0.0044865	0.0420763	TAS2R3
ENSG00000185112	4461.3	2.00056	0.264799	7.55501	4.18839e-14	4.04169e-11	FAM43A
ENSG00000280276	26.2263	1.97503	0.637004	3.10049	0.001932	0.0242167	AC009229.4
ENSG00000229160	13.1731	1.96582	0.687468	2.85951	0.00424296	0.0407806	AC009229.2
ENSG00000167772	587.522	1.94016	0.671186	2.89065	0.00384445	0.0382783	ANGPTL4
ENSG00000138061	38926.4	1.92139	0.217148	8.8483	8.8865e-19	3.19239e-15	CYP1B1
ENSG00000260941	9.01681	1.92071	0.573464	3.34931	0.000810142	0.0132409	LINC00622
ENSG00000248641	20.8758	1.91651	0.586664	3.26679	0.00108775	0.0162562	HMGA1P2
ENSG00000285730	16.7419	1.91103	0.510382	3.74432	0.000180886	0.0045001
ENSG00000241963	8.70437	1.9073	0.602152	3.16747	0.00153772	0.0206277	RN7SL655P
ENSG00000140465	34.3618	1.90435	0.446331	4.26668	1.98405e-05	0.000848115	CYP1A1
ENSG00000124882	160.083	1.89387	0.48652	3.89268	9.91431e-05	0.00286765	EREG
ENSG00000177025	8.05604	1.88356	0.630096	2.98932	0.00279599	0.0309819	C19orf18
ENSG00000006468	242.181	1.87529	0.376888	4.97572	6.50045e-07	5.5337e-05	ETV1
ENSG00000279573	12.8048	1.85925	0.523738	3.54996	0.000385294	0.00771533	AC134407.2
ENSG00000188124	7.48234	1.85477	0.631847	2.93548	0.00333034	0.03506	OR2AG2
ENSG00000269892	8.43501	1.8455	0.664407	2.77767	0.00547504	0.0474627	AC125494.2
ENSG00000257817	11.879	1.84147	0.564518	3.26203	0.00110618	0.0165027	AC026765.2
ENSG00000248483	46.0076	1.8302	0.587003	3.11788	0.0018216	0.0232218	POU5F2
ENSG00000212724	85.2266	1.82361	0.409617	4.452	8.50749e-06	0.000438966	KRTAP2-3
ENSG00000214773	14.4065	1.82269	0.49473	3.68422	0.000229405	0.00543106	AC112512.1
ENSG00000224388	15.9809	1.81936	0.650405	2.79728	0.00515352	0.0457123	BACE2-IT1
ENSG00000239704	15.7963	1.81796	0.53377	3.40589	0.00065948	0.0113138	CDRT4
ENSG00000171658	91.0606	1.80896	0.37	4.88909	1.01301e-06	7.80934e-05	NMRAL2P
ENSG00000234807	10.6547	1.75533	0.519339	3.37994	0.000725028	0.0121938	LINC01135
ENSG00000248144	14.8872	1.74387	0.428484	4.06987	4.70389e-05	0.00169661	ADH1C
ENSG00000220201	10.9382	1.74066	0.568035	3.06435	0.0021814	0.0261739	ZGLP1
ENSG00000259232	10.2853	1.72709	0.622212	2.77573	0.00550787	0.0476782	AC105129.1
ENSG00000279281	23.378	1.72607	0.609874	2.8302	0.00465183	0.0429466	AC015883.1
ENSG00000279589	11.7198	1.71904	0.557178	3.08527	0.00203367	0.0250561	AC079416.2
ENSG00000213999	8.06416	1.71338	0.57934	2.95747	0.00310171	0.033381	MEF2B
ENSG00000254362	10.9107	1.71247	0.609048	2.81172	0.00492777	0.0443006	AC011726.3
ENSG00000159167	1126.33	1.71061	0.329829	5.18636	2.14449e-07	2.26387e-05	STC1
ENSG00000255202	10.9457	1.70765	0.534429	3.19527	0.00139699	0.019317	AL049629.1
ENSG00000241749	64.377	1.70457	0.442713	3.85029	0.000117977	0.00328543	RPSAP52
ENSG00000183850	24.8092	1.68695	0.508225	3.3193	0.000902418	0.0142311	ZNF730
ENSG00000270060	14.9725	1.68587	0.490223	3.43899	0.000583897	0.0103534	AC090589.3
ENSG00000277840	12.7605	1.68196	0.529859	3.17436	0.00150165	0.0202802	AC026368.1
ENSG00000269895	29.7085	1.67746	0.504811	3.32294	0.000890737	0.0140849	AP000654.1
ENSG00000228010	11.057	1.67708	0.560751	2.99077	0.00278272	0.0309376	AC073343.2
ENSG00000200253	10.2797	1.66679	0.460959	3.61591	0.000299294	0.00650821	RNU6-529P
ENSG00000139289	2125.75	1.66239	0.221798	7.49507	6.62648e-14	5.95124e-11	PHLDA1
ENSG00000267127	9.66111	1.66104	0.576978	2.87886	0.00399121	0.0392119	AC090360.1
ENSG00000139364	294.354	1.65538	0.227863	7.26477	3.7367e-13	2.48588e-10	TMEM132B
ENSG00000233967	27.2693	1.63384	0.466687	3.50095	0.00046361	0.00877487	AL359715.1
ENSG00000164171	3174.59	1.63103	0.303266	5.37822	7.52262e-08	9.68051e-06	ITGA2
ENSG00000264596	19.4342	1.61315	0.568566	2.83723	0.00455064	0.0424167	AP000897.1
ENSG00000280384	12.9209	1.60658	0.485254	3.3108	0.000930288	0.0145303	FP325332.1
ENSG00000280291	19.0672	1.60424	0.56458	2.84147	0.00449061	0.0420763	AC016251.2
ENSG00000168398	628.3	1.59945	0.416559	3.83968	0.000123195	0.00340434	BDKRB2
ENSG00000251141	11.1692	1.59413	0.429589	3.71083	0.000206579	0.00500752	MRPS30-DT
ENSG00000260912	26.4401	1.59195	0.35197	4.52296	6.09794e-06	0.000331913	AL158206.1
ENSG00000227292	19.1179	1.58069	0.44258	3.57153	0.0003549	0.00733073	AC009229.1
ENSG00000154188	591.843	1.57875	0.270639	5.83343	5.42996e-09	1.1751e-06	ANGPT1
ENSG00000231185	16.3415	1.57633	0.530011	2.97415	0.00293801	0.0320806	SPRY4-AS1
ENSG00000147437	17.3402	1.57077	0.483235	3.25052	0.00115192	0.0170295	GNRH1
ENSG00000287929	24.8849	1.57	0.539103	2.91225	0.0035884	0.036652
ENSG00000006283	31.8629	1.56556	0.485185	3.22672	0.00125217	0.0179788	CACNA1G
ENSG00000286314	43.6619	1.56331	0.562194	2.78074	0.00542356	0.0472674
ENSG00000064989	310.619	1.56277	0.323549	4.83009	1.3647e-06	0.000100052	CALCRL
ENSG00000286327	16.4365	1.53959	0.520568	2.95753	0.00310116	0.033381
ENSG00000244218	17.677	1.53923	0.449543	3.42398	0.000617108	0.0107304	RN7SL81P
ENSG00000279277	17.2267	1.53637	0.544581	2.8212	0.00478447	0.0435463	AC012020.1
ENSG00000258445	14.7979	1.53444	0.500832	3.06378	0.00218557	0.0262064	AL132777.1
ENSG00000287067	9.27307	1.53359	0.530709	2.8897	0.00385609	0.0383729
ENSG00000279476	30.0811	1.52819	0.549253	2.7823	0.00539745	0.0470779	AC092139.3
ENSG00000139318	529.937	1.52655	0.238919	6.38938	1.66554e-10	6.95733e-08	DUSP6
ENSG00000261054	13.0451	1.51817	0.548172	2.76952	0.00561388	0.0483396	AC036108.2
ENSG00000272696	9.06676	1.51423	0.49329	3.06966	0.002143	0.0258687	AL359091.4
ENSG00000241322	21.0848	1.51324	0.441806	3.42513	0.000614509	0.0107059	CDRT1
ENSG00000149948	688.176	1.5088	0.330307	4.56787	4.92709e-06	0.000281848	HMGA2
ENSG00000261326	108.488	1.50618	0.377846	3.98623	6.71314e-05	0.00218445	LINC01355
ENSG00000279620	13.9777	1.50262	0.534266	2.81249	0.00491596	0.0442165	AC099494.3
ENSG00000286721	11.2164	1.50038	0.541547	2.77055	0.00559618	0.0482335
ENSG00000232931	251.302	1.49956	0.376734	3.98042	6.87924e-05	0.00222239	LINC00342
ENSG00000279656	13.2815	1.49649	0.540826	2.76705	0.00565663	0.0485178	AL132780.4
ENSG00000110169	20.7866	1.48676	0.452801	3.28347	0.00102537	0.0156082	HPX
ENSG00000222032	36.0574	1.48379	0.499185	2.97243	0.00295454	0.0322414	AC112721.2
ENSG00000118513	30.7262	1.47196	0.407787	3.60963	0.000306632	0.00662783	MYB
ENSG00000237781	21.4539	1.47188	0.416937	3.53022	0.00041522	0.00814213	AL356356.1
ENSG00000110436	42.767	1.45824	0.481439	3.02892	0.00245431	0.0284415	SLC1A2
ENSG00000280392	59.5138	1.45275	0.488129	2.97615	0.00291892	0.0319374	AC007496.3
ENSG00000281903	10.8085	1.45208	0.489328	2.9675	0.0030023	0.032679	LINC02246
ENSG00000203808	12.5019	1.45019	0.462927	3.13267	0.00173227	0.0224657	BVES-AS1
ENSG00000163734	18.1094	1.44826	0.375867	3.85311	0.000116626	0.00325284	CXCL3
ENSG00000028277	153.516	1.4482	0.25598	5.65748	1.53614e-08	2.78709e-06	POU2F2
ENSG00000108846	1451.93	1.4468	0.244589	5.91522	3.31426e-09	7.73125e-07	ABCC3
ENSG00000127364	39.6781	1.44666	0.459739	3.1467	0.00165122	0.0217602	TAS2R4
ENSG00000214900	64.8672	1.44549	0.333206	4.33813	1.43697e-05	0.000658441	LINC01588
ENSG00000271533	136.25	1.44139	0.514172	2.80331	0.00505804	0.0452105	Z83843.1
ENSG00000054356	219.231	1.43796	0.472048	3.04622	0.0023174	0.0271962	PTPRN
ENSG00000279358	79.2913	1.41822	0.496517	2.85634	0.00428558	0.0409237	AP002833.3
ENSG00000283236	18.7901	1.41371	0.454009	3.11383	0.00184676	0.0234427	AC074141.1
ENSG00000269902	23.3629	1.41167	0.487374	2.89648	0.00377379	0.0378743	AC234772.3
ENSG00000184949	60.6964	1.41103	0.348079	4.05377	5.03991e-05	0.00176004	FAM227A
ENSG00000279289	101.171	1.4084	0.455486	3.09208	0.00198761	0.0247087	AL136164.3
ENSG00000259644	19.0194	1.40356	0.486942	2.88239	0.00394674	0.0389997	AC022613.3
ENSG00000149256	448.269	1.392	0.484229	2.87468	0.00404438	0.0394388	TENM4
ENSG00000262580	93.0837	1.39034	0.328028	4.23847	2.25046e-05	0.000937883	AC087741.1
ENSG00000101187	54.6935	1.37642	0.455729	3.02025	0.00252566	0.0288955	SLCO4A1
ENSG00000036530	52.6795	1.36851	0.297442	4.60093	4.2061e-06	0.000246895	CYP46A1
ENSG00000226318	23.6398	1.36659	0.463059	2.95122	0.00316526	0.0338419	RPS3AP38
ENSG00000259969	25.4328	1.362	0.480733	2.83316	0.00460896	0.0427086	AL049838.1
ENSG00000140961	605.499	1.35782	0.233806	5.80749	6.34177e-09	1.35608e-06	OSGIN1
ENSG00000253284	72.1079	1.34668	0.472661	2.84914	0.00438369	0.0415656	AC092828.1
ENSG00000227407	16.22	1.34342	0.481186	2.79189	0.00524013	0.0461841	AC245884.1
ENSG00000251595	20.4328	1.33873	0.366102	3.6567	0.00025548	0.00582761	ABCA11P
ENSG00000201700	15.1219	1.33475	0.430401	3.10118	0.00192752	0.0242014	SNORD113-3
ENSG00000279759	134.029	1.33429	0.361174	3.69433	0.000220467	0.00527301	AC118344.2
ENSG00000154319	1584.36	1.32297	0.312014	4.2401	2.23422e-05	0.000935457	FAM167A
ENSG00000231290	200.162	1.31085	0.344299	3.80731	0.000140485	0.00370541	APCDD1L-AS1
ENSG00000138678	209.421	1.31065	0.318139	4.11976	3.79275e-05	0.00143724	GPAT3
ENSG00000261251	10.5217	1.30892	0.442548	2.95768	0.00309962	0.033381	Z97055.2
ENSG00000269982	15.8924	1.29705	0.459398	2.82336	0.00475232	0.043476	AC018809.2
ENSG00000161544	39.6117	1.29043	0.424971	3.03651	0.00239337	0.0279517	CYGB
ENSG00000272374	46.2657	1.28734	0.40179	3.20401	0.0013553	0.0189741	Z97832.2
ENSG00000221852	113.23	1.28626	0.275418	4.67022	3.00881e-06	0.000187654	KRTAP1-5
ENSG00000274093	18.2316	1.28577	0.453205	2.83705	0.00455321	0.0424167	AC009032.1
ENSG00000101098	22.7808	1.28209	0.428775	2.99013	0.00278855	0.0309376	RIMS4
ENSG00000254206	19.853	1.28175	0.379451	3.37792	0.00073037	0.0122713	NPIPB11
ENSG00000273373	40.9805	1.27946	0.429616	2.97815	0.00289997	0.03182	AL355488.1
ENSG00000248323	81.8899	1.2782	0.180152	7.0951	1.2926e-12	8.00612e-10	LUCAT1
ENSG00000279443	55.7528	1.26726	0.291659	4.34501	1.39272e-05	0.000646408	AL513497.1
ENSG00000124875	64.4822	1.25309	0.352657	3.5533	0.000380432	0.0076572	CXCL6
ENSG00000272574	28.0166	1.24459	0.441668	2.81792	0.00483357	0.0437604	AL596325.2
ENSG00000211451	17.4466	1.24387	0.315859	3.93805	8.21476e-05	0.00252228	GNRHR2
ENSG00000270069	191.646	1.23988	0.355149	3.49115	0.000480947	0.00900961	MIR222HG
ENSG00000224376	21.2885	1.2356	0.419435	2.94587	0.00322049	0.0343099	AC017104.1
ENSG00000141574	2655.2	1.23168	0.18423	6.68556	2.30051e-11	1.18277e-08	SECTM1
ENSG00000261468	29.0317	1.22996	0.38144	3.22452	0.00126183	0.0180597	AC096921.2
ENSG00000188818	39.041	1.22803	0.446077	2.75295	0.00590607	0.0498988	ZDHHC11
ENSG00000180730	500.271	1.22715	0.418832	2.92993	0.00339037	0.0353943	SHISA2
ENSG00000164647	172.52	1.22299	0.313656	3.89915	9.65291e-05	0.00280559	STEAP1
ENSG00000058085	3651.1	1.2194	0.305551	3.99083	6.58419e-05	0.00214729	LAMC2
ENSG00000284977	40.7517	1.20962	0.43829	2.75986	0.0057827	0.0491338	AL160272.1
ENSG00000178665	61.196	1.20874	0.292033	4.13905	3.48753e-05	0.00133567	ZNF713
ENSG00000169429	116.304	1.20734	0.252413	4.78319	1.72536e-06	0.000120903	CXCL8
ENSG00000204767	265.329	1.20511	0.305358	3.94654	7.9288e-05	0.00245971	FAM196B
ENSG00000266904	64.711	1.19509	0.291027	4.10647	4.01752e-05	0.00149715	LINC00663
ENSG00000204177	106.461	1.18941	0.27574	4.31351	1.60679e-05	0.00071794	BMS1P1
ENSG00000269069	40.4191	1.18771	0.374381	3.17246	0.00151155	0.0203511	AC007842.1
ENSG00000256268	90.0285	1.18602	0.366555	3.2356	0.00121389	0.0176265	LINC02454
ENSG00000269696	16.7607	1.18489	0.314683	3.76536	0.000166307	0.00421922	AC005498.3
ENSG00000255142	18.6325	1.18466	0.422293	2.8053	0.00502703	0.0450352	AP006621.2
ENSG00000275180	64.6633	1.17961	0.324022	3.64051	0.000272096	0.00607128	AC048341.2
ENSG00000134955	93.8573	1.17723	0.427039	2.75672	0.00583836	0.0494663	SLC37A2
ENSG00000241112	27.9809	1.17692	0.382735	3.07503	0.0021048	0.0255343	RPL29P14
ENSG00000166825	13763.2	1.17523	0.289827	4.05492	5.01507e-05	0.00176004	ANPEP
ENSG00000177990	73.7533	1.17026	0.216954	5.39404	6.88907e-08	9.03223e-06	DPY19L2
ENSG00000172296	369.335	1.16929	0.331876	3.52328	0.000426242	0.00829486	SPTLC3
ENSG00000101463	137.009	1.16417	0.286665	4.06107	4.88477e-05	0.00174088	SYNDIG1
ENSG00000175040	715.518	1.16399	0.304961	3.81686	0.000135163	0.00360489	CHST2
ENSG00000260160	28.7191	1.1624	0.363864	3.1946	0.00140023	0.0193468	AC011468.1
ENSG00000243789	11.6117	1.1612	0.419846	2.76577	0.00567882	0.0485763	JMJD7
ENSG00000248019	75.9674	1.15066	0.376429	3.05678	0.0022373	0.0265959	FAM13A-AS1
ENSG00000248449	59.2762	1.14973	0.390174	2.9467	0.00321187	0.0342383	PCDHGB8P
ENSG00000116711	173.072	1.14806	0.319058	3.59827	0.000320341	0.0068175	PLA2G4A
ENSG00000069493	102.821	1.14752	0.324369	3.53771	0.000403618	0.00798434	CLEC2D
ENSG00000259972	105.962	1.14208	0.307408	3.71519	0.000203051	0.00494872	AC009120.2
ENSG00000170439	27.3237	1.13979	0.396889	2.87181	0.0040813	0.0396852	METTL7B
ENSG00000110092	26677.2	1.1391	0.316735	3.59637	0.000322685	0.00685114	CCND1
ENSG00000126353	25.1339	1.13496	0.355585	3.1918	0.00141389	0.0194757	CCR7
ENSG00000163659	4854.04	1.12854	0.203981	5.53257	3.1557e-08	4.85162e-06	TIPARP
ENSG00000273576	25.5235	1.12836	0.405435	2.78308	0.00538451	0.0470343	AC009283.1
ENSG00000001561	65.4681	1.12594	0.338448	3.32676	0.00087862	0.0139292	ENPP4
ENSG00000203872	30.173	1.11989	0.382258	2.92967	0.00339322	0.0353943	C6orf163
ENSG00000206561	64.7137	1.11739	0.322798	3.46158	0.000537012	0.00977446	COLQ
ENSG00000170500	210.888	1.11435	0.263184	4.23411	2.29462e-05	0.000951868	LONRF2
ENSG00000138778	1300.01	1.11081	0.390465	2.84484	0.00444342	0.0418426	CENPE
ENSG00000197415	375.041	1.10652	0.314795	3.51506	0.000439657	0.00847331	VEPH1
ENSG00000171121	25.1342	1.10471	0.38624	2.86016	0.00423433	0.0407806	KCNMB3
ENSG00000213139	23.762	1.10074	0.366713	3.00163	0.00268537	0.0301643	CRYGS
ENSG00000274642	22.5393	1.10047	0.379592	2.89907	0.00374267	0.0377827	AC244669.2
ENSG00000240764	106.245	1.09918	0.335086	3.28028	0.00103702	0.015719	PCDHGC5
ENSG00000198707	596.891	1.09504	0.201404	5.43706	5.41667e-08	7.37077e-06	CEP290
ENSG00000084710	120.814	1.09458	0.317108	3.45177	0.00055692	0.0100245	EFR3B
ENSG00000285596	39.2226	1.09308	0.277309	3.94174	8.0891e-05	0.00249222
ENSG00000153291	45.2354	1.09294	0.35059	3.11745	0.00182425	0.0232391	SLC25A27
ENSG00000144355	122.521	1.09257	0.288366	3.78882	0.000151367	0.00392899	DLX1
ENSG00000185634	25.7557	1.09004	0.298414	3.65277	0.000259422	0.0058761	SHC4
ENSG00000144136	10260.4	1.08817	0.254506	4.27562	1.90603e-05	0.000821437	SLC20A1
ENSG00000270061	26.5534	1.08569	0.327497	3.31511	0.000916082	0.0143333	AC068790.5
ENSG00000064547	44.844	1.08513	0.296083	3.66494	0.000247399	0.00572389	LPAR2
ENSG00000167554	90.4485	1.08217	0.193316	5.59793	2.16926e-08	3.61595e-06	ZNF610
ENSG00000229989	44.7693	1.07984	0.385767	2.7992	0.00512296	0.0456061	MIR181A1HG
ENSG00000137965	86.7265	1.07861	0.250866	4.29956	1.71138e-05	0.000751742	IFI44
ENSG00000175592	5055.77	1.07582	0.305123	3.52587	0.000422089	0.00825616	FOSL1
ENSG00000279432	88.177	1.07533	0.348136	3.08884	0.00200942	0.0249257	AC015799.1
ENSG00000181019	21895.4	1.07296	0.200803	5.34333	9.12546e-08	1.10008e-05	NQO1
ENSG00000279948	89.271	1.06979	0.309429	3.45732	0.000545577	0.00987869	AC008895.1
ENSG00000259660	50.7184	1.06447	0.35621	2.98833	0.00280511	0.0310441	DNM1P47
ENSG00000162825	195.336	1.06404	0.19558	5.44044	5.31491e-08	7.28751e-06	NBPF20
ENSG00000270804	125.176	1.06329	0.223907	4.74882	2.04605e-06	0.000138162	AC010326.4
ENSG00000224358	30.9218	1.06015	0.368053	2.88043	0.00397135	0.0391511	AL451074.2
ENSG00000280241	281.449	1.05633	0.269705	3.91663	8.97959e-05	0.00265713	AC079298.3
ENSG00000261286	95.8677	1.05164	0.260838	4.03178	5.53562e-05	0.00187605	ATP2C2-AS1
ENSG00000163638	213.431	1.04658	0.191987	5.4513	5.0004e-08	7.01696e-06	ADAMTS9
ENSG00000278981	31.055	1.04628	0.368882	2.83635	0.0045633	0.0424255	AC079298.1
ENSG00000162804	3704.57	1.0456	0.200338	5.21918	1.79718e-07	1.95642e-05	SNED1
ENSG00000157193	1147.39	1.04317	0.235942	4.4213	9.81078e-06	0.000489503	LRP8
ENSG00000187134	145.008	1.0431	0.306057	3.40819	0.000653959	0.0112406	AKR1C1
ENSG00000183454	130.058	1.03718	0.354696	2.92414	0.0034541	0.0357594	GRIN2A
ENSG00000260743	24.8881	1.03482	0.333695	3.10109	0.00192808	0.0242014	AC007823.1
ENSG00000087494	65.5411	1.03428	0.3185	3.24734	0.0011649	0.0171507	PTHLH
ENSG00000133739	123.028	1.03381	0.297104	3.47961	0.00050214	0.00932343	LRRCC1
ENSG00000171817	25.931	1.03046	0.323027	3.19	0.00142272	0.0195625	ZNF540
ENSG00000163611	47.7861	1.029	0.287516	3.57894	0.000344996	0.00718889	SPICE1
ENSG00000235703	104.438	1.02844	0.337913	3.04351	0.00233839	0.0273986	LINC00894
ENSG00000249863	35.0996	1.02699	0.325482	3.15529	0.00160338	0.0212859	AC021106.1
ENSG00000163536	51.0496	1.02554	0.291168	3.52214	0.00042807	0.00831243	SERPINI1
ENSG00000268364	46.9235	1.02522	0.300029	3.41707	0.00063298	0.0109715	SMC5-AS1
ENSG00000118777	60.07	1.02463	0.303074	3.38078	0.000722796	0.0121905	ABCG2
ENSG00000157064	235.024	1.02098	0.309525	3.29852	0.000971957	0.0150464	NMNAT2
ENSG00000224616	47.468	1.01323	0.296631	3.4158	0.000635938	0.0110045	RTCA-AS1
ENSG00000155846	127.228	1.0129	0.247831	4.08707	4.36861e-05	0.00159815	PPARGC1B
ENSG00000129749	37.9688	1.00966	0.328099	3.07731	0.00208879	0.0254537	CHRNA10
ENSG00000226380	212.157	1.00929	0.341514	2.95534	0.00312327	0.0335528	AC016831.1
ENSG00000258824	28.6279	1.00269	0.274307	3.65535	0.00025683	0.00583947	AL122035.1
ENSG00000260910	125.922	1.00218	0.211781	4.73214	2.22163e-06	0.000146172	LINC00565
ENSG00000164061	94.3786	1.00015	0.209255	4.77957	1.7567e-06	0.000122301	BSN
ENSG00000237491	25.0818	0.997852	0.349049	2.85878	0.0042528	0.0407806	AL669831.5
ENSG00000178695	4930.97	0.99465	0.202208	4.91894	8.70129e-07	7.04021e-05	KCTD12
ENSG00000205085	185.555	0.993335	0.340567	2.91671	0.00353743	0.0362875	FAM71F2
ENSG00000128342	1384.01	0.992524	0.228513	4.34341	1.40287e-05	0.000648951	LIF
ENSG00000197008	72.2043	0.991383	0.259782	3.8162	0.00013552	0.00360624	ZNF138
ENSG00000226686	63.0555	0.99127	0.264869	3.74249	0.000182204	0.00452037	LINC01535
ENSG00000196584	231.435	0.98794	0.324709	3.04254	0.00234593	0.0274691	XRCC2
ENSG00000232973	88.2101	0.987686	0.236919	4.16888	3.06095e-05	0.00120045	CYP1B1-AS1
ENSG00000272668	83.6155	0.985717	0.313624	3.14299	0.0016723	0.0219095	AL590560.2
ENSG00000196689	92.1753	0.984518	0.270861	3.63477	0.000278227	0.00616217	TRPV1
ENSG00000128567	1624.69	0.982643	0.344435	2.85291	0.00433211	0.0412147	PODXL
ENSG00000215252	147.941	0.982131	0.336893	2.91526	0.0035539	0.0364148	GOLGA8B
ENSG00000197467	550.571	0.978522	0.307491	3.18228	0.00146122	0.0199824	COL13A1
ENSG00000267279	95.326	0.97524	0.270992	3.59878	0.000319709	0.0068175	AC090409.1
ENSG00000023839	75.1475	0.974035	0.301332	3.23243	0.00122742	0.0177655	ABCC2
ENSG00000196268	263.072	0.969929	0.218455	4.43995	8.99801e-06	0.000457854	ZNF493
ENSG00000152926	120.974	0.966752	0.334177	2.89294	0.00381659	0.0381242	ZNF117
ENSG00000198768	2496.93	0.966163	0.262602	3.6792	0.000233969	0.00550073	APCDD1L
ENSG00000278727	34.2394	0.965683	0.268925	3.59089	0.000329547	0.00695066	AC000403.1
ENSG00000244405	3364.65	0.964468	0.207841	4.64042	3.47707e-06	0.000211712	ETV5
ENSG00000231721	299.599	0.957741	0.329944	2.90274	0.00369912	0.0374752	LINC-PINT
ENSG00000157214	501.709	0.950285	0.164493	5.77704	7.60262e-09	1.56282e-06	STEAP2
ENSG00000130997	36.4834	0.95	0.339506	2.79819	0.00513902	0.0456514	POLN
ENSG00000122861	1727.77	0.948988	0.307927	3.08186	0.0020571	0.0252397	PLAU
ENSG00000164220	756.204	0.947139	0.270278	3.50432	0.000457774	0.00871032	F2RL2
ENSG00000278784	40.2681	0.94687	0.294513	3.21504	0.00130427	0.0185196	AL136295.7
ENSG00000074410	418.909	0.946066	0.311776	3.03444	0.00240984	0.0280893	CA12
ENSG00000240288	93.2901	0.942674	0.266451	3.53789	0.000403345	0.00798434	GHRLOS
ENSG00000116183	674.895	0.942521	0.327898	2.87443	0.00404758	0.0394388	PAPPA2
ENSG00000224975	79.8921	0.933998	0.291339	3.20588	0.00134649	0.0189222	INE1
ENSG00000125968	2369.38	0.932954	0.313182	2.97895	0.00289239	0.0317561	ID1
ENSG00000273297	31.9003	0.930187	0.327145	2.84335	0.00446421	0.0419384	AC009275.1
ENSG00000144161	132.145	0.929845	0.283565	3.27912	0.0010413	0.0157705	ZC3H8
ENSG00000229692	43.7234	0.927744	0.335879	2.76214	0.00574242	0.0489072	SOS1-IT1
ENSG00000205129	21.7018	0.925718	0.327156	2.8296	0.00466069	0.0429971	C4orf47
ENSG00000267481	46.9015	0.922543	0.251763	3.66434	0.000247981	0.00572524	AC011477.2
ENSG00000111424	1354.47	0.914774	0.158857	5.75848	8.48723e-09	1.7129e-06	VDR
ENSG00000233396	36.713	0.907684	0.295642	3.07021	0.00213905	0.0258383	LINC01719
ENSG00000136158	887.016	0.90757	0.205055	4.42598	9.6006e-06	0.000480351	SPRY2
ENSG00000272909	32.096	0.900044	0.325287	2.76692	0.00565888	0.0485178	AL122035.2
ENSG00000120875	1901.37	0.899002	0.299406	3.00262	0.00267669	0.0301057	DUSP4
ENSG00000206530	56.0136	0.898801	0.312066	2.88016	0.00397476	0.0391562	CFAP44
ENSG00000134627	44.0024	0.898374	0.316282	2.84042	0.00450542	0.0421492	PIWIL4
ENSG00000272556	92.1128	0.896011	0.260306	3.44215	0.000577116	0.0102941	GTF2IP13
ENSG00000258768	63.0954	0.895406	0.322786	2.77399	0.00553728	0.0478636	AL356019.2
ENSG00000269001	227.911	0.895037	0.245175	3.6506	0.00026163	0.00590376	AC092070.2
ENSG00000197054	39.8905	0.892157	0.275899	3.23364	0.00122226	0.017705	ZNF763
ENSG00000187987	85.6883	0.892014	0.235373	3.78978	0.000150779	0.00392702	ZSCAN23
ENSG00000246922	178.779	0.891778	0.309444	2.88187	0.00395318	0.0389997	UBAP1L
ENSG00000186019	99.2312	0.890068	0.16149	5.51159	3.55599e-08	5.27873e-06	AC021092.1
ENSG00000188599	62.202	0.886917	0.287664	3.08318	0.00204804	0.025162	NPIPP1
ENSG00000248334	101.317	0.885701	0.271112	3.26692	0.00108726	0.0162562	WHAMMP2
ENSG00000115844	557.949	0.885328	0.18949	4.67218	2.98026e-06	0.000186521	DLX2
ENSG00000280202	69.6955	0.884924	0.254082	3.48282	0.000496155	0.00923516	AC005831.1
ENSG00000233237	643.946	0.884569	0.285105	3.10261	0.00191823	0.0241792	LINC00472
ENSG00000132932	116.968	0.882539	0.293088	3.01117	0.0026024	0.0295103	ATP8A2
ENSG00000163513	6642.44	0.879099	0.163718	5.36959	7.89167e-08	9.84376e-06	TGFBR2
ENSG00000198416	39.8512	0.877698	0.236864	3.70549	0.000210983	0.00509366	ZNF658B
ENSG00000181804	232.968	0.876844	0.240597	3.64445	0.000267968	0.00600903	SLC9A9
ENSG00000070214	6586.14	0.873735	0.156638	5.57805	2.4323e-08	3.93594e-06	SLC44A1
ENSG00000127914	2165.66	0.869373	0.216721	4.01148	6.03392e-05	0.00201079	AKAP9
ENSG00000091409	10087.1	0.868857	0.295745	2.93786	0.00330487	0.0349273	ITGA6
ENSG00000225830	8169.14	0.867239	0.187957	4.61404	3.94921e-06	0.000237243	ERCC6
ENSG00000187678	845.171	0.866913	0.2315	3.74476	0.000180567	0.00449841	SPRY4
ENSG00000127507	91.8766	0.865016	0.292941	2.95287	0.00314833	0.0337211	ADGRE2
ENSG00000113739	8496.51	0.864021	0.190578	4.53369	5.79613e-06	0.000319356	STC2
ENSG00000165449	139.442	0.857497	0.270694	3.16777	0.00153612	0.0206217	SLC16A9
ENSG00000228065	118.068	0.85638	0.230488	3.71551	0.000202793	0.00494872	LINC01515
ENSG00000259429	45.0833	0.855553	0.282172	3.03203	0.00242919	0.0282232	UBE2Q2P2
ENSG00000063438	154.785	0.854781	0.246651	3.46555	0.000529157	0.0096888	AHRR
ENSG00000204623	167.892	0.854139	0.189006	4.5191	6.21027e-06	0.000337006	ZNRD1ASP
ENSG00000136859	572.399	0.853143	0.165262	5.16235	2.43864e-07	2.5174e-05	ANGPTL2
ENSG00000176771	56.2438	0.852528	0.302796	2.81552	0.00486981	0.0439776	NCKAP5
ENSG00000173269	97.7217	0.849933	0.294552	2.88552	0.00390774	0.0386747	MMRN2
ENSG00000173451	87.4297	0.84992	0.248072	3.4261	0.000612318	0.0106883	THAP2
ENSG00000179240	95.8839	0.848068	0.240541	3.52567	0.000422414	0.00825616	GVQW3
ENSG00000107554	4856.61	0.848047	0.126613	6.69793	2.11386e-11	1.15058e-08	DNMBP
ENSG00000189195	119.203	0.846701	0.167342	5.05969	4.19938e-07	3.88811e-05	BTBD8
ENSG00000075826	105.806	0.84556	0.302336	2.79675	0.00516192	0.0457417	SEC31B
ENSG00000197405	53.7326	0.843051	0.293403	2.87335	0.00406142	0.03954	C5AR1
ENSG00000180998	92.1646	0.842474	0.240825	3.49828	0.000468268	0.00880736	GPR137C
ENSG00000182667	1883.6	0.842129	0.27631	3.04777	0.00230549	0.0271016	NTM
ENSG00000272604	55.364	0.839033	0.26146	3.20903	0.00133183	0.0188068	AC073073.2
ENSG00000167766	668.384	0.833229	0.171008	4.87245	1.10224e-06	8.3538e-05	ZNF83
ENSG00000122484	1336.31	0.832432	0.16702	4.98403	6.22743e-07	5.32653e-05	RPAP2
ENSG00000188766	430.763	0.829132	0.209628	3.95525	7.6455e-05	0.00239052	SPRED3
ENSG00000213918	293.913	0.823357	0.208524	3.9485	7.86434e-05	0.00244393	DNASE1
ENSG00000120658	128.916	0.817453	0.21081	3.87768	0.000105456	0.00299716	ENOX1
ENSG00000196074	51.3406	0.815866	0.254784	3.20219	0.00136386	0.0190643	SYCP2
ENSG00000138316	284.456	0.815759	0.229664	3.55196	0.000382369	0.00767421	ADAMTS14
ENSG00000159905	165.36	0.81486	0.256372	3.17843	0.00148076	0.0201191	ZNF221
ENSG00000128578	283.049	0.814806	0.240616	3.38633	0.000708337	0.0119917	STRIP2
ENSG00000267270	49.2327	0.812416	0.29027	2.79883	0.00512884	0.0456061	PARD6G-AS1
ENSG00000126882	68.8725	0.812138	0.22441	3.61899	0.000295754	0.00644782	FAM78A
ENSG00000119943	141.954	0.811345	0.235054	3.45174	0.000556981	0.0100245	PYROXD2
ENSG00000167524	135.534	0.810846	0.271357	2.98811	0.00280706	0.0310441	SGK494
ENSG00000257027	121.745	0.808984	0.271916	2.97512	0.00292872	0.032018	AC010186.3
ENSG00000113248	35.8509	0.807311	0.292221	2.76267	0.00573303	0.0488504	PCDHB15
ENSG00000242615	46.2556	0.807272	0.289559	2.78794	0.00530447	0.0465941	AC022415.1
ENSG00000276334	73.7121	0.806587	0.285982	2.82042	0.00479611	0.043575	AL133243.2
ENSG00000013441	783.708	0.80083	0.199789	4.00837	6.11389e-05	0.00203366	CLK1
ENSG00000119397	365.303	0.798901	0.198081	4.0332	5.50219e-05	0.00187321	CNTRL
ENSG00000279765	86.5301	0.798051	0.282532	2.82464	0.00473344	0.0434229	AC013394.1
ENSG00000245573	81.0364	0.797505	0.217543	3.66596	0.000246414	0.00571108	BDNF-AS
ENSG00000174718	679.81	0.793645	0.234226	3.38837	0.000703091	0.0119141	KIAA1551
ENSG00000242732	549.038	0.792642	0.136905	5.78973	7.04989e-09	1.47244e-06	RTL5
ENSG00000108960	375.154	0.792478	0.207088	3.82677	0.000129833	0.00354373	MMD
ENSG00000231205	154.007	0.789072	0.198779	3.9696	7.19944e-05	0.00229284	ZNF826P
ENSG00000214021	298.052	0.788106	0.2819	2.7957	0.00517879	0.0458459	TTLL3
ENSG00000204311	36.8162	0.788023	0.271786	2.89943	0.00373847	0.0377827	PJVK
ENSG00000214425	99.2111	0.787229	0.262674	2.99698	0.00272669	0.0304772	LRRC37A4P
ENSG00000076555	387.659	0.782463	0.15032	5.20532	1.93658e-07	2.09547e-05	ACACB
ENSG00000278963	33.9185	0.779993	0.276041	2.82564	0.00471856	0.0433085	AC005921.3
ENSG00000164484	1692.21	0.7795	0.275005	2.8345	0.00458979	0.0426056	TMEM200A
ENSG00000233247	38.3045	0.779003	0.255398	3.05016	0.00228722	0.0269397	AC002524.1
ENSG00000154065	255.228	0.778188	0.213309	3.64818	0.000264108	0.00593731	ANKRD29
ENSG00000015479	263.939	0.777157	0.259491	2.99492	0.00274513	0.0306451	MATR3
ENSG00000161048	416.225	0.776951	0.123256	6.30358	2.90846e-10	1.06616e-07	NAPEPLD
ENSG00000146263	1137.69	0.773997	0.270757	2.85864	0.00425462	0.0407806	MMS22L
ENSG00000133624	212.334	0.773487	0.233666	3.31022	0.000932213	0.0145477	ZNF767P
ENSG00000246560	46.8654	0.770847	0.267441	2.88231	0.00394776	0.0389997	AC018797.2
ENSG00000279738	207.765	0.768102	0.24871	3.08834	0.00201278	0.0249257	AL022311.1
ENSG00000110318	235.658	0.767351	0.204155	3.75867	0.000170821	0.00430334	CEP126
ENSG00000182903	564.763	0.76674	0.206123	3.71982	0.000199368	0.00487882	ZNF721
ENSG00000176225	583.207	0.764737	0.222702	3.4339	0.000594965	0.010467	RTTN
ENSG00000287562	167.388	0.761048	0.208052	3.65796	0.000254227	0.00582761
ENSG00000135454	462.043	0.757895	0.228081	3.32292	0.000890797	0.0140849	B4GALNT1
ENSG00000101104	246.236	0.755326	0.245963	3.07089	0.00213423	0.0257975	PABPC1L
ENSG00000166004	789.107	0.754848	0.23332	3.23525	0.00121538	0.0176339	CEP295
ENSG00000132840	121.242	0.754586	0.194261	3.8844	0.000102583	0.00293876	BHMT2
ENSG00000087245	40224.4	0.754273	0.176417	4.27551	1.90702e-05	0.000821437	MMP2
ENSG00000064393	7631.14	0.754035	0.119587	6.30535	2.87543e-10	1.06616e-07	HIPK2
ENSG00000285517	128.255	0.752416	0.191778	3.92336	8.73213e-05	0.00261411
ENSG00000182405	185.061	0.750779	0.147737	5.08187	3.73739e-07	3.5899e-05	PGBD4
ENSG00000185022	1288.91	0.748784	0.254492	2.94227	0.00325815	0.0346085	MAFF
ENSG00000196782	444.633	0.748565	0.140765	5.31785	1.05001e-07	1.23269e-05	MAML3
ENSG00000285669	37.8359	0.748491	0.223541	3.34834	0.000812961	0.0132629
ENSG00000107890	617.848	0.745925	0.19384	3.84815	0.000119014	0.00330917	ANKRD26
ENSG00000108465	119.129	0.74411	0.230544	3.22763	0.00124821	0.017965	CDK5RAP3
ENSG00000170264	95.9201	0.744026	0.201099	3.69981	0.000215764	0.00518523	FAM161A
ENSG00000224660	174.878	0.743963	0.263438	2.82405	0.00474204	0.0434693	SH3BP5-AS1
ENSG00000240875	213.17	0.743694	0.24989	2.97608	0.00291956	0.0319374	LINC00886
ENSG00000162694	967.651	0.743236	0.210427	3.53205	0.000412358	0.00810369	EXTL2
ENSG00000091129	727.342	0.742135	0.187868	3.95029	7.8056e-05	0.0024341	NRCAM
ENSG00000105792	74.1152	0.742103	0.253702	2.9251	0.00344344	0.0357108	CFAP69
ENSG00000164663	73.408	0.740862	0.264263	2.8035	0.00505518	0.0452105	USP49
ENSG00000114857	1485.44	0.740666	0.21144	3.50297	0.000460107	0.0087362	NKTR
ENSG00000110427	2434.22	0.739074	0.236025	3.13135	0.00174007	0.0225262	KIAA1549L
ENSG00000102385	323.562	0.737733	0.203474	3.62569	0.000288188	0.00633714	DRP2
ENSG00000197208	332.912	0.734528	0.15799	4.64921	3.33212e-06	0.000203872	SLC22A4
ENSG00000145476	734.468	0.733807	0.220479	3.32824	0.000873971	0.0139046	CYP4V2
ENSG00000205683	953.199	0.732055	0.175936	4.16092	3.16973e-05	0.00123771	DPF3
ENSG00000179630	473.949	0.731989	0.195149	3.75093	0.000176176	0.00439511	LACC1
ENSG00000267904	89.3173	0.731188	0.18583	3.93471	8.32967e-05	0.00254352	AC024075.1
ENSG00000247828	341.064	0.730032	0.224421	3.25296	0.00114209	0.0169399	TMEM161B-AS1
ENSG00000053747	758.13	0.72943	0.157539	4.63015	3.65407e-06	0.000220991	LAMA3
ENSG00000146072	1243.32	0.72563	0.212512	3.41454	0.0006389	0.0110253	TNFRSF21
ENSG00000237975	306.402	0.724819	0.201103	3.60423	0.000313083	0.00671874	FLG-AS1
ENSG00000198624	71.0403	0.723073	0.159527	4.5326	5.8263e-06	0.000320037	CCDC69
ENSG00000288559	89.2166	0.72225	0.229713	3.14414	0.00166576	0.0218956
ENSG00000071575	2276	0.721362	0.209598	3.44164	0.0005782	0.0103032	TRIB2
ENSG00000076641	152.511	0.721153	0.24901	2.89608	0.00377857	0.0378743	PAG1
ENSG00000170293	77.3557	0.720773	0.233483	3.08705	0.00202157	0.0249794	CMTM8
ENSG00000188315	169.013	0.720331	0.20921	3.44311	0.000575067	0.0102678	C3orf62
ENSG00000197321	1965.15	0.719357	0.158997	4.52435	6.05814e-06	0.000331757	SVIL
ENSG00000139668	1662.02	0.718465	0.156634	4.5869	4.49875e-06	0.00026151	WDFY2
ENSG00000174501	288.058	0.714215	0.229547	3.11141	0.00186194	0.0235733	ANKRD36C
ENSG00000124549	160.136	0.709993	0.20699	3.43009	0.000603374	0.0105529	BTN2A3P
ENSG00000138944	454.024	0.70867	0.215799	3.28394	0.00102367	0.0155956	SHISAL1
ENSG00000273329	176.101	0.707477	0.251351	2.8147	0.00488228	0.0440276	AC078846.1
ENSG00000230896	85.9972	0.707356	0.234152	3.02093	0.00251998	0.0288857	AL604028.1
ENSG00000118276	377.316	0.706734	0.200564	3.52373	0.000425515	0.0082897	B4GALT6
ENSG00000244879	668.943	0.705317	0.220011	3.20583	0.00134674	0.0189222	GABPB1-AS1
ENSG00000163739	164.985	0.704948	0.224987	3.13328	0.00172863	0.0224657	CXCL1
ENSG00000079156	857.456	0.703529	0.173509	4.05471	5.01975e-05	0.00176004	OSBPL6
ENSG00000119906	1792.43	0.702102	0.152291	4.61028	4.02125e-06	0.000239171	SLF2
ENSG00000006652	244.022	0.701939	0.198726	3.53219	0.000412131	0.00810369	IFRD1
ENSG00000274605	70.925	0.697759	0.251095	2.77887	0.00545484	0.0473902	AL355338.1
ENSG00000135968	1336.36	0.695733	0.214036	3.25054	0.00115185	0.0170295	GCC2
ENSG00000243176	57.3611	0.693817	0.248158	2.79586	0.00517615	0.0458451	AC092944.1
ENSG00000164308	1613.52	0.691999	0.208545	3.31823	0.000905898	0.0142735	ERAP2
ENSG00000242193	211.594	0.691356	0.168035	4.11435	3.88264e-05	0.00146481	CRYZL2P
ENSG00000179909	285.047	0.691299	0.203411	3.39853	0.000677484	0.0115455	ZNF154
ENSG00000153363	145.747	0.690723	0.208805	3.30798	0.000939723	0.0146395	LINC00467
ENSG00000197056	745.952	0.690243	0.226789	3.04355	0.00233806	0.0273986	ZMYM1
ENSG00000261087	60.2565	0.68992	0.233709	2.95205	0.00315676	0.0337712	AP003469.4
ENSG00000235092	140.674	0.689134	0.238651	2.88762	0.00388172	0.0385852	ID2-AS1
ENSG00000135976	369.887	0.686761	0.227047	3.02475	0.00248836	0.0286751	ANKRD36
ENSG00000244026	417.433	0.686145	0.205969	3.33131	0.000864396	0.0138134	FAM86DP
ENSG00000133216	387.886	0.682944	0.200429	3.40741	0.000655828	0.0112619	EPHB2
ENSG00000188227	262.736	0.68018	0.181119	3.75542	0.000173049	0.00435047	ZNF793
ENSG00000186687	1049.44	0.675986	0.115869	5.83405	5.40991e-09	1.1751e-06	LYRM7
ENSG00000225470	546.667	0.674667	0.228104	2.95772	0.00309926	0.033381	JPX
ENSG00000279207	415.336	0.674264	0.176053	3.82989	0.000128202	0.00350944	AC015813.6
ENSG00000204923	129.777	0.672834	0.141386	4.75883	1.94715e-06	0.000132984	FBXO48
ENSG00000151687	109.873	0.671939	0.177546	3.78458	0.000153968	0.00398498	ANKAR
ENSG00000122778	1303.93	0.671798	0.105529	6.36599	1.9403e-10	7.57643e-08	KIAA1549
ENSG00000144674	3526.41	0.670711	0.200371	3.34734	0.000815907	0.0132817	GOLGA4
ENSG00000138604	928.308	0.670291	0.188173	3.56211	0.00036789	0.00752653	GLCE
ENSG00000271425	527.26	0.66742	0.164601	4.05479	5.01797e-05	0.00176004	NBPF10
ENSG00000111252	3285.78	0.667112	0.184568	3.61445	0.000300982	0.00652927	SH2B3
ENSG00000138642	179.494	0.667003	0.17686	3.77135	0.000162364	0.00414388	HERC6
ENSG00000262185	82.7481	0.666381	0.21599	3.08523	0.00203392	0.0250561	AC005736.1
ENSG00000165115	178.004	0.666079	0.14815	4.49597	6.92551e-06	0.000371331	KIF27
ENSG00000270629	824.303	0.663447	0.176502	3.75886	0.000170688	0.00430334	NBPF14
ENSG00000196705	494.749	0.661496	0.156476	4.22746	2.36343e-05	0.00097144	ZNF431
ENSG00000139971	775.095	0.661174	0.141245	4.68105	2.85408e-06	0.000179877	C14orf37
ENSG00000196967	327.175	0.660535	0.203719	3.24238	0.00118534	0.0173663	ZNF585A
ENSG00000117461	1105.29	0.660407	0.172784	3.82216	0.000132287	0.00358336	PIK3R3
ENSG00000186577	678.395	0.658817	0.20067	3.28308	0.00102679	0.0156165	SMIM29
ENSG00000151012	18127.1	0.658646	0.22218	2.96446	0.00303212	0.032928	SLC7A11
ENSG00000102265	27056.8	0.658429	0.222366	2.96101	0.00306633	0.033148	TIMP1
ENSG00000114859	191.123	0.657054	0.18757	3.50297	0.000460093	0.0087362	CLCN2
ENSG00000127920	877.338	0.655734	0.146692	4.47015	7.81634e-06	0.000414151	GNG11
ENSG00000283050	185.739	0.655416	0.206359	3.1761	0.00149272	0.0202204	GTF2IP12
ENSG00000197013	263.78	0.655234	0.161807	4.04947	5.1334e-05	0.00178348	ZNF429
ENSG00000184992	1382.86	0.651659	0.206967	3.14862	0.00164044	0.0216499	BRI3BP
ENSG00000280351	140.502	0.651531	0.222629	2.92653	0.00342771	0.0355888	AC127496.7
ENSG00000223959	301.149	0.65061	0.168179	3.86855	0.000109486	0.00309213	AFG3L1P
ENSG00000129646	329.259	0.649651	0.225712	2.87823	0.0039991	0.0392119	QRICH2
ENSG00000113369	4435.91	0.645329	0.169547	3.80619	0.000141123	0.00371136	ARRDC3
ENSG00000269825	680.192	0.644785	0.21018	3.06778	0.00215656	0.0259713	AC022150.4
ENSG00000151914	27544.3	0.644658	0.170845	3.77335	0.000161068	0.00412122	DST
ENSG00000172731	245.837	0.644073	0.21712	2.96644	0.00301274	0.0327373	LRRC20
ENSG00000253716	64.1832	0.643518	0.223553	2.8786	0.00399445	0.0392119	MINCR
ENSG00000143458	868.219	0.643426	0.128377	5.01201	5.38648e-07	4.76405e-05	GABPB2
ENSG00000196605	212.626	0.640976	0.224663	2.85305	0.00433016	0.0412147	ZNF846
ENSG00000248508	66.3758	0.640894	0.230664	2.77848	0.00546141	0.0473902	SRP14-AS1
ENSG00000166250	7997.27	0.63766	0.125076	5.0982	3.42907e-07	3.35442e-05	CLMP
ENSG00000232593	175.811	0.637353	0.189848	3.35718	0.000787431	0.0129522	KANTR
ENSG00000119004	2925.72	0.63413	0.154166	4.1133	3.90046e-05	0.00146481	CYP20A1
ENSG00000122435	275.835	0.633945	0.202688	3.1277	0.00176182	0.0227015	TRMT13
ENSG00000185621	617.252	0.631116	0.108891	5.79584	6.79789e-09	1.43651e-06	LMLN
ENSG00000113805	492.443	0.630525	0.175808	3.58644	0.000335223	0.0070342	CNTN3
ENSG00000173275	348.096	0.629626	0.188397	3.34202	0.000831715	0.0134477	ZNF449
ENSG00000147894	153.149	0.627132	0.173942	3.60542	0.00031165	0.00670403	C9orf72
ENSG00000114841	396.321	0.626917	0.19701	3.18216	0.0014618	0.0199824	DNAH1
ENSG00000183137	743.728	0.626392	0.158379	3.95503	7.65253e-05	0.00239052	CEP57L1
ENSG00000121904	454.292	0.62572	0.188699	3.31597	0.00091326	0.0143262	CSMD2
ENSG00000185875	204.105	0.625617	0.183932	3.40136	0.000670527	0.0114378	THNSL1
ENSG00000263002	509.391	0.621558	0.151776	4.09523	4.21747e-05	0.00154916	ZNF234
ENSG00000131127	370.834	0.619917	0.17942	3.45512	0.000550049	0.00994963	ZNF141
ENSG00000188343	419.703	0.619906	0.190388	3.25601	0.00112991	0.0168009	FAM92A
ENSG00000113240	344.155	0.619726	0.215316	2.87821	0.00399934	0.0392119	CLK4
ENSG00000170006	271.989	0.619147	0.181289	3.41524	0.000637261	0.0110168	TMEM154
ENSG00000170629	116.505	0.618334	0.21533	2.87156	0.00408448	0.0396852	DPY19L2P2
ENSG00000174130	200.132	0.616971	0.19141	3.2233	0.00126724	0.0181084	TLR6
ENSG00000162769	314.437	0.616374	0.153964	4.00336	6.24489e-05	0.00206576	FLVCR1
ENSG00000117152	11829.6	0.615875	0.210381	2.92743	0.00341778	0.0355267	RGS4
ENSG00000186812	519.364	0.615589	0.198883	3.09523	0.00196659	0.0245554	ZNF397
ENSG00000153531	100.739	0.615405	0.196575	3.13064	0.00174424	0.0225396	ADPRHL1
ENSG00000173230	6052.02	0.614997	0.207049	2.9703	0.00297509	0.032446	GOLGB1
ENSG00000120693	1234.07	0.614259	0.150982	4.06842	4.73339e-05	0.00170042	SMAD9
ENSG00000162105	629.214	0.613893	0.174962	3.50873	0.000450252	0.00860149	SHANK2
ENSG00000196263	330.213	0.61247	0.161927	3.78238	0.000155333	0.00400876	ZNF471
ENSG00000280128	351.656	0.611568	0.208156	2.93802	0.00330315	0.0349273	AL662795.1
ENSG00000118412	884.279	0.611016	0.144335	4.23331	2.30277e-05	0.000953049	CASP8AP2
ENSG00000135047	5101.77	0.610174	0.106694	5.71891	1.07212e-08	2.09319e-06	CTSL
ENSG00000109576	148.674	0.609603	0.185574	3.28495	0.00102	0.0155529	AADAT
ENSG00000125398	538.195	0.609506	0.213876	2.84981	0.00437454	0.0415304	SOX9
ENSG00000198521	442.717	0.608532	0.149804	4.06219	4.86146e-05	0.00173761	ZNF43
ENSG00000159086	548.255	0.608488	0.160978	3.77994	0.000156868	0.00404257	PAXBP1
ENSG00000177406	106.708	0.607941	0.184743	3.29074	0.000999229	0.0153408	AC021054.1
ENSG00000153914	1842.97	0.602542	0.151784	3.96973	7.19553e-05	0.00229284	SREK1
ENSG00000100578	1294.4	0.602173	0.183179	3.28735	0.00101136	0.0154605	KIAA0586
ENSG00000127946	1246.04	0.600381	0.192863	3.11299	0.00185201	0.0234763	HIP1
ENSG00000182141	235.183	0.600081	0.17684	3.39335	0.000690438	0.0117329	ZNF708
ENSG00000173918	484.677	0.599026	0.193518	3.09545	0.00196513	0.0245554	C1QTNF1
ENSG00000114698	1540.83	0.598612	0.19405	3.08484	0.00203662	0.0250561	PLSCR4
ENSG00000144802	612.075	0.598037	0.165361	3.61655	0.000298559	0.00650027	NFKBIZ
ENSG00000267152	61.5417	0.596047	0.202502	2.94342	0.00324611	0.0345214	AC093227.1
ENSG00000141446	566.503	0.595957	0.196724	3.0294	0.00245039	0.0284328	ESCO1
ENSG00000171310	583.01	0.592083	0.172521	3.43195	0.000599269	0.0105091	CHST11
ENSG00000120694	2935.27	0.590392	0.142453	4.14447	3.40598e-05	0.00131566	HSPH1
ENSG00000272695	196.685	0.589896	0.199959	2.95008	0.00317689	0.033946	GAS6-AS2
ENSG00000143344	3232.07	0.589718	0.0942493	6.257	3.92457e-10	1.35564e-07	RGL1
ENSG00000280832	115.753	0.589019	0.205017	2.87302	0.00406562	0.0395594	GSEC
ENSG00000137992	1404.92	0.588599	0.122951	4.78725	1.69081e-06	0.000119568	DBT
ENSG00000275880	121.305	0.588053	0.201543	2.91775	0.00352562	0.0362388	AL139385.1
ENSG00000132196	136.653	0.58769	0.178446	3.29337	0.000989944	0.0152368	HSD17B7
ENSG00000136161	669.601	0.587553	0.170245	3.45123	0.000558044	0.0100336	RCBTB2
ENSG00000078237	983.812	0.585609	0.115138	5.08616	3.65379e-07	3.52846e-05	TIGAR
ENSG00000038219	3227.27	0.585154	0.155942	3.75238	0.000175164	0.00438814	BOD1L1
ENSG00000258405	217.559	0.584242	0.208494	2.8022	0.00507561	0.0452447	ZNF578
ENSG00000168661	133.383	0.583779	0.18548	3.14739	0.00164735	0.0217252	ZNF30
ENSG00000269439	183.377	0.583484	0.177126	3.29418	0.00098711	0.0152062	AC010618.3
ENSG00000197603	2320.21	0.581851	0.174801	3.32865	0.000872682	0.0138964	C5orf42
ENSG00000100784	150.416	0.580964	0.163852	3.54566	0.000391628	0.00779095	RPS6KA5
ENSG00000140471	265.344	0.57994	0.169284	3.42584	0.0006129	0.0106883	LINS1
ENSG00000266173	197.886	0.5795	0.205378	2.82163	0.004778	0.0435205	STRADA
ENSG00000198429	301.077	0.579497	0.174014	3.33018	0.000867903	0.0138448	ZNF69
ENSG00000080823	813.678	0.579345	0.13128	4.41304	1.01927e-05	0.000504356	MOK
ENSG00000105072	281.668	0.579338	0.128635	4.50373	6.67723e-06	0.000359121	C19orf44
ENSG00000145723	143.691	0.578777	0.191015	3.03	0.00244551	0.0283945	GIN1
ENSG00000137831	5862.58	0.578775	0.187859	3.0809	0.00206373	0.0252867	UACA
ENSG00000138411	2425.64	0.578087	0.199677	2.89511	0.00379029	0.0379071	HECW2
ENSG00000112294	478.296	0.577224	0.111317	5.18542	2.15523e-07	2.26387e-05	ALDH5A1
ENSG00000153404	213.542	0.574546	0.184872	3.10781	0.00188479	0.023791	PLEKHG4B
ENSG00000151917	527.241	0.573742	0.157986	3.63161	0.000281662	0.0062229	BEND6
ENSG00000268043	516.965	0.573567	0.159892	3.58722	0.000334223	0.00702142	NBPF12
ENSG00000226608	404.73	0.571978	0.162294	3.52434	0.000424542	0.00827972	FTLP3
ENSG00000234420	631.624	0.5715	0.178709	3.19793	0.00138416	0.0192135	ZNF37BP
ENSG00000171867	14865.3	0.571374	0.178966	3.19264	0.00140977	0.0194488	PRNP
ENSG00000126368	908.922	0.564501	0.167947	3.36118	0.000776115	0.0128017	NR1D1
ENSG00000204634	250.83	0.563589	0.186365	3.02412	0.0024936	0.0286912	TBC1D8
ENSG00000184619	431.478	0.56321	0.162548	3.46488	0.000530463	0.00970019	KRBA2
ENSG00000047410	6097.29	0.563138	0.131915	4.26895	1.96393e-05	0.00084191	TPR
ENSG00000188171	302.334	0.561114	0.128213	4.37641	1.20649e-05	0.000578374	ZNF626
ENSG00000197020	204.136	0.559963	0.190878	2.93361	0.00335046	0.0351413	ZNF100
ENSG00000183044	333.63	0.558122	0.182326	3.06111	0.00220514	0.026319	ABAT
ENSG00000177432	214.096	0.557528	0.185906	2.99897	0.00270896	0.0303167	NAP1L5
ENSG00000110090	5257.9	0.554638	0.132421	4.18843	2.80889e-05	0.00111622	CPT1A
ENSG00000188641	5076.48	0.553627	0.126774	4.36702	1.25952e-05	0.000598504	DPYD
ENSG00000143498	151.962	0.553462	0.186761	2.96348	0.00304186	0.0329739	TAF1A
ENSG00000140025	304.627	0.552906	0.153922	3.59211	0.000328007	0.00694771	EFCAB11
ENSG00000173258	309.254	0.551795	0.193759	2.84784	0.00440164	0.0415999	ZNF483
ENSG00000120327	132.246	0.551506	0.166249	3.31734	0.000908777	0.0143063	PCDHB14
ENSG00000196639	290.355	0.551036	0.158539	3.47571	0.000509512	0.00941548	HRH1
ENSG00000259994	114.465	0.550713	0.176883	3.11342	0.00184931	0.0234585	AL353796.1
ENSG00000226564	114.056	0.550518	0.185923	2.961	0.00306639	0.033148	FTH1P20
ENSG00000214106	370.61	0.547468	0.171186	3.19809	0.00138341	0.0192135	PAXIP1-AS2
ENSG00000115392	283.817	0.547334	0.194225	2.81804	0.00483174	0.0437604	FANCL
ENSG00000228315	183.657	0.544975	0.171403	3.17949	0.00147533	0.0201039	GUSBP11
ENSG00000142065	283.352	0.544457	0.104674	5.20146	1.97724e-07	2.12666e-05	ZFP14
ENSG00000073150	469.341	0.544229	0.155993	3.4888	0.000485195	0.00905933	PANX2
ENSG00000115355	3317.9	0.543688	0.130515	4.1657	3.10398e-05	0.00121468	CCDC88A
ENSG00000112293	81.3105	0.54253	0.16868	3.21633	0.00129844	0.0184514	GPLD1
ENSG00000256087	336.767	0.542366	0.153457	3.53433	0.00040881	0.00806042	ZNF432
ENSG00000256525	292.281	0.541387	0.181988	2.97485	0.00293128	0.0320265	POLG2
ENSG00000079335	164.518	0.540864	0.165566	3.26676	0.00108785	0.0162562	CDC14A
ENSG00000109944	386.258	0.539968	0.13044	4.13958	3.47943e-05	0.00133542	JHY
ENSG00000187372	132.439	0.539063	0.186818	2.8855	0.00390795	0.0386747	PCDHB13
ENSG00000112320	340.077	0.538012	0.18817	2.85918	0.00424737	0.0407806	SOBP
ENSG00000127311	101.089	0.537244	0.169357	3.17226	0.00151257	0.0203511	HELB
ENSG00000151746	1836.23	0.536704	0.121099	4.43194	9.33896e-06	0.000472322	BICD1
ENSG00000110876	430.425	0.535657	0.193	2.77543	0.00551292	0.047699	SELPLG
ENSG00000087086	93310.9	0.535639	0.148957	3.59594	0.000323223	0.00685447	FTL
ENSG00000205268	339.15	0.534542	0.138304	3.86499	0.000111096	0.00313266	PDE7A
ENSG00000149231	764.621	0.53454	0.15849	3.37271	0.00074432	0.0124165	CCDC82
ENSG00000135637	479.877	0.534084	0.151997	3.51377	0.000441792	0.00848714	CCDC142
ENSG00000075568	3706.07	0.533496	0.134717	3.96012	7.49107e-05	0.00234825	TMEM131
ENSG00000145734	2180.79	0.53131	0.139034	3.82144	0.000132674	0.00358336	BDP1
ENSG00000174007	196.958	0.53127	0.191962	2.76758	0.00564745	0.0484892	CEP19
ENSG00000165494	1917.32	0.529797	0.0940415	5.63364	1.76442e-08	3.13787e-06	PCF11
ENSG00000118495	1641.35	0.527751	0.12537	4.20954	2.55889e-05	0.00102825	PLAGL1
ENSG00000223396	87.6287	0.526697	0.184935	2.84801	0.00439934	0.0415999	RPS10P7
ENSG00000221886	196.774	0.526691	0.145489	3.62014	0.000294439	0.00643396	ZBED8
ENSG00000109689	967.24	0.526257	0.129216	4.07269	4.64741e-05	0.001683	STIM2
ENSG00000023909	4046.91	0.526242	0.095467	5.51229	3.54199e-08	5.27873e-06	GCLM
ENSG00000177853	788.273	0.52501	0.164588	3.18985	0.00142346	0.0195625	ZNF518A
ENSG00000239665	479.578	0.525	0.184569	2.84447	0.0044485	0.0418565	AL157392.3
ENSG00000140450	1704.76	0.524956	0.144314	3.63758	0.000275209	0.00611795	ARRDC4
ENSG00000135749	1600.45	0.522565	0.16192	3.2273	0.00124963	0.0179711	PCNX2
ENSG00000121897	249.108	0.522376	0.155362	3.3623	0.00077295	0.0127843	LIAS
ENSG00000110888	633.669	0.521589	0.174627	2.98687	0.00281853	0.0310782	CAPRIN2
ENSG00000167604	131.428	0.5202	0.167047	3.11409	0.00184513	0.0234386	NFKBID
ENSG00000130363	1416.26	0.520134	0.111875	4.64925	3.33146e-06	0.000203872	RSPH3
ENSG00000139116	357.094	0.519321	0.158615	3.2741	0.00105998	0.0159523	KIF21A
ENSG00000001167	1312.22	0.519315	0.160806	3.22944	0.00124033	0.0178803	NFYA
ENSG00000240184	4264.69	0.518617	0.116269	4.46049	8.17743e-06	0.000429849	PCDHGC3
ENSG00000248092	498.79	0.517104	0.140725	3.67458	0.00023824	0.00556472	NNT-AS1
ENSG00000167232	774.525	0.516448	0.174513	2.95937	0.0030827	0.0332962	ZNF91
ENSG00000106404	182.897	0.513314	0.18474	2.77858	0.00545979	0.0473902	CLDN15
ENSG00000156162	2162.24	0.512395	0.1482	3.45745	0.000545309	0.00987869	DPY19L4
ENSG00000152782	248.733	0.512262	0.145315	3.52519	0.000423176	0.00826205	PANK1
ENSG00000227124	605.449	0.50948	0.153736	3.31399	0.000919745	0.0143781	ZNF717
ENSG00000120784	766.489	0.509304	0.10756	4.73508	2.18973e-06	0.000145136	ZFP30
ENSG00000259673	137.649	0.509167	0.176065	2.89192	0.00382891	0.03815	IQCH-AS1
ENSG00000135111	9085.27	0.508623	0.100398	5.06609	4.06068e-07	3.83884e-05	TBX3
ENSG00000109680	589.727	0.507241	0.164235	3.08851	0.00201162	0.0249257	TBC1D19
ENSG00000148019	1716.12	0.505941	0.181105	2.79364	0.00521189	0.0460482	CEP78
ENSG00000161298	458.301	0.505181	0.118093	4.27783	1.88721e-05	0.00081682	ZNF382
ENSG00000161551	179.22	0.501853	0.181988	2.75761	0.00582262	0.0494029	ZNF577
ENSG00000143178	75.4515	0.499951	0.178913	2.79438	0.00519989	0.0459648	TBX19
ENSG00000197429	1143.14	0.499489	0.140519	3.55461	0.000378541	0.00765461	IPP
ENSG00000081665	610.457	0.499193	0.117246	4.25766	2.06577e-05	0.000876063	ZNF506
ENSG00000143702	3737.37	0.499093	0.146363	3.40997	0.000649697	0.0111995	CEP170
ENSG00000196935	3708.59	0.498801	0.106184	4.69752	2.63333e-06	0.000168928	SRGAP1
ENSG00000104093	1610.19	0.498227	0.175887	2.83265	0.00461638	0.04272	DMXL2
ENSG00000250312	329.799	0.497232	0.166068	2.99415	0.00275214	0.0306885	ZNF718
ENSG00000151233	775.187	0.496388	0.148491	3.34289	0.000829122	0.0134289	GXYLT1
ENSG00000006740	348.746	0.495437	0.130557	3.79481	0.000147758	0.00386828	ARHGAP44
ENSG00000135541	945.512	0.495088	0.156492	3.16367	0.00155793	0.0208366	AHI1
ENSG00000123607	1065.3	0.49293	0.136956	3.5992	0.000319201	0.0068175	TTC21B
ENSG00000165868	569.526	0.492131	0.0958121	5.13641	2.80031e-07	2.81001e-05	HSPA12A
ENSG00000147010	3496.05	0.492065	0.15025	3.27497	0.00105674	0.0159506	SH3KBP1
ENSG00000166263	1011.85	0.489425	0.138307	3.5387	0.000402106	0.00797199	STXBP4
ENSG00000225264	136.225	0.489304	0.151253	3.235	0.00121641	0.0176345	ZNRF2P2
ENSG00000157399	191.397	0.489236	0.139443	3.50851	0.000450618	0.00860149	ARSE
ENSG00000136866	124.056	0.488888	0.167472	2.91923	0.00350898	0.0361593	ZFP37
ENSG00000093217	344.933	0.487352	0.140066	3.47944	0.000502454	0.00932343	XYLB
ENSG00000163093	325.192	0.485807	0.145139	3.3472	0.000816333	0.0132817	BBS5
ENSG00000186197	243.584	0.484838	0.162462	2.98433	0.00284204	0.0312991	EDARADD
ENSG00000170088	1125.61	0.483682	0.0792874	6.10037	1.05822e-09	3.11602e-07	TMEM192
ENSG00000151461	1525.04	0.483316	0.118	4.09591	4.20519e-05	0.00154916	UPF2
ENSG00000164070	495.934	0.482972	0.174751	2.76377	0.00571384	0.0487794	HSPA4L
ENSG00000188321	346.439	0.480979	0.125035	3.84675	0.000119694	0.00332294	ZNF559
ENSG00000173588	293.61	0.478529	0.143125	3.34343	0.000827489	0.0134146	CEP83
ENSG00000233184	144.871	0.477956	0.173378	2.75674	0.0058381	0.0494663	AC093157.1
ENSG00000189144	235.092	0.476266	0.141004	3.37768	0.000731001	0.0122713	ZNF573
ENSG00000144445	491.593	0.476076	0.115374	4.12638	3.68512e-05	0.00140535	KANSL1L
ENSG00000234975	931.827	0.475631	0.141484	3.36172	0.000774577	0.0127994	FTH1P2
ENSG00000171634	5177.57	0.475339	0.153608	3.09451	0.00197141	0.0245905	BPTF
ENSG00000163596	276.044	0.4748	0.166653	2.84904	0.00438519	0.0415656	ICA1L
ENSG00000246695	442.276	0.473914	0.137897	3.43671	0.000588818	0.0104098	RASSF8-AS1
ENSG00000135414	1121.19	0.472968	0.108466	4.36052	1.29751e-05	0.000613313	GDF11
ENSG00000197044	305.399	0.472722	0.154172	3.0662	0.00216795	0.0260319	ZNF441
ENSG00000174032	1055.89	0.472347	0.112157	4.21149	2.53692e-05	0.00102171	SLC25A30
ENSG00000198466	1842.46	0.471077	0.1361	3.46126	0.000537644	0.00977446	ZNF587
ENSG00000258289	1094.3	0.471063	0.162569	2.89762	0.00376001	0.0378442	CHURC1
ENSG00000135837	4123.41	0.470523	0.116628	4.0344	5.47412e-05	0.00186932	CEP350
ENSG00000163297	3493.68	0.469703	0.129218	3.63495	0.000278035	0.00616217	ANTXR2
ENSG00000124813	1653.84	0.467475	0.145488	3.21316	0.00131284	0.0185972	RUNX2
ENSG00000119684	823.492	0.465336	0.131193	3.54696	0.000389707	0.00778635	MLH3
ENSG00000116205	643.421	0.464387	0.108721	4.27138	1.94267e-05	0.000834792	TCEANC2
ENSG00000119042	625.425	0.464107	0.117053	3.96494	7.3414e-05	0.00232979	SATB2
ENSG00000109323	1156.39	0.460726	0.113921	4.04424	5.2492e-05	0.00181669	MANBA
ENSG00000164048	199.665	0.459689	0.125704	3.65691	0.000255277	0.00582761	ZNF589
ENSG00000133858	1977.93	0.458115	0.115557	3.96442	7.35738e-05	0.00233075	ZFC3H1
ENSG00000178607	1161.67	0.457863	0.0988397	4.63238	3.61486e-06	0.000219358	ERN1
ENSG00000139117	585.721	0.457158	0.162049	2.82112	0.00478568	0.0435463	CPNE8
ENSG00000224078	2869.94	0.455907	0.137759	3.30945	0.000934805	0.0145755	SNHG14
ENSG00000164694	277.204	0.455088	0.143947	3.16149	0.00156964	0.020962	FNDC1
ENSG00000134253	182.706	0.454442	0.136897	3.31959	0.000901492	0.014229	TRIM45
ENSG00000132680	759.227	0.45366	0.152792	2.96914	0.00298634	0.032549	KHDC4
ENSG00000096654	446.8	0.451509	0.130053	3.47172	0.000517138	0.00951726	ZNF184
ENSG00000103494	626.399	0.450942	0.160039	2.8177	0.00483688	0.0437683	RPGRIP1L
ENSG00000160049	4065.74	0.450562	0.106139	4.24501	2.18579e-05	0.000917317	DFFA
ENSG00000154743	414.627	0.44997	0.161525	2.78576	0.00534028	0.0468213	TSEN2
ENSG00000133641	467.757	0.449889	0.145824	3.08516	0.00203444	0.0250561	C12orf29
ENSG00000119927	970.183	0.449567	0.156113	2.87975	0.00397992	0.0391562	GPAM
ENSG00000164190	4064.94	0.449055	0.151498	2.96409	0.00303578	0.0329478	NIPBL
ENSG00000185869	338.546	0.448512	0.14463	3.1011	0.00192806	0.0242014	ZNF829
ENSG00000135919	9087.36	0.447954	0.155815	2.8749	0.0040415	0.0394388	SERPINE2
ENSG00000198089	742.002	0.44782	0.151595	2.95405	0.00313636	0.0336531	SFI1
ENSG00000196670	534.372	0.447696	0.112732	3.97132	7.14764e-05	0.00228445	ZFP62
ENSG00000272335	294.166	0.447273	0.157104	2.84699	0.00441352	0.0416145	AC093297.2
ENSG00000168944	938.063	0.447176	0.114038	3.9213	8.80722e-05	0.00262783	CEP120
ENSG00000171291	305.806	0.447057	0.12422	3.59892	0.000319542	0.0068175	ZNF439
ENSG00000099250	24661.4	0.447042	0.102081	4.37931	1.19057e-05	0.000573323	NRP1
ENSG00000169255	527.761	0.446885	0.0919197	4.86169	1.16385e-06	8.71045e-05	B3GALNT1
ENSG00000163629	6827.09	0.445633	0.110312	4.03976	5.35057e-05	0.00183761	PTPN13
ENSG00000173480	594.089	0.443256	0.11806	3.7545	0.000173691	0.00435731	ZNF417
ENSG00000148225	204.668	0.442959	0.128796	3.43923	0.000583369	0.0103534	WDR31
ENSG00000121486	1003.96	0.440889	0.104515	4.21845	2.45992e-05	0.000996939	TRMT1L
ENSG00000107960	511.23	0.440832	0.124727	3.53437	0.000408744	0.00806042	STN1
ENSG00000115459	567.095	0.439875	0.0923637	4.76243	1.91279e-06	0.000131136	ELMOD3
ENSG00000171295	477.324	0.438672	0.113683	3.85874	0.000113973	0.00319374	ZNF440
ENSG00000151131	1141.03	0.438123	0.143514	3.05281	0.00226707	0.0267639	C12orf45
ENSG00000271254	865.134	0.436817	0.109144	4.00219	6.27583e-05	0.00207218	AC240274.1
ENSG00000164074	403.046	0.436577	0.120414	3.62564	0.000288244	0.00633714	ABHD18
ENSG00000196236	2204.74	0.436498	0.0779804	5.59754	2.17416e-08	3.61595e-06	XPNPEP3
ENSG00000184208	1048.01	0.435791	0.143672	3.03324	0.00241941	0.0281825	C22orf46
ENSG00000213020	1013.35	0.435722	0.0952201	4.57594	4.74076e-06	0.000272928	ZNF611
ENSG00000166024	568.467	0.43562	0.114047	3.81966	0.000133634	0.00359332	R3HCC1L
ENSG00000188283	444.511	0.433278	0.118458	3.65765	0.000254538	0.00582761	ZNF383
ENSG00000162086	459.771	0.432531	0.132653	3.26062	0.00111169	0.0165711	ZNF75A
ENSG00000158966	688.072	0.430913	0.0914675	4.7111	2.46381e-06	0.00015919	CACHD1
ENSG00000176293	298.733	0.430609	0.124866	3.44857	0.000563562	0.0101025	ZNF135
ENSG00000146409	412.376	0.430371	0.112961	3.80991	0.000139016	0.00367748	SLC18B1
ENSG00000197608	529.535	0.430118	0.140897	3.05271	0.00226783	0.0267639	ZNF841
ENSG00000168264	7091.04	0.429966	0.131063	3.28061	0.00103584	0.015719	IRF2BP2
ENSG00000197568	220.676	0.429395	0.147621	2.90878	0.00362846	0.0369679	HHLA3
ENSG00000227398	302.674	0.42689	0.108285	3.94227	8.07136e-05	0.00249103	KIF9-AS1
ENSG00000197779	830.508	0.426463	0.135223	3.15378	0.00161171	0.021365	ZNF81
ENSG00000162971	364.338	0.425374	0.121832	3.49147	0.000480362	0.00900961	TYW5
ENSG00000143951	365.874	0.42529	0.127822	3.32722	0.000877168	0.0139215	WDPCP
ENSG00000180660	3142.46	0.424303	0.118849	3.57011	0.000356826	0.00735857	MAB21L1
ENSG00000135164	993.917	0.423833	0.139138	3.04613	0.00231808	0.0271962	DMTF1
ENSG00000198690	1224.22	0.423701	0.09274	4.5687	4.90769e-06	0.000281636	FAN1
ENSG00000003756	2533.38	0.423283	0.11852	3.57141	0.000355068	0.00733073	RBM5
ENSG00000099219	1219.25	0.423224	0.116153	3.64369	0.000268756	0.00601921	ERMP1
ENSG00000198363	20809.4	0.423168	0.0804669	5.25891	1.44912e-07	1.61671e-05	ASPH
ENSG00000087253	1566.77	0.422853	0.125314	3.37434	0.000739932	0.0123749	LPCAT2
ENSG00000077585	834.01	0.422331	0.121578	3.47375	0.000513236	0.00946484	GPR137B
ENSG00000226688	705.941	0.42171	0.101047	4.17341	3.00071e-05	0.00118255	ENTPD1-AS1
ENSG00000116539	6485.81	0.421261	0.0970076	4.34256	1.40833e-05	0.000648951	ASH1L
ENSG00000247556	5695.69	0.42112	0.091366	4.60916	4.04306e-06	0.000239675	OIP5-AS1
ENSG00000143162	1537.6	0.421098	0.101556	4.14648	3.37621e-05	0.00130979	CREG1
ENSG00000118058	7553.56	0.420811	0.102144	4.1198	3.79198e-05	0.00143724	KMT2A
ENSG00000054267	1715.26	0.420523	0.108	3.89373	9.87151e-05	0.00285987	ARID4B
ENSG00000146247	4474.94	0.420519	0.135859	3.09525	0.00196646	0.0245554	PHIP
ENSG00000102908	7408.12	0.420108	0.152285	2.75871	0.00580304	0.04926	NFAT5
ENSG00000197372	197.525	0.419566	0.149963	2.79779	0.00514537	0.0456626	ZNF675
ENSG00000223960	722.293	0.419434	0.107859	3.88871	0.000100778	0.00290091	AC009948.1
ENSG00000081386	817.913	0.418901	0.148189	2.82679	0.00470168	0.0432199	ZNF510
ENSG00000214029	391.162	0.417742	0.149493	2.79439	0.00519984	0.0459648	ZNF891
ENSG00000156011	3256.81	0.417287	0.137898	3.02605	0.00247773	0.0286751	PSD3
ENSG00000055332	6173.19	0.41714	0.0985514	4.23271	2.30889e-05	0.000953385	EIF2AK2
ENSG00000152457	549.294	0.416373	0.114935	3.62267	0.000291576	0.00638694	DCLRE1C
ENSG00000128000	625.418	0.415541	0.141608	2.93445	0.00334135	0.0351324	ZNF780B
ENSG00000177606	4290.71	0.415111	0.12488	3.32408	0.000887111	0.0140514	JUN
ENSG00000182985	682.776	0.414341	0.128941	3.21342	0.00131166	0.0185951	CADM1
ENSG00000134874	2188.39	0.411692	0.0735064	5.60077	2.13406e-08	3.61595e-06	DZIP1
ENSG00000152133	534.821	0.410454	0.138767	2.95787	0.00309771	0.033381	GPATCH11
ENSG00000138439	469.154	0.41002	0.121272	3.38099	0.000722242	0.0121905	FAM117B
ENSG00000075151	6061.77	0.410015	0.140203	2.92444	0.00345072	0.035745	EIF4G3
ENSG00000171827	526.728	0.409556	0.111395	3.67662	0.000236342	0.00553478	ZNF570
ENSG00000067248	2526.17	0.409093	0.141199	2.89729	0.00376407	0.0378557	DHX29
ENSG00000116005	5952.42	0.408278	0.12826	3.18321	0.00145652	0.0199557	PCYOX1
ENSG00000114473	328.276	0.407314	0.105504	3.86064	0.000113092	0.00317399	IQCG
ENSG00000087338	868.989	0.406787	0.114401	3.55581	0.000376823	0.00763938	GMCL1
ENSG00000131015	241.382	0.405793	0.139096	2.91737	0.00353001	0.0362502	ULBP2
ENSG00000121898	7726.76	0.402853	0.1445	2.78792	0.0053048	0.0465941	CPXM2
ENSG00000173064	4343.67	0.402845	0.0936105	4.30341	1.68186e-05	0.00074225	HECTD4
ENSG00000114126	3186.71	0.402468	0.0911628	4.41482	1.01093e-05	0.000501613	TFDP2
ENSG00000010818	3122.58	0.401364	0.127379	3.15095	0.00162738	0.02151	HIVEP2
ENSG00000091136	14229.4	0.40106	0.101932	3.93458	8.33425e-05	0.00254352	LAMB1
ENSG00000145882	428.331	0.400848	0.10564	3.79448	0.000147952	0.00386828	PCYOX1L
ENSG00000186376	416.962	0.400749	0.128282	3.12398	0.00178424	0.0228755	ZNF75D
ENSG00000100483	254.699	0.400095	0.111182	3.59855	0.000319998	0.0068175	VCPKMT
ENSG00000162337	9175.03	0.398418	0.144317	2.76071	0.00576765	0.0490434	LRP5
ENSG00000005469	789.191	0.398184	0.114681	3.47211	0.000516383	0.00951309	CROT
ENSG00000178917	219.908	0.397518	0.111857	3.55382	0.000379681	0.00765461	ZNF852
ENSG00000197312	1916.35	0.397487	0.126644	3.13862	0.00169748	0.0221746	DDI2
ENSG00000100503	4163.51	0.396545	0.102159	3.88166	0.000103747	0.00296265	NIN
ENSG00000164073	475.824	0.395691	0.138213	2.8629	0.00419786	0.0406041	MFSD8
ENSG00000183722	4292.77	0.394856	0.107945	3.65794	0.000254252	0.00582761	LHFPL6
ENSG00000198001	839.484	0.39453	0.100751	3.9159	9.00659e-05	0.00265713	IRAK4
ENSG00000223509	153.068	0.39438	0.137795	2.86208	0.00420868	0.0406869	AC135983.2
ENSG00000102786	2097.91	0.394223	0.123286	3.19764	0.00138557	0.0192183	INTS6
ENSG00000145715	2897.87	0.394135	0.105293	3.74323	0.00018167	0.00451336	RASA1
ENSG00000143033	551.563	0.393073	0.14197	2.76871	0.00562788	0.048379	MTF2
ENSG00000198346	303.19	0.392385	0.118656	3.3069	0.000943338	0.0146703	ZNF813
ENSG00000115652	876.77	0.39226	0.117786	3.33029	0.000867558	0.0138448	UXS1
ENSG00000078269	17728.7	0.390358	0.116543	3.34947	0.000809668	0.0132409	SYNJ2
ENSG00000149716	666.718	0.389587	0.0964172	4.04064	5.33063e-05	0.00183603	ORAOV1
ENSG00000132570	635.487	0.38886	0.119423	3.25617	0.00112927	0.0168009	PCBD2
ENSG00000086619	287.267	0.388446	0.123955	3.13378	0.00172573	0.0224657	ERO1B
ENSG00000089775	830.765	0.388224	0.119785	3.24099	0.00119115	0.0174261	ZBTB25
ENSG00000102595	1699.64	0.388213	0.118045	3.2887	0.00100651	0.0153995	UGGT2
ENSG00000197619	443.088	0.387667	0.11981	3.23568	0.00121353	0.0176265	ZNF615
ENSG00000059588	1221.07	0.387433	0.0945752	4.09656	4.19329e-05	0.00154916	TARBP1
ENSG00000159082	1005.46	0.386405	0.135855	2.84425	0.00445156	0.0418632	SYNJ1
ENSG00000162929	394.917	0.38639	0.139574	2.76835	0.00563408	0.0483976	KIAA1841
ENSG00000141664	902.33	0.385861	0.10913	3.53581	0.000406527	0.00803305	ZCCHC2
ENSG00000157106	9611.16	0.384302	0.114015	3.37061	0.000750015	0.0124854	SMG1
ENSG00000008083	1493.9	0.384177	0.13331	2.88182	0.00395382	0.0389997	JARID2
ENSG00000136144	1249.12	0.383912	0.106271	3.61256	0.000303191	0.00656398	RCBTB1
ENSG00000118620	313.695	0.383895	0.135142	2.84068	0.00450169	0.0421492	ZNF430
ENSG00000013619	417.431	0.382757	0.123506	3.09909	0.00194117	0.0243147	MAMLD1
ENSG00000139746	1969.31	0.382368	0.133631	2.86136	0.00421823	0.0407354	RBM26
ENSG00000256043	832.271	0.382105	0.121516	3.14448	0.0016638	0.0218956	CTSO
ENSG00000198182	374.379	0.381098	0.100111	3.80677	0.000140793	0.00370811	ZNF607
ENSG00000070718	803.661	0.376045	0.10135	3.71037	0.00020696	0.00500999	AP3M2
ENSG00000117620	884.529	0.374459	0.128029	2.92481	0.0034467	0.0357239	SLC35A3
ENSG00000163637	1589.44	0.374069	0.0966418	3.87067	0.000108535	0.00307314	PRICKLE2
ENSG00000152404	469.673	0.373453	0.12797	2.9183	0.00351951	0.036207	CWF19L2
ENSG00000139629	2244.29	0.371015	0.131644	2.81831	0.00482765	0.0437604	GALNT6
ENSG00000080345	5308.75	0.370742	0.110331	3.36026	0.000778685	0.0128319	RIF1
ENSG00000149311	5889.18	0.369749	0.115024	3.21453	0.0013066	0.018538	ATM
ENSG00000078687	1847.48	0.369416	0.0623201	5.92772	3.07167e-09	7.53184e-07	TNRC6C
ENSG00000198900	3111.51	0.36658	0.10736	3.41451	0.00063898	0.0110253	TOP1
ENSG00000147601	865.165	0.366518	0.128687	2.84813	0.00439775	0.0415999	TERF1
ENSG00000163644	704.562	0.366429	0.0822899	4.4529	8.47176e-06	0.000438529	PPM1K
ENSG00000136169	386.602	0.365374	0.120486	3.0325	0.00242539	0.0281973	SETDB2
ENSG00000107537	488.116	0.365063	0.122213	2.98709	0.00281647	0.0310746	PHYH
ENSG00000120458	379.196	0.363405	0.124337	2.92274	0.00346961	0.035858	MSANTD2
ENSG00000134901	868.07	0.36325	0.0962266	3.77494	0.000160045	0.00410676	KDELC1
ENSG00000105483	744.821	0.361278	0.110843	3.25938	0.00111657	0.0166301	CARD8
ENSG00000065613	3905.56	0.361194	0.064428	5.60617	2.0685e-08	3.59324e-06	SLK
ENSG00000267575	567.131	0.359452	0.102839	3.49528	0.000473571	0.00889778	AC006504.5
ENSG00000100523	1575.95	0.358493	0.128354	2.793	0.00522217	0.0460937	DDHD1
ENSG00000111364	543.93	0.357521	0.108692	3.2893	0.00100436	0.0153796	DDX55
ENSG00000048342	913.581	0.356493	0.117996	3.02124	0.00251741	0.0288747	CC2D2A
ENSG00000102543	246.557	0.356161	0.108096	3.29487	0.000984665	0.0151816	CDADC1
ENSG00000166770	694.525	0.354663	0.124064	2.85871	0.00425371	0.0407806	ZNF667-AS1
ENSG00000072210	1346.05	0.354466	0.097221	3.64598	0.000266378	0.00598086	ALDH3A2
ENSG00000010704	814.173	0.35359	0.0951925	3.71447	0.000203628	0.00495604	HFE
ENSG00000108666	606.013	0.352766	0.0899096	3.92356	8.72495e-05	0.00261411	C17orf75
ENSG00000142166	4044.35	0.352263	0.0624442	5.64125	1.68822e-08	3.03238e-06	IFNAR1
ENSG00000134897	595.131	0.350208	0.113695	3.08024	0.00206836	0.0253024	BIVM
ENSG00000138399	445.528	0.349875	0.120521	2.90302	0.00369584	0.0374631	FASTKD1
ENSG00000181666	804.492	0.349059	0.118557	2.94422	0.00323769	0.0344522	HKR1
ENSG00000198799	1833.02	0.348853	0.081215	4.29542	1.74362e-05	0.000762018	LRIG2
ENSG00000125633	2404	0.347791	0.0753939	4.61298	3.96937e-06	0.000237659	CCDC93
ENSG00000135912	925.956	0.347747	0.122713	2.83382	0.00459958	0.0426524	TTLL4
ENSG00000054282	943.484	0.347157	0.120743	2.87518	0.00403802	0.0394388	SDCCAG8
ENSG00000186017	368.504	0.346122	0.114895	3.01252	0.00259089	0.0293983	ZNF566
ENSG00000107789	1299.98	0.345427	0.0733032	4.71231	2.44927e-06	0.000158822	MINPP1
ENSG00000169902	917.547	0.344098	0.081032	4.24645	2.17186e-05	0.000914859	TPST1
ENSG00000168917	462.683	0.343743	0.0982461	3.4988	0.000467362	0.00880634	SLC35G2
ENSG00000135932	3783.93	0.343622	0.105843	3.24651	0.00116829	0.0171725	CAB39
ENSG00000267080	440.012	0.343187	0.11837	2.89926	0.00374043	0.0377827	ASB16-AS1
ENSG00000092871	876.212	0.342912	0.0907437	3.77891	0.000157516	0.00404765	RFFL
ENSG00000170946	845.277	0.341197	0.121077	2.81801	0.00483221	0.0437604	DNAJC24
ENSG00000164465	1389.87	0.34049	0.120013	2.8371	0.00455248	0.0424167	DCBLD1
ENSG00000240225	945.236	0.338235	0.082571	4.09629	4.19833e-05	0.00154916	ZNF542P
ENSG00000145782	1950.21	0.337595	0.106398	3.17294	0.00150902	0.0203339	ATG12
ENSG00000127418	5931.15	0.336475	0.0978247	3.43957	0.000582635	0.0103514	FGFRL1
ENSG00000154889	849.254	0.33602	0.104077	3.22857	0.0012441	0.0179202	MPPE1
ENSG00000144026	558.541	0.335995	0.105086	3.19734	0.00138704	0.0192237	ZNF514
ENSG00000197808	287.937	0.335358	0.119658	2.80264	0.00506856	0.0452105	ZNF461
ENSG00000115594	2570.37	0.334049	0.10692	3.1243	0.00178226	0.0228755	IL1R1
ENSG00000147454	1300.06	0.334006	0.115975	2.87997	0.00397711	0.0391562	SLC25A37
ENSG00000147133	2391.29	0.333075	0.082436	4.04041	5.33576e-05	0.00183603	TAF1
ENSG00000101236	2577.6	0.332697	0.102373	3.24986	0.00115461	0.0170552	RNF24
ENSG00000136861	4635.69	0.332469	0.0696177	4.77564	1.79136e-06	0.000124233	CDK5RAP2
ENSG00000278768	479.553	0.332306	0.0952016	3.49055	0.00048203	0.00900961	BACE1-AS
ENSG00000185917	427.831	0.332118	0.1127	2.94691	0.00320963	0.0342348	SETD4
ENSG00000157259	1510.53	0.331223	0.101072	3.27711	0.00104877	0.0158568	GATAD1
ENSG00000074266	619.498	0.331184	0.112876	2.93405	0.0033457	0.0351324	EED
ENSG00000126070	2863.25	0.330727	0.0851758	3.88287	0.00010323	0.00295259	AGO3
ENSG00000197937	866.994	0.329635	0.115757	2.84763	0.00440456	0.0415999	ZNF347
ENSG00000141956	583.621	0.329103	0.0868315	3.79014	0.000150565	0.00392702	PRDM15
ENSG00000197217	3753.22	0.327085	0.0745903	4.38509	1.15936e-05	0.000562824	ENTPD4
ENSG00000116406	3373.63	0.32705	0.0922142	3.54663	0.000390195	0.00778743	EDEM3
ENSG00000184205	738.661	0.326322	0.0948703	3.43967	0.000582427	0.0103514	TSPYL2
ENSG00000183337	2930.1	0.32593	0.11074	2.9432	0.0032484	0.0345253	BCOR
ENSG00000005810	7112.36	0.32561	0.103128	3.15735	0.00159212	0.0211835	MYCBP2
ENSG00000108175	9400.6	0.325183	0.107509	3.0247	0.00248884	0.0286751	ZMIZ1
ENSG00000183718	376.031	0.324593	0.100035	3.24481	0.0011753	0.0172474	TRIM52
ENSG00000197302	476.014	0.32432	0.0884977	3.66473	0.000247604	0.00572389	ZNF720
ENSG00000197857	343.476	0.323269	0.114106	2.83307	0.0046104	0.0427086	ZNF44
ENSG00000164830	1467.75	0.323061	0.0883731	3.65565	0.000256535	0.00583947	OXR1
ENSG00000169359	625.496	0.320828	0.115415	2.77978	0.00543963	0.0473615	SLC33A1
ENSG00000088854	1587.53	0.320775	0.109537	2.92846	0.00340641	0.0354701	C20orf194
ENSG00000071054	15122.4	0.319489	0.0891416	3.58406	0.0003383	0.00709049	MAP4K4
ENSG00000180979	1099.39	0.317763	0.108519	2.92817	0.00340962	0.0354793	LRRC57
ENSG00000204186	1509.23	0.314494	0.0857291	3.66847	0.000244011	0.00566269	ZDBF2
ENSG00000121417	366.911	0.313792	0.0927518	3.38313	0.000716641	0.0121094	ZNF211
ENSG00000069020	1156.77	0.311959	0.108876	2.86527	0.0041665	0.0403878	MAST4
ENSG00000198482	710.711	0.31031	0.100587	3.08501	0.00203548	0.0250561	ZNF808
ENSG00000096968	833.831	0.310187	0.0983135	3.15508	0.00160457	0.021286	JAK2
ENSG00000169826	2290.97	0.308901	0.109204	2.82865	0.00467441	0.043079	CSGALNACT2
ENSG00000163428	3750.66	0.308393	0.101948	3.025	0.00248637	0.0286751	LRRC58
ENSG00000152291	15051.2	0.30742	0.0631995	4.86428	1.14876e-06	8.63351e-05	TGOLN2
ENSG00000178700	413.746	0.306957	0.110743	2.77178	0.00557506	0.0480976	DHFR2
ENSG00000008294	7160.21	0.30682	0.0699844	4.38412	1.16458e-05	0.000563831	SPAG9
ENSG00000109466	810	0.305901	0.0976477	3.1327	0.00173205	0.0224657	KLHL2
ENSG00000188428	469.427	0.305816	0.101332	3.01795	0.00254488	0.0290045	BLOC1S5
ENSG00000141013	526.632	0.304937	0.0994485	3.06628	0.00216739	0.0260319	GAS8
ENSG00000129071	952.462	0.304354	0.0970352	3.13653	0.00170962	0.022317	MBD4
ENSG00000158006	922.818	0.304309	0.103973	2.92681	0.00342461	0.0355771	PAFAH2
ENSG00000041802	1435.83	0.304272	0.0939496	3.23867	0.00120089	0.0174942	LSG1
ENSG00000106012	1596.37	0.304224	0.0988065	3.07899	0.00207707	0.0253456	IQCE
ENSG00000215712	561.037	0.303696	0.107596	2.82257	0.00476408	0.0435032	TMEM242
ENSG00000166261	430.25	0.303079	0.094204	3.21727	0.00129418	0.0184054	ZNF202
ENSG00000105875	560.174	0.302913	0.106005	2.85754	0.00426936	0.040834	WDR91
ENSG00000100813	5589.66	0.302476	0.106412	2.84251	0.00447593	0.0420045	ACIN1
ENSG00000158467	945.937	0.301512	0.0953678	3.16157	0.00156923	0.020962	AHCYL2
ENSG00000172888	2133.16	0.30054	0.101916	2.94891	0.00318898	0.0340549	ZNF621
ENSG00000166822	594.484	0.300113	0.0877028	3.42194	0.000621766	0.0107905	TMEM170A
ENSG00000090020	5880.04	0.299079	0.0846408	3.53352	0.000410072	0.00807645	SLC9A1
ENSG00000215271	803.306	0.298834	0.0804971	3.71236	0.000205336	0.00498411	HOMEZ
ENSG00000147854	2122.53	0.29873	0.105965	2.81913	0.00481538	0.0437059	UHRF2
ENSG00000177932	773.562	0.297967	0.085956	3.4665	0.000527278	0.00967412	ZNF354C
ENSG00000089057	2058.53	0.29792	0.0790407	3.76919	0.000163777	0.00417272	SLC23A2
ENSG00000158773	1154.05	0.296648	0.086122	3.4445	0.000572109	0.0102353	USF1
ENSG00000146909	1315.78	0.295729	0.0800796	3.69294	0.000221677	0.00528086	NOM1
ENSG00000101417	709.11	0.294434	0.0908767	3.23993	0.0011956	0.0174621	PXMP4
ENSG00000174197	3845.12	0.294145	0.104761	2.80778	0.00498838	0.0447783	MGA
ENSG00000127603	27343.7	0.291017	0.101952	2.85444	0.00431122	0.0410981	MACF1
ENSG00000116793	1173.46	0.289359	0.0970328	2.98208	0.00286301	0.0314721	PHTF1
ENSG00000111802	1192.09	0.286548	0.0981671	2.91899	0.00351173	0.0361593	TDP2
ENSG00000166734	8107.54	0.285923	0.091313	3.13124	0.00174069	0.0225262	CASC4
ENSG00000204256	11142.9	0.284486	0.0776715	3.66268	0.000249591	0.005755	BRD2
ENSG00000112343	1399.93	0.283681	0.0752929	3.7677	0.000164758	0.00419176	TRIM38
ENSG00000065457	1711.47	0.282209	0.0947294	2.97911	0.0028909	0.0317561	ADAT1
ENSG00000143776	10135	0.282198	0.101825	2.77141	0.00558139	0.0481291	CDC42BPA
ENSG00000113838	635.228	0.281019	0.0818802	3.43208	0.000598975	0.0105091	TBCCD1
ENSG00000060237	16986.6	0.279806	0.0699967	3.99741	6.40392e-05	0.00210673	WNK1
ENSG00000089916	4301.45	0.278523	0.0683875	4.07271	4.64691e-05	0.001683	GPATCH2L
ENSG00000152818	10617.8	0.278107	0.097822	2.84299	0.00446919	0.0419632	UTRN
ENSG00000084112	22777.4	0.274892	0.0801026	3.43175	0.000599702	0.0105091	SSH1
ENSG00000108506	1048.03	0.272894	0.0867883	3.14437	0.00166447	0.0218956	INTS2
ENSG00000114503	3235.13	0.268919	0.0878259	3.06196	0.00219892	0.0262963	NCBP2
ENSG00000198453	634.598	0.267752	0.0972268	2.75389	0.00588913	0.049779	ZNF568
ENSG00000115977	8266.93	0.267287	0.067122	3.98212	6.83044e-05	0.0022106	AAK1
ENSG00000115170	2690.5	0.266616	0.081989	3.25185	0.00114658	0.0169785	ACVR1
ENSG00000165699	3100.09	0.264215	0.0742835	3.55685	0.000375328	0.00761768	TSC1
ENSG00000168172	7449.38	0.263836	0.0761949	3.46265	0.000534889	0.00975398	HOOK3
ENSG00000198718	1264.3	0.262699	0.086837	3.02519	0.00248475	0.0286751	TOGARAM1
ENSG00000173960	1443.54	0.262234	0.0868858	3.01814	0.00254331	0.0290045	UBXN2A
ENSG00000164902	2277.56	0.260583	0.0785633	3.31685	0.000910384	0.0143065	PHAX
ENSG00000164975	1916.41	0.259896	0.0778941	3.33654	0.000848293	0.0136537	SNAPC3
ENSG00000083099	1309.6	0.25863	0.0911216	2.8383	0.00453545	0.0423789	LYRM2
ENSG00000138434	6197.62	0.2586	0.0821176	3.14914	0.0016375	0.021627	SSFA2
ENSG00000184677	2059	0.256404	0.0678456	3.77923	0.000157313	0.00404765	ZBTB40
ENSG00000171467	2572.2	0.254556	0.084276	3.02051	0.0025235	0.0288892	ZNF318
ENSG00000116198	2677.95	0.254288	0.0827835	3.07172	0.0021283	0.0257604	CEP104
ENSG00000183808	1707.04	0.254212	0.0680842	3.73379	0.000188622	0.00463478	RBM12B
ENSG00000166780	1124.2	0.250238	0.0878869	2.84728	0.0044095	0.0415999	C16orf45
ENSG00000152104	25861.6	0.249431	0.0794223	3.14057	0.0016862	0.0220755	PTPN14
ENSG00000130818	2164.87	0.248434	0.0776352	3.20001	0.00137422	0.0191623	ZNF426
ENSG00000214046	1058.73	0.243698	0.080707	3.01953	0.00253165	0.0289277	SMIM7
ENSG00000204104	948.999	0.242528	0.0874031	2.77482	0.00552317	0.0477647	TRAF3IP1
ENSG00000274211	1984.13	0.237252	0.0762861	3.11003	0.00187066	0.0236459	SOCS7
ENSG00000162231	2564.25	0.23725	0.0773763	3.06618	0.00216812	0.0260319	NXF1
ENSG00000134444	1729.86	0.236576	0.0701443	3.37271	0.00074432	0.0124165	KIAA1468
ENSG00000101109	3434.12	0.232952	0.0813196	2.86465	0.00417474	0.0404255	STK4
ENSG00000121903	991.854	0.232918	0.0698501	3.33455	0.000854386	0.01369	ZSCAN20
ENSG00000130340	6128.93	0.231097	0.0794759	2.90777	0.00364018	0.0370243	SNX9
ENSG00000067900	5311.07	0.229587	0.0809384	2.83657	0.00456015	0.0424255	ROCK1
ENSG00000009954	7932.42	0.22468	0.0764891	2.93742	0.00330955	0.0349273	BAZ1B
ENSG00000130396	3086.32	0.221333	0.0711812	3.10943	0.00187451	0.0236779	AFDN
ENSG00000122779	922.784	0.219962	0.0760381	2.89279	0.00381837	0.0381242	TRIM24
ENSG00000103852	1279.39	0.219625	0.0790193	2.77938	0.00544629	0.0473902	TTC23
ENSG00000135052	3367.83	0.219549	0.0777539	2.82364	0.00474818	0.0434693	GOLM1
ENSG00000048471	3963.18	0.218817	0.0731672	2.99064	0.00278393	0.0309376	SNX29
ENSG00000136854	2848.82	0.21335	0.06687	3.19052	0.00142015	0.0195469	STXBP1
ENSG00000173905	3723.78	0.20824	0.0748474	2.7822	0.0053992	0.0470779	GOLIM4
ENSG00000115084	9936.05	0.202812	0.0676246	2.99909	0.00270786	0.0303167	SLC35F5
ENSG00000116580	2493.57	0.201164	0.0662163	3.03799	0.00238164	0.027851	GON4L
ENSG00000196367	9304.23	0.19574	0.060978	3.21001	0.0013273	0.0187577	TRRAP
ENSG00000100888	6672.82	0.195675	0.0645215	3.03271	0.00242367	0.0281973	CHD8
ENSG00000244005	786.065	0.1794	0.0623507	2.87728	0.00401125	0.0392765	NFS1
ENSG00000257923	6269.96	0.179151	0.0628127	2.85215	0.00434252	0.0412919	CUX1
ENSG00000154229	15249.7	0.177467	0.0562262	3.1563	0.00159785	0.0212283	PRKCA
ENSG00000165671	9589.75	0.176478	0.0555754	3.17548	0.00149591	0.0202286	NSD1
ENSG00000102910	6323.2	0.113789	0.0397259	2.86435	0.00417863	0.0404399	LONP2
ENSG00000132128	6467.42	-0.167562	0.0598765	-2.79845	0.0051348	0.0456365	LRRC41
ENSG00000108578	2621.59	-0.168526	0.0591591	-2.84869	0.00439001	0.0415893	BLMH
ENSG00000157916	5733.37	-0.17438	0.0557087	-3.13021	0.00174679	0.0225401	RER1
ENSG00000075975	2565.21	-0.176233	0.0573147	-3.07483	0.00210625	0.0255343	MKRN2
ENSG00000100225	4748.19	-0.178009	0.0629342	-2.82849	0.00467677	0.043079	FBXO7
ENSG00000105438	12855.6	-0.179357	0.0646775	-2.7731	0.00555259	0.0479468	KDELR1
ENSG00000079785	5765.1	-0.185477	0.0640497	-2.89582	0.00378165	0.037884	DDX1
ENSG00000119689	6546.25	-0.187432	0.0620495	-3.02069	0.00252203	0.0288892	DLST
ENSG00000169714	10493.5	-0.187626	0.0644175	-2.91266	0.00358362	0.0366358	CNBP
ENSG00000084754	9787.18	-0.189306	0.064522	-2.93397	0.0033466	0.0351324	HADHA
ENSG00000143515	7619.53	-0.189339	0.0664986	-2.84727	0.00440965	0.0415999	ATP8B2
ENSG00000155876	5126.94	-0.189814	0.0663699	-2.85993	0.00423731	0.0407806	RRAGA
ENSG00000113712	8385.49	-0.191466	0.0529065	-3.61896	0.000295791	0.00644782	CSNK1A1
ENSG00000025293	4333.38	-0.191836	0.0696244	-2.7553	0.00586381	0.0496117	PHF20
ENSG00000271601	5733.7	-0.195001	0.0671999	-2.9018	0.00371023	0.0375454	LIX1L
ENSG00000130811	4422.18	-0.201907	0.0688809	-2.93126	0.00337594	0.0353372	EIF3G
ENSG00000122406	21619.9	-0.203058	0.0724536	-2.8026	0.00506925	0.0452105	RPL5
ENSG00000143252	3600.89	-0.203238	0.0676318	-3.00506	0.00265524	0.029977	SDHC
ENSG00000142453	5547.46	-0.204538	0.0620762	-3.29496	0.00098437	0.0151816	CARM1
ENSG00000158864	4794.34	-0.20721	0.0673567	-3.07631	0.00209579	0.0255094	NDUFS2
ENSG00000204356	2190.21	-0.209583	0.0758942	-2.76152	0.00575338	0.0489773	NELFE
ENSG00000101290	5599.64	-0.210659	0.0674911	-3.12129	0.0018006	0.0230359	CDS2
ENSG00000131043	2159.99	-0.214039	0.0758172	-2.8231	0.00475617	0.043476	AAR2
ENSG00000100347	1871.35	-0.214573	0.0666868	-3.21762	0.0012926	0.0183976	SAMM50
ENSG00000123130	2374.38	-0.215423	0.0636599	-3.38396	0.000714474	0.0120842	ACOT9
ENSG00000084652	11451.9	-0.216768	0.0750871	-2.88688	0.00389084	0.0385914	TXLNA
ENSG00000163479	7035.85	-0.217409	0.0770725	-2.82084	0.00478982	0.0435566	SSR2
ENSG00000111481	6077.14	-0.22047	0.0749758	-2.94055	0.00327635	0.0347606	COPZ1
ENSG00000162430	7674.58	-0.220486	0.0678644	-3.24892	0.00115843	0.0170836	SELENON
ENSG00000141867	9586.2	-0.22143	0.0615606	-3.59695	0.000321967	0.00684399	BRD4
ENSG00000054118	10400.5	-0.221516	0.0756166	-2.92946	0.00339551	0.0353976	THRAP3
ENSG00000145741	13473.6	-0.221523	0.0784762	-2.82281	0.00476054	0.0434938	BTF3
ENSG00000173757	2320.98	-0.222915	0.0762031	-2.92527	0.0034416	0.0357108	STAT5B
ENSG00000134287	8701.41	-0.223171	0.0730674	-3.05432	0.00225575	0.0266915	ARF3
ENSG00000125818	6909.6	-0.223224	0.0529211	-4.21804	2.46432e-05	0.000996939	PSMF1
ENSG00000178035	11173.1	-0.223711	0.0633858	-3.52935	0.000416583	0.00815995	IMPDH2
ENSG00000173726	8582.54	-0.223922	0.0774314	-2.89188	0.00382945	0.03815	TOMM20
ENSG00000106244	4641.62	-0.223936	0.0788658	-2.83945	0.00451913	0.0422554	PDAP1
ENSG00000172053	8058.79	-0.225379	0.080333	-2.80556	0.00502291	0.0450207	QARS
ENSG00000143207	1831.66	-0.225601	0.0707875	-3.18702	0.00143749	0.0197402	COP1
ENSG00000135900	1099.41	-0.22573	0.0799871	-2.82208	0.00477125	0.0435032	MRPL44
ENSG00000186866	3042.7	-0.226239	0.072947	-3.10142	0.00192595	0.0242014	POFUT2
ENSG00000111737	3423.03	-0.226282	0.077556	-2.91766	0.00352664	0.0362388	RAB35
ENSG00000142207	5499.04	-0.227238	0.0751237	-3.02485	0.00248759	0.0286751	URB1
ENSG00000185115	1114.4	-0.228236	0.0738888	-3.08891	0.00200892	0.0249257	NSMCE3
ENSG00000138629	1737.44	-0.231675	0.0819444	-2.82722	0.0046954	0.0432064	UBL7
ENSG00000141002	5846.46	-0.231998	0.0767063	-3.0245	0.00249046	0.0286754	TCF25
ENSG00000259956	6905.5	-0.232744	0.0840615	-2.76873	0.00562747	0.048379	RBM15B
ENSG00000129187	6710.52	-0.232849	0.0635813	-3.66223	0.000250031	0.00575777	DCTD
ENSG00000185122	4339.21	-0.233096	0.0845526	-2.75681	0.00583675	0.0494663	HSF1
ENSG00000114956	1448.85	-0.233828	0.0812592	-2.87756	0.00400766	0.039272	DGUOK
ENSG00000170043	3046.27	-0.235748	0.0661686	-3.56284	0.000366863	0.00752236	TRAPPC1
ENSG00000131828	2422.12	-0.236564	0.0665665	-3.5538	0.000379705	0.00765461	PDHA1
ENSG00000204463	11759.6	-0.236593	0.0827751	-2.85827	0.0042596	0.0407841	BAG6
ENSG00000168303	993.745	-0.237032	0.0854533	-2.77382	0.00554025	0.0478663	MPLKIP
ENSG00000136930	4171.63	-0.239178	0.0727953	-3.28562	0.00101758	0.0155291	PSMB7
ENSG00000110955	25111.9	-0.241829	0.0679802	-3.55734	0.000374626	0.00761203	ATP5F1B
ENSG00000130311	2575.29	-0.242065	0.0876035	-2.76319	0.00572401	0.0488427	DDA1
ENSG00000174989	2167.51	-0.242386	0.0767685	-3.15736	0.00159206	0.0211835	FBXW8
ENSG00000111676	12300.7	-0.242859	0.0827043	-2.93647	0.0033197	0.0349727	ATN1
ENSG00000175203	6730.4	-0.243303	0.0819983	-2.96717	0.00300555	0.032679	DCTN2
ENSG00000196419	13600.4	-0.243674	0.0883214	-2.75895	0.00579875	0.0492469	XRCC6
ENSG00000168807	8910.82	-0.243781	0.0592625	-4.11357	3.8958e-05	0.00146481	SNTB2
ENSG00000158796	1756.98	-0.244413	0.0779944	-3.13373	0.00172598	0.0224657	DEDD
ENSG00000020577	6883.24	-0.247253	0.0893937	-2.76589	0.00567681	0.0485763	SAMD4A
ENSG00000140750	4058.16	-0.247904	0.0856259	-2.89519	0.00378923	0.0379071	ARHGAP17
ENSG00000140395	1560	-0.248149	0.087251	-2.84409	0.00445388	0.0418632	WDR61
ENSG00000205629	1197.01	-0.248652	0.069897	-3.55741	0.000374529	0.00761203	LCMT1
ENSG00000167770	2841.71	-0.249213	0.0737308	-3.38004	0.000724765	0.0121938	OTUB1
ENSG00000080189	2173.57	-0.249791	0.0637898	-3.91584	9.00897e-05	0.00265713	SLC35C2
ENSG00000169727	4329.62	-0.250147	0.0820473	-3.04882	0.00229746	0.0270248	GPS1
ENSG00000143398	4620.43	-0.251269	0.0880315	-2.85431	0.00431299	0.0410981	PIP5K1A
ENSG00000143612	7977.68	-0.251532	0.0744184	-3.37996	0.000724954	0.0121938	C1orf43
ENSG00000142168	6363.13	-0.252571	0.0824683	-3.06264	0.00219392	0.0262668	SOD1
ENSG00000102225	7046.51	-0.253172	0.0863287	-2.93265	0.00336081	0.0352199	CDK16
ENSG00000130703	2090.54	-0.254131	0.0877054	-2.89756	0.00376082	0.0378442	OSBPL2
ENSG00000177105	2445.41	-0.254646	0.090179	-2.82379	0.00474601	0.0434693	RHOG
ENSG00000004142	6957.83	-0.256074	0.0744341	-3.44027	0.000581128	0.0103451	POLDIP2
ENSG00000100897	2964.01	-0.25652	0.083387	-3.07625	0.00209619	0.0255094	DCAF11
ENSG00000175806	881.932	-0.256526	0.078819	-3.25462	0.00113543	0.0168675	MSRA
ENSG00000134779	4993.88	-0.256738	0.0708814	-3.62207	0.000292253	0.00639396	TPGS2
ENSG00000174437	27049.1	-0.257555	0.0780179	-3.30124	0.000962602	0.0149442	ATP2A2
ENSG00000175324	1619.81	-0.259288	0.0786593	-3.29634	0.000979539	0.0151285	LSM1
ENSG00000071462	1823.63	-0.260393	0.0905464	-2.87579	0.00403013	0.0393848	BUD23
ENSG00000165637	4361.6	-0.262681	0.0905618	-2.90057	0.00372482	0.0376718	VDAC2
ENSG00000173402	16096.1	-0.264027	0.086661	-3.04667	0.00231392	0.0271828	DAG1
ENSG00000164111	34863.4	-0.264427	0.0910347	-2.90468	0.00367632	0.0373285	ANXA5
ENSG00000100353	6642.16	-0.26476	0.0730725	-3.62325	0.000290927	0.00638051	EIF3D
ENSG00000090861	21243.9	-0.265277	0.0857076	-3.09514	0.00196722	0.0245554	AARS
ENSG00000008018	3819.94	-0.267586	0.0841796	-3.17875	0.00147914	0.0201122	PSMB1
ENSG00000163159	1266.07	-0.267947	0.0787253	-3.40356	0.000665127	0.0113781	VPS72
ENSG00000172270	23346.3	-0.268422	0.0901509	-2.97748	0.00290632	0.0318507	BSG
ENSG00000167658	220024	-0.268441	0.094596	-2.83777	0.00454304	0.0423907	EEF2
ENSG00000059573	8697.29	-0.268926	0.0759813	-3.53937	0.000401077	0.00796038	ALDH18A1
ENSG00000099968	5540.99	-0.269714	0.0836296	-3.2251	0.00125929	0.0180499	BCL2L13
ENSG00000123444	1067.05	-0.270108	0.0870779	-3.10191	0.00192275	0.0242014	KBTBD4
ENSG00000100226	3582.63	-0.270705	0.0880181	-3.07556	0.00210108	0.0255246	GTPBP1
ENSG00000110619	6320.98	-0.271405	0.0772925	-3.5114	0.00044576	0.00853598	CARS
ENSG00000125445	1739.56	-0.272389	0.0746301	-3.64985	0.000262394	0.00591358	MRPS7
ENSG00000169018	7262.58	-0.272447	0.0915416	-2.97621	0.00291831	0.0319374	FEM1B
ENSG00000106682	15824.6	-0.272587	0.0693857	-3.92858	8.54496e-05	0.0025894	EIF4H
ENSG00000125743	4164.76	-0.273523	0.0764391	-3.57831	0.000345819	0.00719768	SNRPD2
ENSG00000101365	2738.12	-0.273776	0.0602724	-4.5423	5.56431e-06	0.000309431	IDH3B
ENSG00000135940	3937.28	-0.274429	0.086396	-3.17641	0.0014911	0.0202137	COX5B
ENSG00000171863	12696.9	-0.274643	0.0877173	-3.131	0.00174212	0.0225284	RPS7
ENSG00000149196	979.015	-0.276128	0.0992145	-2.78314	0.00538357	0.0470343	HIKESHI
ENSG00000114391	9705.48	-0.276489	0.0895301	-3.08823	0.00201354	0.0249257	RPL24
ENSG00000136463	1052.81	-0.277052	0.0963882	-2.87433	0.00404883	0.0394388	TACO1
ENSG00000227500	4419.19	-0.277211	0.089292	-3.10454	0.00190575	0.0240386	SCAMP4
ENSG00000108039	3276.35	-0.277299	0.0864601	-3.20724	0.00134014	0.0189094	XPNPEP1
ENSG00000116353	897.427	-0.277501	0.0975485	-2.84474	0.0044447	0.0418426	MECR
ENSG00000166441	16434.7	-0.277647	0.0775348	-3.58094	0.00034236	0.00714223	RPL27A
ENSG00000160948	2796.19	-0.278474	0.0792303	-3.51475	0.000440176	0.00847421	VPS28
ENSG00000165138	2165.21	-0.27873	0.09619	-2.8977	0.00375907	0.0378442	ANKS6
ENSG00000214160	1781.21	-0.278752	0.0994459	-2.80305	0.00506212	0.0452105	ALG3
ENSG00000135390	4163.18	-0.27891	0.0658579	-4.23503	2.2852e-05	0.000950157	ATP5MC2
ENSG00000107223	4548.61	-0.27893	0.093955	-2.96877	0.00298999	0.0325689	EDF1
ENSG00000132471	2747.78	-0.279062	0.0955466	-2.9207	0.00349252	0.0360561	WBP2
ENSG00000126247	19048.9	-0.279302	0.0796748	-3.50553	0.000455705	0.00868013	CAPNS1
ENSG00000109501	3683.4	-0.280084	0.100632	-2.78326	0.00538156	0.0470343	WFS1
ENSG00000113068	1994.02	-0.280123	0.0797545	-3.51232	0.000444212	0.00851541	PFDN1
ENSG00000109390	1306.29	-0.281846	0.0965131	-2.92028	0.00349712	0.03608	NDUFC1
ENSG00000143653	2841.66	-0.281848	0.0844946	-3.33569	0.000850873	0.0136581	SCCPDH
ENSG00000273749	10944.9	-0.282124	0.057864	-4.87563	1.08461e-06	8.29865e-05	CYFIP1
ENSG00000154518	5626.65	-0.283648	0.0911931	-3.11041	0.00186829	0.0236326	ATP5MC3
ENSG00000136247	1569.51	-0.283812	0.0748984	-3.7893	0.000151073	0.00392702	ZDHHC4
ENSG00000139641	23144	-0.284839	0.103352	-2.756	0.00585123	0.0495286	ESYT1
ENSG00000159461	14267.6	-0.285004	0.0972482	-2.93069	0.00338214	0.0353815	AMFR
ENSG00000161956	713.485	-0.286264	0.100941	-2.83595	0.00456897	0.0424562	SENP3
ENSG00000187601	934.393	-0.286559	0.0950005	-3.01639	0.00255804	0.029136	MAGEH1
ENSG00000161542	2212.78	-0.286727	0.0845411	-3.39157	0.000694941	0.0117982	PRPSAP1
ENSG00000181789	14518.3	-0.28759	0.077861	-3.69363	0.000221075	0.0052735	COPG1
ENSG00000167815	6536.69	-0.287834	0.0896641	-3.21013	0.00132674	0.0187577	PRDX2
ENSG00000044574	29123.6	-0.288412	0.102892	-2.80306	0.00506203	0.0452105	HSPA5
ENSG00000139514	16718.3	-0.289087	0.097845	-2.95454	0.00313139	0.0336199	SLC7A1
ENSG00000116212	2032.91	-0.289567	0.0758561	-3.81732	0.000134912	0.00360489	LRRC42
ENSG00000116288	6187.48	-0.289822	0.0731626	-3.96135	7.4528e-05	0.00234825	PARK7
ENSG00000111843	4497.48	-0.290018	0.0907442	-3.196	0.00139349	0.0192834	TMEM14C
ENSG00000114353	25420.4	-0.290106	0.0793392	-3.65652	0.00025566	0.00582761	GNAI2
ENSG00000176095	6530.75	-0.290288	0.089669	-3.23732	0.00120656	0.0175484	IP6K1
ENSG00000100216	2699.67	-0.290324	0.0924965	-3.13876	0.00169665	0.0221746	TOMM22
ENSG00000138942	2899.71	-0.290625	0.10337	-2.81151	0.00493095	0.044307	RNF185
ENSG00000077549	14550.6	-0.290821	0.0723299	-4.02076	5.80117e-05	0.00195132	CAPZB
ENSG00000166224	6051.07	-0.291079	0.100815	-2.88725	0.00388627	0.0385914	SGPL1
ENSG00000120306	579.674	-0.291319	0.104821	-2.77922	0.00544896	0.0473902	CYSTM1
ENSG00000162236	2777.52	-0.291856	0.0709652	-4.11266	3.91126e-05	0.00146481	STX5
ENSG00000214078	4537.13	-0.292506	0.0745087	-3.92579	8.64446e-05	0.00260523	CPNE1
ENSG00000122218	24073	-0.292566	0.0584374	-5.00648	5.54331e-07	4.85702e-05	COPA
ENSG00000189046	478.14	-0.293224	0.0921742	-3.1812	0.00146668	0.0200339	ALKBH2
ENSG00000144736	1362.3	-0.29343	0.0723852	-4.05373	5.0407e-05	0.00176004	SHQ1
ENSG00000085415	3659.92	-0.293842	0.0909193	-3.23189	0.00122973	0.0177731	SEH1L
ENSG00000100991	7249.91	-0.294499	0.105787	-2.78388	0.00537133	0.0470174	TRPC4AP
ENSG00000100075	6919.09	-0.296177	0.101949	-2.90515	0.00367075	0.0373059	SLC25A1
ENSG00000063046	38154.7	-0.296494	0.0823637	-3.59981	0.000318446	0.0068175	EIF4B
ENSG00000186468	22787.3	-0.296796	0.102511	-2.89526	0.00378847	0.0379071	RPS23
ENSG00000120709	4212.09	-0.297802	0.0606455	-4.91053	9.08291e-07	7.24909e-05	FAM53C
ENSG00000198242	11418.8	-0.297909	0.0851118	-3.5002	0.000464904	0.0087901	RPL23A
ENSG00000130255	5837.99	-0.298035	0.0837559	-3.55837	0.000373159	0.00759942	RPL36
ENSG00000174547	1501.13	-0.29831	0.102055	-2.92303	0.00346644	0.0358498	MRPL11
ENSG00000131653	7593.98	-0.298635	0.106231	-2.81119	0.00493592	0.0443295	TRAF7
ENSG00000183978	1205.77	-0.299213	0.101886	-2.93675	0.00331674	0.034962	COA3
ENSG00000166946	2146	-0.299288	0.107326	-2.78859	0.00529383	0.0465747	CCNDBP1
ENSG00000169021	2859.43	-0.299539	0.0896288	-3.342	0.000831778	0.0134477	UQCRFS1
ENSG00000100316	72673.3	-0.300238	0.0951209	-3.15638	0.00159738	0.0212283	RPL3
ENSG00000087460	45201.5	-0.300991	0.0907422	-3.31699	0.000909922	0.0143065	GNAS
ENSG00000127774	931.091	-0.301257	0.089458	-3.36758	0.000758318	0.0125886	EMC6
ENSG00000117691	1998.96	-0.301482	0.105495	-2.85778	0.00426621	0.0408256	NENF
ENSG00000140497	3734.27	-0.301957	0.102758	-2.93853	0.0032977	0.0349047	SCAMP2
ENSG00000067829	1907.92	-0.302434	0.0860119	-3.51618	0.000437799	0.00845564	IDH3G
ENSG00000132825	500.432	-0.303261	0.100819	-3.00798	0.00262988	0.0297281	PPP1R3D
ENSG00000198060	2927.39	-0.303277	0.0702932	-4.31445	1.59999e-05	0.000716682	MARCH5
ENSG00000071626	4177.11	-0.303316	0.0942383	-3.21861	0.00128815	0.0183487	DAZAP1
ENSG00000100138	4053.28	-0.304136	0.0797049	-3.81578	0.000135756	0.00360717	SNU13
ENSG00000171456	7685.43	-0.305091	0.095185	-3.20524	0.00134949	0.0189223	ASXL1
ENSG00000102882	2480.91	-0.305913	0.0934356	-3.27406	0.00106015	0.0159523	MAPK3
ENSG00000226360	275.284	-0.306544	0.100132	-3.06139	0.00220311	0.026319	RPL10AP6
ENSG00000135821	11109.4	-0.306602	0.099543	-3.0801	0.00206933	0.0253024	GLUL
ENSG00000187189	2287.86	-0.306672	0.0857121	-3.57792	0.000346333	0.00720003	TSPYL4
ENSG00000265354	2687.08	-0.307207	0.0939069	-3.2714	0.00107016	0.0160539	TIMM23
ENSG00000122390	3257.94	-0.307346	0.101598	-3.02513	0.00248529	0.0286751	NAA60
ENSG00000277258	2000.34	-0.307696	0.0837871	-3.67236	0.000240323	0.00559157	PCGF2
ENSG00000032389	981.557	-0.30795	0.0904255	-3.40556	0.000660284	0.0113168	EIPR1
ENSG00000179950	5164.97	-0.308282	0.087607	-3.51892	0.000433309	0.00838415	PUF60
ENSG00000181788	2388.54	-0.308294	0.103538	-2.97759	0.00290522	0.0318507	SIAH2
ENSG00000175115	9772.02	-0.308545	0.104294	-2.95841	0.00309235	0.0333803	PACS1
ENSG00000134905	1935.51	-0.308666	0.0998254	-3.09206	0.00198776	0.0247087	CARS2
ENSG00000174917	1413.73	-0.309043	0.110491	-2.797	0.0051579	0.0457286	C19orf70
ENSG00000126756	1173.14	-0.30986	0.106092	-2.92067	0.0034928	0.0360561	UXT
ENSG00000171017	559.657	-0.310365	0.11226	-2.7647	0.00569756	0.0486636	LRRC8E
ENSG00000168899	1747.02	-0.310785	0.0718819	-4.32354	1.53542e-05	0.000694526	VAMP5
ENSG00000167552	19407.7	-0.310916	0.104981	-2.96164	0.00306	0.0331307	TUBA1A
ENSG00000159720	4262.29	-0.311063	0.103324	-3.01057	0.00260756	0.0295501	ATP6V0D1
ENSG00000153786	5970	-0.311362	0.0593393	-5.24714	1.54476e-07	1.70227e-05	ZDHHC7
ENSG00000011275	5702.61	-0.31175	0.0802456	-3.88495	0.000102351	0.00293679	RNF216
ENSG00000063177	23532.6	-0.311877	0.101825	-3.06288	0.00219217	0.0262668	RPL18
ENSG00000163444	2437.81	-0.311953	0.056509	-5.52041	3.38202e-08	5.10485e-06	TMEM183A
ENSG00000129353	15481.5	-0.312303	0.0949026	-3.29077	0.000999135	0.0153408	SLC44A2
ENSG00000157911	1556.98	-0.312624	0.11111	-2.81366	0.00489816	0.0441328	PEX10
ENSG00000031698	15278.7	-0.312735	0.1019	-3.06905	0.00214738	0.0259041	SARS
ENSG00000174099	9479.93	-0.312778	0.107992	-2.89631	0.00377584	0.0378743	MSRB3
ENSG00000106605	1688.96	-0.313228	0.100555	-3.11498	0.00183957	0.0233845	BLVRA
ENSG00000101182	7005.22	-0.313661	0.0908962	-3.45076	0.000559014	0.010041	PSMA7
ENSG00000065150	25176.1	-0.314431	0.108985	-2.88509	0.00391305	0.0387039	IPO5
ENSG00000100804	5912.01	-0.316189	0.103681	-3.04965	0.0022911	0.0269677	PSMB5
ENSG00000175215	18474	-0.316927	0.107341	-2.95253	0.00315178	0.033738	CTDSP2
ENSG00000165678	8544.57	-0.317086	0.0989134	-3.20569	0.00134737	0.0189222	GHITM
ENSG00000060138	10435.2	-0.317298	0.103002	-3.0805	0.00206651	0.0253024	YBX3
ENSG00000058668	27005.6	-0.317389	0.0804907	-3.94317	8.04113e-05	0.00249026	ATP2B4
ENSG00000105669	4187.63	-0.317709	0.100586	-3.15859	0.00158533	0.0211244	COPE
ENSG00000121073	1697.21	-0.317964	0.101821	-3.12277	0.00179158	0.0229437	SLC35B1
ENSG00000147164	3836.08	-0.3182	0.0682629	-4.66139	3.14081e-06	0.000193867	SNX12
ENSG00000131143	9765.26	-0.318695	0.113617	-2.805	0.0050317	0.0450545	COX4I1
ENSG00000160410	2255.19	-0.318792	0.0868535	-3.67045	0.00024212	0.00562609	SHKBP1
ENSG00000181191	1131.48	-0.318824	0.105793	-3.01367	0.00258109	0.0293076	PJA1
ENSG00000163866	1957.31	-0.319315	0.0837516	-3.81264	0.000137489	0.00364783	SMIM12
ENSG00000156642	5940.39	-0.319507	0.0923024	-3.46152	0.000537138	0.00977446	NPTN
ENSG00000105402	2213.59	-0.319537	0.0946797	-3.37493	0.000738351	0.01236	NAPA
ENSG00000124217	888.88	-0.320387	0.105474	-3.03758	0.00238489	0.0278708	MOCS3
ENSG00000214944	2651.23	-0.320858	0.112249	-2.85844	0.00425729	0.0407837	ARHGEF28
ENSG00000166986	13736.1	-0.320959	0.107429	-2.98764	0.00281144	0.0310441	MARS
ENSG00000147065	44925.6	-0.321438	0.0981943	-3.27349	0.00106228	0.0159537	MSN
ENSG00000140990	2309.12	-0.322523	0.090504	-3.56363	0.000365766	0.00750843	NDUFB10
ENSG00000133316	930.769	-0.32316	0.114161	-2.83073	0.00464413	0.0429325	WDR74
ENSG00000105341	2007.75	-0.323854	0.0907966	-3.56681	0.000361357	0.00742642	DMAC2
ENSG00000100413	3741.61	-0.324288	0.106146	-3.05513	0.00224966	0.0266915	POLR3H
ENSG00000089693	8819.86	-0.324361	0.0790321	-4.10417	4.05762e-05	0.00150585	MLF2
ENSG00000149577	5470.8	-0.326013	0.115229	-2.82926	0.00466561	0.0430204	SIDT2
ENSG00000068354	1200.05	-0.326803	0.0931258	-3.50926	0.000449352	0.00859559	TBC1D25
ENSG00000105221	7145.99	-0.326902	0.074487	-4.38871	1.14023e-05	0.000555035	AKT2
ENSG00000100387	2067.64	-0.327336	0.0919598	-3.55956	0.000371475	0.0075737	RBX1
ENSG00000113384	5839.57	-0.327847	0.0599811	-5.46583	4.60749e-08	6.62078e-06	GOLPH3
ENSG00000237506	358.56	-0.328989	0.118967	-2.76538	0.00568572	0.0485856	RPSAP15
ENSG00000168090	4138.18	-0.329071	0.10727	-3.06768	0.00215729	0.0259713	COPS6
ENSG00000197756	25933.7	-0.32931	0.0842268	-3.9098	9.23735e-05	0.00271679	RPL37A
ENSG00000231925	10598	-0.329393	0.100959	-3.26263	0.00110383	0.0164814	TAPBP
ENSG00000197956	43602.4	-0.329541	0.0906297	-3.63612	0.000276777	0.00614519	S100A6
ENSG00000143106	2657.34	-0.329779	0.089367	-3.69016	0.000224111	0.00533177	PSMA5
ENSG00000179604	3124.47	-0.330145	0.119829	-2.75512	0.00586698	0.0496152	CDC42EP4
ENSG00000161203	36712.5	-0.330343	0.0619161	-5.33534	9.53673e-08	1.13443e-05	AP2M1
ENSG00000125356	1983.94	-0.330741	0.105222	-3.14326	0.00167076	0.0219095	NDUFA1
ENSG00000168610	15430.2	-0.33159	0.106938	-3.10077	0.00193019	0.0242109	STAT3
ENSG00000163719	1923.25	-0.332097	0.0915804	-3.62629	0.000287519	0.0063367	MTMR14
ENSG00000173660	3362.48	-0.332799	0.068326	-4.87075	1.11175e-06	8.39047e-05	UQCRH
ENSG00000204628	48903	-0.333047	0.0645743	-5.15757	2.50173e-07	2.55318e-05	RACK1
ENSG00000263266	867.506	-0.333567	0.113553	-2.93754	0.00330822	0.0349273	RPS7P1
ENSG00000189114	819.685	-0.333965	0.120565	-2.77	0.00560569	0.0482922	BLOC1S3
ENSG00000116857	3476.56	-0.334947	0.111487	-3.00436	0.00266138	0.0300274	TMEM9
ENSG00000104946	2642.22	-0.334984	0.109666	-3.0546	0.00225364	0.0266915	TBC1D17
ENSG00000131408	4364.23	-0.335008	0.110873	-3.02154	0.0025149	0.0288643	NR1H2
ENSG00000147416	6397.4	-0.335111	0.109717	-3.05433	0.00225568	0.0266915	ATP6V1B2
ENSG00000162889	7848.7	-0.336051	0.107249	-3.13338	0.00172806	0.0224657	MAPKAPK2
ENSG00000139370	1270.88	-0.336786	0.0756576	-4.45145	8.52907e-06	0.000438966	SLC15A4
ENSG00000134250	61001.1	-0.337395	0.113893	-2.96238	0.00305271	0.0330716	NOTCH2
ENSG00000152234	17365.7	-0.337632	0.0702678	-4.80493	1.54803e-06	0.00011078	ATP5F1A
ENSG00000092010	3869.76	-0.339228	0.110939	-3.05778	0.00222981	0.0265596	PSME1
ENSG00000103064	2757.99	-0.339802	0.0981169	-3.46324	0.00053371	0.00974238	SLC7A6
ENSG00000167460	48862	-0.340079	0.101232	-3.35941	0.000781087	0.0128596	TPM4
ENSG00000180340	8540.33	-0.340458	0.0926832	-3.67336	0.000239386	0.00558417	FZD2
ENSG00000101444	6244.93	-0.340681	0.085661	-3.97708	6.97672e-05	0.00224179	AHCY
ENSG00000156508	599964	-0.340967	0.108166	-3.15224	0.00162021	0.021446	EEF1A1
ENSG00000182197	16607.3	-0.341599	0.0890375	-3.83658	0.000124759	0.003437	EXT1
ENSG00000077312	1990.17	-0.342505	0.107051	-3.19945	0.00137688	0.0191623	SNRPA
ENSG00000132640	3212.29	-0.342516	0.0940456	-3.64202	0.000270512	0.00604346	BTBD3
ENSG00000150977	631.723	-0.343444	0.11796	-2.91153	0.00359659	0.0366848	RILPL2
ENSG00000100902	506.573	-0.343558	0.121103	-2.83691	0.00455527	0.0424167	PSMA6
ENSG00000113758	13022.2	-0.343921	0.0967602	-3.55437	0.000378888	0.00765461	DBN1
ENSG00000163399	15506.5	-0.344305	0.072538	-4.74655	2.06917e-06	0.0001392	ATP1A1
ENSG00000020633	1180.33	-0.344393	0.121688	-2.83014	0.00465282	0.0429466	RUNX3
ENSG00000054148	2213.7	-0.346667	0.108286	-3.20142	0.00136753	0.0191007	PHPT1
ENSG00000115042	818.319	-0.34668	0.100516	-3.44902	0.000562626	0.0100958	FAHD2A
ENSG00000126602	3485.73	-0.347325	0.104589	-3.32087	0.000897373	0.0141764	TRAP1
ENSG00000198618	3887.28	-0.347393	0.114682	-3.02919	0.00245214	0.0284347	PPIAP22
ENSG00000084623	6738.75	-0.34856	0.062752	-5.55456	2.78313e-08	4.42395e-06	EIF3I
ENSG00000141759	2266.38	-0.348592	0.0820963	-4.24614	2.17484e-05	0.000914859	TXNL4A
ENSG00000128591	67118.2	-0.349617	0.102886	-3.39809	0.000678572	0.0115531	FLNC
ENSG00000213523	1987.84	-0.34984	0.106326	-3.29025	0.00100097	0.0153408	SRA1
ENSG00000106105	28043.6	-0.350954	0.116082	-3.02333	0.00250012	0.0287314	GARS
ENSG00000087303	16854.5	-0.351644	0.115829	-3.03589	0.00239828	0.0279909	NID2
ENSG00000204308	1386.55	-0.352013	0.124285	-2.83231	0.00462131	0.0427435	RNF5
ENSG00000198858	3368.57	-0.352209	0.11775	-2.99117	0.00277912	0.0309285	R3HDM4
ENSG00000070495	869.036	-0.352823	0.10898	-3.23749	0.00120585	0.0175484	JMJD6
ENSG00000116133	12409.8	-0.353783	0.1235	-2.86464	0.00417489	0.0404255	DHCR24
ENSG00000104824	8486.04	-0.354111	0.0924148	-3.83176	0.000127232	0.0034944	HNRNPL
ENSG00000140650	2419.62	-0.354858	0.0815441	-4.35173	1.35066e-05	0.000631787	PMM2
ENSG00000075415	28163.2	-0.355008	0.0882574	-4.02242	5.76035e-05	0.00194123	SLC25A3
ENSG00000111328	8364.78	-0.355208	0.0577958	-6.14591	7.95049e-10	2.38011e-07	CDK2AP1
ENSG00000168653	2848.81	-0.355315	0.0857216	-4.14499	3.39836e-05	0.00131555	NDUFS5
ENSG00000157191	3592.11	-0.356321	0.124774	-2.85574	0.00429372	0.0409797	NECAP2
ENSG00000073008	5769.61	-0.356441	0.115804	-3.07796	0.00208424	0.0254155	PVR
ENSG00000139083	2434.14	-0.357568	0.0825634	-4.33082	1.48552e-05	0.000675517	ETV6
ENSG00000104897	2881.06	-0.357594	0.0926154	-3.86107	0.000112892	0.00317334	SF3A2
ENSG00000116584	15061.1	-0.357845	0.125589	-2.84934	0.00438107	0.0415656	ARHGEF2
ENSG00000005022	12068.5	-0.358111	0.119772	-2.98994	0.00279035	0.0309384	SLC25A5
ENSG00000119632	1159.6	-0.358975	0.109427	-3.2805	0.00103623	0.015719	IFI27L2
ENSG00000236104	1474.23	-0.359487	0.115899	-3.10172	0.00192397	0.0242014	ZBTB22
ENSG00000143149	4044.15	-0.360347	0.117865	-3.05728	0.00223354	0.0265688	ALDH9A1
ENSG00000177600	18475.9	-0.360427	0.10635	-3.38908	0.000701287	0.0118947	RPLP2
ENSG00000149923	5650.93	-0.360445	0.107238	-3.36117	0.000776144	0.0128017	PPP4C
ENSG00000142507	3793.02	-0.361003	0.0801568	-4.50371	6.67779e-06	0.000359121	PSMB6
ENSG00000067560	48859.1	-0.361294	0.0874301	-4.13238	3.59033e-05	0.00137212	RHOA
ENSG00000112977	12587.1	-0.361699	0.107487	-3.36506	0.000765265	0.0126725	DAP
ENSG00000136279	6850.7	-0.362649	0.117477	-3.08697	0.00202205	0.0249794	DBNL
ENSG00000213465	1142.04	-0.363193	0.104407	-3.47863	0.000503985	0.00934218	ARL2
ENSG00000175061	24368.1	-0.363288	0.115954	-3.13303	0.00173013	0.0224657	LRRC75A-AS1
ENSG00000073712	10732	-0.363423	0.128559	-2.82689	0.00470023	0.0432199	FERMT2
ENSG00000184838	2087.14	-0.363516	0.103306	-3.51882	0.000433468	0.00838415	PRR16
ENSG00000174021	395.807	-0.363684	0.10384	-3.50234	0.000461184	0.00874739	GNG5
ENSG00000143575	4125.72	-0.364069	0.108193	-3.36498	0.000765483	0.0126725	HAX1
ENSG00000105568	16995.1	-0.364816	0.105652	-3.45299	0.000554408	0.00999827	PPP2R1A
ENSG00000019485	717.459	-0.364994	0.128055	-2.85028	0.00436803	0.0415124	PRDM11
ENSG00000227097	909.514	-0.36573	0.131288	-2.78571	0.0053411	0.0468213	RPS28P7
ENSG00000164916	13955.1	-0.366001	0.125862	-2.90795	0.00363807	0.0370243	FOXK1
ENSG00000162191	2778.71	-0.366079	0.11565	-3.1654	0.00154872	0.0207288	UBXN1
ENSG00000159479	1660.06	-0.366132	0.0709642	-5.15939	2.4776e-07	2.54301e-05	MED8
ENSG00000178464	934.212	-0.366688	0.125163	-2.92968	0.00339307	0.0353943	RPL10P16
ENSG00000116273	2831.53	-0.366692	0.114427	-3.20458	0.00135258	0.0189509	PHF13
ENSG00000124243	474.944	-0.36722	0.113802	-3.22684	0.00125164	0.0179788	BCAS4
ENSG00000175390	13767.1	-0.367432	0.109668	-3.35041	0.000806923	0.0132123	EIF3F
ENSG00000004864	922.816	-0.367612	0.119849	-3.0673	0.00216001	0.0259866	SLC25A13
ENSG00000128335	2246.98	-0.36798	0.109633	-3.35647	0.000789433	0.0129717	APOL2
ENSG00000133027	935.32	-0.368754	0.125559	-2.9369	0.00331506	0.034962	PEMT
ENSG00000099817	7323.37	-0.368814	0.0857803	-4.29951	1.71174e-05	0.000751742	POLR2E
ENSG00000171608	3753.46	-0.370029	0.0996507	-3.71325	0.000204611	0.00497323	PIK3CD
ENSG00000183023	2867.4	-0.370524	0.123448	-3.00145	0.00268694	0.0301643	SLC8A1
ENSG00000124299	3398.6	-0.370618	0.122631	-3.02222	0.00250928	0.0288182	PEPD
ENSG00000135632	1194.92	-0.370976	0.127044	-2.92006	0.00349962	0.0360851	SMYD5
ENSG00000145912	3439.29	-0.371273	0.120708	-3.07579	0.00209945	0.0255246	NHP2
ENSG00000132155	7049.18	-0.37135	0.0780971	-4.75498	1.98467e-06	0.000135033	RAF1
ENSG00000075426	16566.4	-0.371722	0.126953	-2.92802	0.00341124	0.0354793	FOSL2
ENSG00000065491	917.967	-0.372435	0.121921	-3.05472	0.00225272	0.0266915	TBC1D22B
ENSG00000172638	10788.9	-0.372679	0.121206	-3.07475	0.00210677	0.0255343	EFEMP2
ENSG00000102316	11220.7	-0.372989	0.13358	-2.79224	0.00523447	0.0461569	MAGED2
ENSG00000168569	338.163	-0.373552	0.124144	-3.00901	0.00262099	0.0296733	TMEM223
ENSG00000110719	3154.15	-0.374524	0.122294	-3.0625	0.00219499	0.0262668	TCIRG1
ENSG00000104915	1455.18	-0.375088	0.103832	-3.61245	0.000303313	0.00656398	STX10
ENSG00000136932	373.403	-0.375464	0.0981439	-3.82565	0.000130427	0.00354959	TRMO
ENSG00000159685	412.091	-0.376266	0.121646	-3.09312	0.00198062	0.0246541	CHCHD6
ENSG00000102100	2139.93	-0.377644	0.0989367	-3.81703	0.000135068	0.00360489	SLC35A2
ENSG00000177410	952.588	-0.377769	0.106099	-3.56054	0.000370091	0.00755406	ZFAS1
ENSG00000137312	7318.21	-0.378358	0.113413	-3.33611	0.000849586	0.0136537	FLOT1
ENSG00000100979	1300.14	-0.378906	0.122576	-3.09118	0.00199364	0.0247647	PLTP
ENSG00000161638	20574.9	-0.379138	0.113509	-3.34015	0.000837329	0.0135253	ITGA5
ENSG00000172500	3492.06	-0.380364	0.0774883	-4.90866	9.16992e-07	7.25595e-05	FIBP
ENSG00000114942	10973	-0.380479	0.130351	-2.91889	0.00351286	0.0361593	EEF1B2
ENSG00000184900	5367.19	-0.380768	0.0987429	-3.85616	0.000115182	0.00322258	SUMO3
ENSG00000106348	4191.43	-0.381166	0.132495	-2.87683	0.00401686	0.0392765	IMPDH1
ENSG00000284194	716.481	-0.381887	0.113846	-3.35441	0.000795345	0.0130347	SCO2
ENSG00000116679	2954.2	-0.382072	0.133853	-2.85442	0.00431159	0.0410981	IVNS1ABP
ENSG00000172354	14123.3	-0.383181	0.11239	-3.40938	0.00065111	0.0112131	GNB2
ENSG00000174233	5664.49	-0.3832	0.130365	-2.93944	0.00328804	0.0348435	ADCY6
ENSG00000165802	1948.3	-0.383903	0.104229	-3.68325	0.000230279	0.00543992	NSMF
ENSG00000141985	8548.36	-0.385354	0.13959	-2.76061	0.00576934	0.0490434	SH3GL1
ENSG00000117519	11237.2	-0.385608	0.132809	-2.90349	0.00369029	0.037428	CNN3
ENSG00000177697	27480	-0.386057	0.138721	-2.78297	0.00538634	0.0470343	CD151
ENSG00000214756	279.291	-0.386314	0.11516	-3.3546	0.000794801	0.0130347	CSKMT
ENSG00000140937	14685.9	-0.387991	0.131369	-2.95346	0.00314238	0.0336774	CDH11
ENSG00000078804	2743.57	-0.388263	0.125503	-3.09366	0.00197704	0.0246266	TP53INP2
ENSG00000126561	875.877	-0.388287	0.13974	-2.77863	0.00545882	0.0473902	STAT5A
ENSG00000169136	1761.92	-0.388791	0.132244	-2.93995	0.00328266	0.034807	ATF5
ENSG00000169733	1814.55	-0.389716	0.126573	-3.07898	0.00207709	0.0253456	RFNG
ENSG00000197258	555.594	-0.391683	0.115079	-3.4036	0.000665049	0.0113781	EIF4BP6
ENSG00000136997	3531.46	-0.392069	0.138926	-2.82215	0.00477029	0.0435032	MYC
ENSG00000171858	7392.67	-0.39271	0.135209	-2.90447	0.00367878	0.0373324	RPS21
ENSG00000149273	56631.4	-0.393205	0.123029	-3.19603	0.0013933	0.0192834	RPS3
ENSG00000277443	25626.3	-0.393389	0.102614	-3.83367	0.000126245	0.0034726	MARCKS
ENSG00000086062	25125.1	-0.39363	0.0862817	-4.56215	5.06336e-06	0.000286906	B4GALT1
ENSG00000148842	1183.11	-0.394577	0.136208	-2.89688	0.00376893	0.0378622	CNNM2
ENSG00000275832	13642.5	-0.394617	0.136931	-2.88187	0.00395325	0.0389997	ARHGAP23
ENSG00000108829	10270	-0.394658	0.118408	-3.33303	0.000859061	0.0137404	LRRC59
ENSG00000108784	2373.44	-0.395482	0.138446	-2.85658	0.00428233	0.0409145	NAGLU
ENSG00000213300	230.477	-0.395784	0.142011	-2.787	0.00531991	0.0466811	HNRNPA3P6
ENSG00000168291	3574.86	-0.395974	0.076361	-5.18556	2.15371e-07	2.26387e-05	PDHB
ENSG00000086504	2085.12	-0.396417	0.0807414	-4.90971	9.1209e-07	7.24909e-05	MRPL28
ENSG00000175634	1936.49	-0.396651	0.122764	-3.23101	0.00123353	0.0178109	RPS6KB2
ENSG00000233426	513.614	-0.397656	0.13001	-3.05867	0.00222322	0.0264987	EIF3FP3
ENSG00000133250	581.952	-0.397693	0.137755	-2.88696	0.00388989	0.0385914	ZNF414
ENSG00000041982	31073.6	-0.397901	0.125009	-3.18299	0.00145764	0.0199559	TNC
ENSG00000132589	6809.99	-0.398842	0.133378	-2.9903	0.002787	0.0309376	FLOT2
ENSG00000052795	1457.51	-0.399095	0.108329	-3.68412	0.000229494	0.00543106	FNIP2
ENSG00000175416	5755.78	-0.399255	0.107905	-3.70005	0.000215561	0.00518523	CLTB
ENSG00000162300	1427.1	-0.399529	0.110808	-3.60559	0.000311446	0.00670403	ZFPL1
ENSG00000108561	5145.15	-0.399652	0.118605	-3.36962	0.000752723	0.0125073	C1QBP
ENSG00000143369	3555.57	-0.399846	0.14441	-2.76883	0.00562582	0.048379	ECM1
ENSG00000105640	20407.7	-0.400888	0.115602	-3.46784	0.000524668	0.00963608	RPL18A
ENSG00000139174	4050.79	-0.401196	0.121301	-3.30743	0.000941579	0.0146557	PRICKLE1
ENSG00000104960	5029.93	-0.401492	0.138513	-2.89859	0.0037484	0.0377827	PTOV1
ENSG00000065485	1026.66	-0.402055	0.0835453	-4.81242	1.49117e-06	0.000108002	PDIA5
ENSG00000114450	8266.1	-0.402058	0.0864843	-4.64891	3.33695e-06	0.000203872	GNB4
ENSG00000176340	2871.58	-0.40225	0.0928751	-4.33109	1.48376e-05	0.000675517	COX8A
ENSG00000074219	1106.84	-0.403323	0.102132	-3.94905	7.84626e-05	0.00244254	TEAD2
ENSG00000114054	2415.37	-0.404361	0.105946	-3.81666	0.000135269	0.00360489	PCCB
ENSG00000126457	4904.87	-0.405339	0.0879193	-4.61036	4.01975e-06	0.000239171	PRMT1
ENSG00000261801	1781.68	-0.405648	0.0736644	-5.50671	3.65609e-08	5.38284e-06	LOXL1-AS1
ENSG00000270959	170.79	-0.406947	0.141913	-2.86759	0.00413607	0.0401362	LPP-AS2
ENSG00000090013	1023.01	-0.407156	0.100887	-4.03576	5.44249e-05	0.00186206	BLVRB
ENSG00000087077	6237.48	-0.407719	0.109006	-3.74032	0.000183787	0.00455337	TRIP6
ENSG00000132254	2573.22	-0.407933	0.0770936	-5.2914	1.21383e-07	1.40663e-05	ARFIP2
ENSG00000106803	2363.52	-0.407939	0.132144	-3.08708	0.00202132	0.0249794	SEC61B
ENSG00000111817	6381.38	-0.40882	0.141361	-2.89204	0.00382751	0.03815	DSE
ENSG00000183688	9626.99	-0.408951	0.140907	-2.90228	0.00370456	0.0375092	RFLNB
ENSG00000103202	4083.92	-0.410129	0.123701	-3.31549	0.000914827	0.0143262	NME4
ENSG00000197157	22995.7	-0.411907	0.0878886	-4.68669	2.77654e-06	0.000175654	SND1
ENSG00000143845	1152.17	-0.411932	0.111878	-3.68196	0.000231443	0.00545562	ETNK2
ENSG00000198542	27195.7	-0.411941	0.137628	-2.99315	0.00276116	0.0307668	ITGBL1
ENSG00000090924	2909.5	-0.412118	0.131525	-3.13339	0.00172802	0.0224657	PLEKHG2
ENSG00000110717	2678.33	-0.412687	0.14602	-2.82624	0.00470983	0.0432505	NDUFS8
ENSG00000102119	2676.61	-0.413011	0.0819189	-5.0417	4.61413e-07	4.18581e-05	EMD
ENSG00000115539	475.907	-0.413259	0.148727	-2.77863	0.00545879	0.0473902	PDCL3
ENSG00000134259	1115.75	-0.413343	0.146382	-2.82372	0.00474701	0.0434693	NGF
ENSG00000152284	2436.09	-0.416296	0.147638	-2.81971	0.00480665	0.0436486	TCF7L1
ENSG00000157020	6804.61	-0.416647	0.0823372	-5.06025	4.18701e-07	3.88811e-05	SEC13
ENSG00000179091	3460.78	-0.418212	0.131301	-3.18514	0.00144686	0.0198386	CYC1
ENSG00000204394	8787.29	-0.418522	0.149884	-2.7923	0.00523348	0.0461569	VARS
ENSG00000179104	472.554	-0.418536	0.148764	-2.81342	0.00490173	0.0441328	TMTC2
ENSG00000110237	9792.86	-0.419392	0.142243	-2.94842	0.00319407	0.0340891	ARHGEF17
ENSG00000161714	8186.07	-0.419742	0.145821	-2.87847	0.0039961	0.0392119	PLCD3
ENSG00000260290	108.897	-0.419782	0.144809	-2.89887	0.0037451	0.0377827	AC092115.1
ENSG00000161016	47599.4	-0.419997	0.081846	-5.13155	2.87368e-07	2.85177e-05	RPL8
ENSG00000164620	253.213	-0.420386	0.133729	-3.14356	0.00166905	0.0219095	RELL2
ENSG00000178057	1677.53	-0.420419	0.0786418	-5.346	8.99216e-08	1.09133e-05	NDUFAF3
ENSG00000102007	5514.14	-0.420644	0.139104	-3.02394	0.00249503	0.0286912	PLP2
ENSG00000186575	23680.2	-0.421108	0.0965123	-4.36325	1.28141e-05	0.000607303	NF2
ENSG00000105329	9692.88	-0.42185	0.126031	-3.34721	0.000816308	0.0132817	TGFB1
ENSG00000127666	1236.79	-0.421878	0.128511	-3.28281	0.00102778	0.0156185	TICAM1
ENSG00000137267	2417.36	-0.422872	0.142513	-2.96724	0.00300483	0.032679	TUBB2A
ENSG00000166557	5085.03	-0.422956	0.104126	-4.06197	4.86594e-05	0.00173761	TMED3
ENSG00000175220	8455.04	-0.424128	0.104765	-4.04836	5.15783e-05	0.00178851	ARHGAP1
ENSG00000126803	235.168	-0.424977	0.142382	-2.98476	0.00283802	0.031274	HSPA2
ENSG00000131759	2868.86	-0.426926	0.123222	-3.46468	0.000530859	0.00970019	RARA
ENSG00000283041	3118.61	-0.427193	0.109294	-3.90866	9.28089e-05	0.00271939	AC008038.1
ENSG00000188643	12048.9	-0.427295	0.139036	-3.07327	0.00211728	0.0256444	S100A16
ENSG00000167645	3762.41	-0.42731	0.130731	-3.26862	0.00108072	0.0161901	YIF1B
ENSG00000172757	49078.1	-0.427732	0.119895	-3.56756	0.000360328	0.00741375	CFL1
ENSG00000104884	5092.76	-0.428031	0.136182	-3.14308	0.00167178	0.0219095	ERCC2
ENSG00000145349	4759.5	-0.428683	0.105708	-4.05534	5.00608e-05	0.00176004	CAMK2D
ENSG00000264281	261.047	-0.430568	0.134408	-3.20344	0.00135797	0.0189968	AC016596.2
ENSG00000196262	37380.6	-0.430773	0.108308	-3.97729	6.97048e-05	0.00224179	PPIA
ENSG00000068137	1697.7	-0.430866	0.156072	-2.76069	0.00576791	0.0490434	PLEKHH3
ENSG00000101940	3396.8	-0.432201	0.120622	-3.5831	0.000339543	0.00710823	WDR13
ENSG00000172197	721.482	-0.432688	0.131069	-3.30123	0.000962609	0.0149442	MBOAT1
ENSG00000136732	1651.97	-0.433125	0.107806	-4.01763	5.87874e-05	0.00197004	GYPC
ENSG00000218283	1791.11	-0.434139	0.142067	-3.05587	0.00224409	0.0266589	MORF4L1P1
ENSG00000186174	18186.1	-0.434791	0.1342	-3.23989	0.00119577	0.0174621	BCL9L
ENSG00000204381	1956.72	-0.435515	0.11968	-3.639	0.000273698	0.00609189	LAYN
ENSG00000169515	984.505	-0.436204	0.142034	-3.07112	0.00213259	0.025795	CCDC8
ENSG00000172732	1760.88	-0.436974	0.0995128	-4.39113	1.12763e-05	0.000551892	MUS81
ENSG00000158615	6274.86	-0.437229	0.0808898	-5.40524	6.47222e-08	8.54809e-06	PPP1R15B
ENSG00000137522	1561.58	-0.437385	0.123851	-3.53154	0.000413153	0.00811044	RNF121
ENSG00000104635	10636.6	-0.438019	0.0844627	-5.18595	2.14915e-07	2.26387e-05	SLC39A14
ENSG00000035403	27068.1	-0.438642	0.0994237	-4.41184	1.02495e-05	0.000505771	VCL
ENSG00000167671	8074.03	-0.439424	0.151857	-2.89368	0.0038076	0.0380591	UBXN6
ENSG00000142327	6123.34	-0.441825	0.159915	-2.76288	0.00572941	0.0488427	RNPEPL1
ENSG00000157613	15977.4	-0.442699	0.128863	-3.43544	0.000591602	0.0104385	CREB3L1
ENSG00000153885	5170.88	-0.442741	0.136369	-3.24663	0.00116779	0.0171725	KCTD15
ENSG00000185000	1138.78	-0.442855	0.147505	-3.0023	0.00267949	0.0301183	DGAT1
ENSG00000134864	286.869	-0.443362	0.136505	-3.24795	0.00116238	0.0171277	GGACT
ENSG00000144591	2381.44	-0.444043	0.109546	-4.05347	5.04632e-05	0.00176004	GMPPA
ENSG00000115234	9318.32	-0.444477	0.1588	-2.79897	0.00512653	0.0456061	SNX17
ENSG00000107249	1602.33	-0.444685	0.155028	-2.86841	0.00412535	0.0400538	GLIS3
ENSG00000103507	3134.53	-0.446142	0.125247	-3.5621	0.000367904	0.00752653	BCKDK
ENSG00000126458	3419.58	-0.449195	0.135003	-3.3273	0.000876907	0.0139215	RRAS
ENSG00000141510	6238.45	-0.449316	0.0938448	-4.78786	1.68566e-06	0.000119568	TP53
ENSG00000111696	1693.19	-0.44941	0.116113	-3.87046	0.000108629	0.00307314	NT5DC3
ENSG00000253276	4887.63	-0.449873	0.139443	-3.22622	0.00125438	0.0179961	CCDC71L
ENSG00000162852	3004.91	-0.450086	0.103337	-4.35551	1.32756e-05	0.000625871	CNST
ENSG00000182718	143389	-0.450469	0.11789	-3.8211	0.000132858	0.00358336	ANXA2
ENSG00000126522	989.322	-0.450587	0.15082	-2.98758	0.00281198	0.0310441	ASL
ENSG00000090097	2557.17	-0.452439	0.116618	-3.87968	0.000104593	0.00297733	PCBP4
ENSG00000123159	6636.11	-0.452768	0.160804	-2.81565	0.0048678	0.0439776	GIPC1
ENSG00000083845	22989.1	-0.452916	0.090668	-4.99532	5.8738e-07	5.09687e-05	RPS5
ENSG00000105520	4629.09	-0.453875	0.118008	-3.84615	0.00011999	0.00332602	PLPPR2
ENSG00000067113	917.893	-0.454123	0.10449	-4.34608	1.38594e-05	0.000646316	PLPP1
ENSG00000155366	7955.61	-0.454789	0.0900879	-5.04828	4.45797e-07	4.06467e-05	RHOC
ENSG00000105655	473.601	-0.455328	0.159273	-2.85879	0.00425258	0.0407806	ISYNA1
ENSG00000105755	3007.65	-0.455791	0.125492	-3.63204	0.000281186	0.00622002	ETHE1
ENSG00000214530	480.185	-0.455891	0.14223	-3.20532	0.00134913	0.0189223	STARD10
ENSG00000167986	28102.3	-0.456039	0.0814676	-5.5978	2.17091e-08	3.61595e-06	DDB1
ENSG00000110218	2143.83	-0.456842	0.102195	-4.4703	7.81086e-06	0.000414151	PANX1
ENSG00000131435	2481.81	-0.456887	0.110886	-4.12034	3.78312e-05	0.00143724	PDLIM4
ENSG00000126768	1543.92	-0.457413	0.134405	-3.40324	0.000665929	0.011381	TIMM17B
ENSG00000165516	2537.39	-0.457888	0.120315	-3.80574	0.000141378	0.00371262	KLHDC2
ENSG00000024422	44683.6	-0.458708	0.129373	-3.54563	0.000391673	0.00779095	EHD2
ENSG00000176108	1576.08	-0.458774	0.149872	-3.06111	0.00220522	0.026319	CHMP6
ENSG00000139263	1241.05	-0.459632	0.113262	-4.05812	4.94696e-05	0.00175261	LRIG3
ENSG00000171314	9799.69	-0.459924	0.166462	-2.76294	0.00572826	0.0488427	PGAM1
ENSG00000140416	64226.8	-0.460676	0.147738	-3.11819	0.00181968	0.0232138	TPM1
ENSG00000197879	39648.3	-0.460722	0.0861097	-5.35041	8.77576e-08	1.07966e-05	MYO1C
ENSG00000169857	1472.27	-0.460735	0.105486	-4.36773	1.25546e-05	0.00059816	AVEN
ENSG00000122359	11414.8	-0.461004	0.0846772	-5.44425	5.20232e-08	7.24373e-06	ANXA11
ENSG00000129562	4645.77	-0.462732	0.100696	-4.59534	4.32045e-06	0.000251961	DAD1
ENSG00000145901	6892.18	-0.464567	0.149123	-3.11532	0.00183744	0.0233845	TNIP1
ENSG00000197119	741.005	-0.46477	0.149989	-3.09869	0.00194376	0.0243302	SLC25A29
ENSG00000105518	946.497	-0.465495	0.118692	-3.92187	8.78649e-05	0.00262601	TMEM205
ENSG00000100219	9143.32	-0.465823	0.163635	-2.84672	0.0044172	0.0416273	XBP1
ENSG00000091592	614.167	-0.466953	0.138337	-3.37548	0.00073687	0.0123467	NLRP1
ENSG00000164587	47260.2	-0.467071	0.161791	-2.88687	0.00389094	0.0385914	RPS14
ENSG00000177051	733.934	-0.467149	0.147102	-3.17569	0.00149483	0.0202286	FBXO46
ENSG00000004139	3295.51	-0.467318	0.141577	-3.3008	0.000964084	0.0149541	SARM1
ENSG00000144283	6998.36	-0.467438	0.163841	-2.85299	0.004331	0.0412147	PKP4
ENSG00000197483	763.253	-0.467544	0.145019	-3.22403	0.00126402	0.0180767	ZNF628
ENSG00000105676	1634.76	-0.468941	0.136169	-3.44382	0.000573564	0.0102511	ARMC6
ENSG00000235162	5931	-0.471211	0.102277	-4.60722	4.08082e-06	0.000241117	C12orf75
ENSG00000100842	1568.24	-0.471397	0.116358	-4.05128	5.09386e-05	0.00177318	EFS
ENSG00000172830	1683.57	-0.471815	0.169716	-2.78002	0.00543547	0.0473482	SSH3
ENSG00000130733	3443.02	-0.472533	0.148325	-3.18579	0.00144359	0.0198088	YIPF2
ENSG00000105193	27880.8	-0.473019	0.092045	-5.13899	2.76216e-07	2.78729e-05	RPS16
ENSG00000250479	357.25	-0.473066	0.156923	-3.01463	0.00257294	0.0292686	CHCHD10
ENSG00000176014	20868	-0.473158	0.151256	-3.12819	0.00175889	0.0226799	TUBB6
ENSG00000138071	30104.8	-0.47319	0.169743	-2.78768	0.00530868	0.0466053	ACTR2
ENSG00000143321	13815.3	-0.473465	0.134556	-3.51872	0.000433631	0.00838415	HDGF
ENSG00000169071	2440.74	-0.473771	0.146183	-3.24094	0.00119136	0.0174261	ROR2
ENSG00000119318	14571.8	-0.474138	0.117942	-4.02009	5.81753e-05	0.00195317	RAD23B
ENSG00000136848	2933.92	-0.475059	0.123026	-3.86144	0.000112721	0.00317334	DAB2IP
ENSG00000068383	3071.97	-0.475546	0.0971813	-4.89339	9.91151e-07	7.67373e-05	INPP5A
ENSG00000198853	6890.08	-0.475924	0.156554	-3.04001	0.00236572	0.0276828	RUSC2
ENSG00000182054	4240.01	-0.47601	0.13197	-3.60694	0.000309823	0.00668073	IDH2
ENSG00000196365	7642.17	-0.476122	0.170601	-2.79085	0.00525703	0.0463103	LONP1
ENSG00000147123	2823.47	-0.477312	0.172551	-2.76621	0.00567118	0.0485763	NDUFB11
ENSG00000148411	6126.23	-0.478455	0.147536	-3.24298	0.00118287	0.0173443	NACC2
ENSG00000182107	269.412	-0.479001	0.153324	-3.12411	0.00178342	0.0228755	TMEM30B
ENSG00000104856	903.876	-0.479381	0.144007	-3.32887	0.000871986	0.0138964	RELB
ENSG00000117411	6020.19	-0.479568	0.134198	-3.57358	0.000352131	0.00730366	B4GALT2
ENSG00000173457	8098.54	-0.480168	0.168629	-2.84748	0.00440674	0.0415999	PPP1R14B
ENSG00000131236	23070	-0.480854	0.128935	-3.72943	0.000191912	0.00470919	CAP1
ENSG00000231991	4398.43	-0.480879	0.122225	-3.93437	8.3416e-05	0.00254352	ANXA2P2
ENSG00000100242	11279	-0.481404	0.174037	-2.76611	0.00567299	0.0485763	SUN2
ENSG00000167987	1533.76	-0.481751	0.140252	-3.43489	0.000592798	0.0104411	VPS37C
ENSG00000123358	339.258	-0.482018	0.166389	-2.89694	0.00376826	0.0378622	NR4A1
ENSG00000137409	13192	-0.482344	0.135029	-3.57215	0.000354056	0.00733073	MTCH1
ENSG00000187840	6078.09	-0.482772	0.119878	-4.02718	5.6449e-05	0.00190949	EIF4EBP1
ENSG00000124615	1385.95	-0.483186	0.12078	-4.00055	6.31945e-05	0.00208275	MOCS1
ENSG00000106624	50405.5	-0.483401	0.169073	-2.85913	0.00424806	0.0407806	AEBP1
ENSG00000074800	95961.6	-0.484629	0.166823	-2.90504	0.00367202	0.0373059	ENO1
ENSG00000150457	4816.25	-0.485126	0.0984896	-4.92565	8.40794e-07	6.83364e-05	LATS2
ENSG00000186314	413.499	-0.48599	0.172236	-2.82165	0.0047778	0.0435205	PRELID2
ENSG00000072422	441.638	-0.486867	0.174218	-2.79458	0.00519674	0.0459648	RHOBTB1
ENSG00000156675	1336.3	-0.488539	0.13512	-3.6156	0.000299648	0.00650821	RAB11FIP1
ENSG00000129158	601.753	-0.488677	0.142373	-3.43237	0.000598332	0.0105091	SERGEF
ENSG00000162704	13576.6	-0.489068	0.0723871	-6.75628	1.41582e-11	7.94715e-09	ARPC5
ENSG00000168575	4497.45	-0.489697	0.0999943	-4.89725	9.71874e-07	7.58991e-05	SLC20A2
ENSG00000187800	8723.83	-0.491156	0.14342	-3.4246	0.000615711	0.0107165	PEAR1
ENSG00000272269	75.6366	-0.491166	0.175061	-2.80568	0.00502102	0.0450207	AL138724.1
ENSG00000253626	406.057	-0.491286	0.148131	-3.31656	0.000911327	0.0143088	EIF5AL1
ENSG00000205542	40241.8	-0.492981	0.100009	-4.92935	8.25016e-07	6.7549e-05	TMSB4X
ENSG00000154734	21869.5	-0.493366	0.127144	-3.88038	0.000104292	0.00297349	ADAMTS1
ENSG00000100116	1252.07	-0.49346	0.128961	-3.82643	0.000130014	0.00354373	GCAT
ENSG00000177096	2281.98	-0.494824	0.173068	-2.85913	0.00424811	0.0407806	FAM109B
ENSG00000169032	3830.52	-0.495252	0.111147	-4.45581	8.3576e-06	0.000435128	MAP2K1
ENSG00000148334	3193.08	-0.495766	0.165515	-2.99529	0.00274186	0.0306277	PTGES2
ENSG00000120896	9620.95	-0.496834	0.116698	-4.25742	2.06798e-05	0.000876063	SORBS3
ENSG00000108518	55117.7	-0.496981	0.0941842	-5.27669	1.31537e-07	1.49359e-05	PFN1
ENSG00000110200	938.783	-0.497467	0.0887515	-5.60517	2.08048e-08	3.59324e-06	ANAPC15
ENSG00000163110	16400.1	-0.498628	0.110649	-4.50639	6.59406e-06	0.000356754	PDLIM5
ENSG00000232472	452.454	-0.498936	0.119217	-4.18509	2.85047e-05	0.00113025	EEF1B2P3
ENSG00000162522	3267.47	-0.499045	0.146888	-3.39745	0.000680175	0.0115694	KIAA1522
ENSG00000197122	3652.16	-0.50021	0.126146	-3.96531	7.32995e-05	0.00232979	SRC
ENSG00000122335	1485.33	-0.500599	0.176592	-2.83478	0.00458567	0.0425894	SERAC1
ENSG00000132507	27734.9	-0.503687	0.107096	-4.70315	2.56178e-06	0.000164927	EIF5A
ENSG00000239789	265.056	-0.505055	0.127529	-3.9603	7.48541e-05	0.00234825	MRPS17
ENSG00000130159	1367.81	-0.505203	0.14372	-3.51519	0.000439431	0.00847331	ECSIT
ENSG00000166333	10484	-0.506253	0.0916958	-5.52101	3.37054e-08	5.10485e-06	ILK
ENSG00000221968	5205.63	-0.507295	0.152115	-3.33495	0.000853143	0.0136823	FADS3
ENSG00000002919	1411.25	-0.507372	0.116858	-4.34177	1.41337e-05	0.000649284	SNX11
ENSG00000136068	74857.5	-0.507423	0.124546	-4.07417	4.61779e-05	0.00168245	FLNB
ENSG00000258738	129.137	-0.507652	0.15674	-3.23882	0.00120024	0.0174942	AL121603.2
ENSG00000179222	35179	-0.507718	0.114854	-4.42056	9.84452e-06	0.000489826	MAGED1
ENSG00000007866	3355.63	-0.50894	0.0981899	-5.18322	2.18086e-07	2.27748e-05	TEAD3
ENSG00000255737	1042.24	-0.509462	0.134674	-3.78292	0.000154999	0.00400588	AGAP2-AS1
ENSG00000157510	1785.88	-0.509512	0.183131	-2.78223	0.00539876	0.0470779	AFAP1L1
ENSG00000132434	1320.89	-0.510725	0.115251	-4.43142	9.36124e-06	0.000472322	LANCL2
ENSG00000112658	4204.2	-0.513146	0.1154	-4.44669	8.72047e-06	0.00044626	SRF
ENSG00000240342	14923.5	-0.515022	0.159421	-3.23058	0.00123541	0.0178236	RPS2P5
ENSG00000130164	4382.38	-0.515178	0.162043	-3.17926	0.0014765	0.0201039	LDLR
ENSG00000159840	37906.1	-0.515778	0.0947673	-5.44257	5.25166e-08	7.25617e-06	ZYX
ENSG00000100982	1634.34	-0.515976	0.0985746	-5.23438	1.65543e-07	1.8131e-05	PCIF1
ENSG00000134058	1411.52	-0.516508	0.126841	-4.07208	4.65942e-05	0.00168395	CDK7
ENSG00000167535	1730.73	-0.517808	0.124059	-4.17388	2.99452e-05	0.00118255	CACNB3
ENSG00000240972	1530.94	-0.518965	0.1666	-3.11503	0.00183926	0.0233845	MIF
ENSG00000124766	3070.3	-0.519496	0.17698	-2.93533	0.00333189	0.03506	SOX4
ENSG00000183386	1406.14	-0.520167	0.117196	-4.43845	9.06086e-06	0.000459749	FHL3
ENSG00000069399	1750.24	-0.521153	0.184759	-2.82072	0.00479167	0.0435566	BCL3
ENSG00000132432	1839.23	-0.521267	0.162921	-3.1995	0.00137666	0.0191623	SEC61G
ENSG00000154545	86.8521	-0.522439	0.173056	-3.0189	0.00253694	0.0289508	MAGED4
ENSG00000166833	5795.13	-0.5255	0.19064	-2.7565	0.00584229	0.0494763	NAV2
ENSG00000235501	121.656	-0.525688	0.187888	-2.79788	0.00514396	0.0456626	AC105942.1
ENSG00000159231	1197.7	-0.526174	0.162131	-3.24536	0.00117303	0.0172281	CBR3
ENSG00000196754	139.378	-0.526281	0.185776	-2.83288	0.00461312	0.0427118	S100A2
ENSG00000109814	13427.3	-0.527829	0.117689	-4.48494	7.29344e-06	0.000388738	UGDH
ENSG00000167779	19675.3	-0.528436	0.182456	-2.89624	0.0037766	0.0378743	IGFBP6
ENSG00000077684	3575.91	-0.528643	0.123185	-4.29145	1.77508e-05	0.000772008	JADE1
ENSG00000184584	2887.69	-0.529415	0.0726457	-7.28763	3.15462e-13	2.17936e-10	TMEM173
ENSG00000076604	2130.77	-0.529483	0.151192	-3.50206	0.000461672	0.00874741	TRAF4
ENSG00000185201	4649.71	-0.530332	0.125525	-4.22491	2.39032e-05	0.000978016	IFITM2
ENSG00000159884	948.27	-0.53065	0.14535	-3.65085	0.000261375	0.00590376	CCDC107
ENSG00000010256	9172.79	-0.531113	0.11248	-4.72183	2.33727e-06	0.000152109	UQCRC1
ENSG00000122873	1107.35	-0.536944	0.0999419	-5.37256	7.76269e-08	9.81732e-06	CISD1
ENSG00000104522	2153.13	-0.537097	0.108766	-4.93812	7.888e-07	6.55945e-05	TSTA3
ENSG00000151376	414.87	-0.53714	0.192636	-2.78836	0.00529749	0.0465754	ME3
ENSG00000118707	814.106	-0.538477	0.106376	-5.062	4.14878e-07	3.88811e-05	TGIF2
ENSG00000008283	1491.1	-0.540058	0.137622	-3.92422	8.70105e-05	0.00261352	CYB561
ENSG00000100345	255205	-0.540373	0.150895	-3.58112	0.00034213	0.00714223	MYH9
ENSG00000178814	468.137	-0.543564	0.185534	-2.92972	0.00339266	0.0353943	OPLAH
ENSG00000147027	9842.42	-0.54419	0.152175	-3.57609	0.000348775	0.00724242	TMEM47
ENSG00000176697	608.24	-0.544609	0.186763	-2.91605	0.00354492	0.0363435	BDNF
ENSG00000130522	8669.36	-0.545459	0.187239	-2.91317	0.00357777	0.0365967	JUND
ENSG00000109079	9891.99	-0.546214	0.119643	-4.56536	4.98628e-06	0.000284329	TNFAIP1
ENSG00000136877	3424.84	-0.546238	0.156855	-3.48244	0.000496875	0.009239	FPGS
ENSG00000186594	1566.68	-0.546759	0.174867	-3.12672	0.00176767	0.0227605	MIR22HG
ENSG00000100889	14288.6	-0.548179	0.190701	-2.87454	0.00404613	0.0394388	PCK2
ENSG00000170390	1208.12	-0.552023	0.140896	-3.91794	8.93082e-05	0.00265384	DCLK2
ENSG00000110446	538.394	-0.553664	0.174676	-3.16967	0.00152614	0.0205183	SLC15A3
ENSG00000088881	263.507	-0.555515	0.19717	-2.81743	0.00484092	0.0437828	EBF4
ENSG00000196843	612.423	-0.555727	0.119072	-4.66714	3.05414e-06	0.000189822	ARID5A
ENSG00000065534	17539.2	-0.557146	0.133517	-4.17286	3.00796e-05	0.00118255	MYLK
ENSG00000008405	1253.82	-0.559146	0.118113	-4.73398	2.20155e-06	0.000145383	CRY1
ENSG00000134463	248.26	-0.560019	0.179207	-3.12498	0.00177819	0.0228468	ECHDC3
ENSG00000181852	6593.06	-0.560095	0.145343	-3.85361	0.000116389	0.00325128	RNF41
ENSG00000178764	1565.36	-0.560497	0.187363	-2.9915	0.00277606	0.0309136	ZHX2
ENSG00000110047	10899.3	-0.56087	0.0900211	-6.23043	4.65143e-10	1.54721e-07	EHD1
ENSG00000167969	2360.05	-0.561896	0.186451	-3.01365	0.00258126	0.0293076	ECI1
ENSG00000170296	543.369	-0.563175	0.16156	-3.48585	0.000490584	0.00915043	GABARAP
ENSG00000150347	13745.8	-0.563693	0.195749	-2.87967	0.00398091	0.0391562	ARID5B
ENSG00000213214	72.4343	-0.564725	0.202186	-2.79309	0.00522071	0.0460937	ARHGEF35
ENSG00000110880	30456.7	-0.566912	0.106023	-5.34705	8.93995e-08	1.09133e-05	CORO1C
ENSG00000167693	8840.78	-0.567134	0.103398	-5.48495	4.1358e-08	5.99091e-06	NXN
ENSG00000197043	20113.4	-0.569372	0.0975497	-5.83674	5.32319e-09	1.1751e-06	ANXA6
ENSG00000110906	6355.52	-0.570004	0.0590569	-9.65179	4.83057e-22	2.89222e-18	KCTD10
ENSG00000196924	604270	-0.570767	0.153477	-3.71891	0.000200086	0.00488973	FLNA
ENSG00000114480	7512.63	-0.571998	0.152106	-3.76052	0.000169559	0.0042896	GBE1
ENSG00000173334	362.232	-0.574657	0.18572	-3.0942	0.00197343	0.0245987	TRIB1
ENSG00000154511	1103.47	-0.576101	0.191829	-3.00319	0.00267162	0.0300863	FAM69A
ENSG00000266709	82.1705	-0.576879	0.208594	-2.76556	0.00568245	0.0485807	AC005224.4
ENSG00000150938	64391.7	-0.577612	0.12703	-4.54705	5.44019e-06	0.000306322	CRIM1
ENSG00000185187	495.516	-0.580361	0.201048	-2.88668	0.00389326	0.0385931	SIGIRR
ENSG00000151014	892.667	-0.580857	0.157711	-3.68303	0.000230474	0.00543992	NOCT
ENSG00000006453	810.014	-0.582365	0.172824	-3.3697	0.0007525	0.0125073	BAIAP2L1
ENSG00000129116	16488.4	-0.582766	0.165502	-3.52121	0.00042958	0.00833273	PALLD
ENSG00000175183	703.703	-0.584205	0.207644	-2.81349	0.00490066	0.0441328	CSRP2
ENSG00000101400	1321.14	-0.585031	0.187553	-3.11927	0.00181297	0.0231447	SNTA1
ENSG00000101608	10414.2	-0.585374	0.210724	-2.77792	0.00547076	0.0474485	MYL12A
ENSG00000125457	792.669	-0.585504	0.168074	-3.48362	0.000494685	0.00921736	MIF4GD
ENSG00000177425	9896.14	-0.586054	0.121933	-4.80634	1.53716e-06	0.000110442	PAWR
ENSG00000120254	5810.07	-0.586407	0.109045	-5.37768	7.54521e-08	9.68051e-06	MTHFD1L
ENSG00000154380	23625.8	-0.586489	0.123697	-4.74135	2.12296e-06	0.000141757	ENAH
ENSG00000119383	11087.8	-0.58726	0.158736	-3.69961	0.000215931	0.00518523	PTPA
ENSG00000102317	13116.1	-0.588688	0.126204	-4.66459	3.09238e-06	0.000191536	RBM3
ENSG00000100300	10943.6	-0.589983	0.185522	-3.18012	0.00147214	0.0200931	TSPO
ENSG00000260628	132.395	-0.591406	0.199737	-2.96093	0.00306714	0.033148	AC142381.3
ENSG00000105514	786.298	-0.593997	0.167524	-3.54575	0.000391497	0.00779095	RAB3D
ENSG00000142197	5048.06	-0.594144	0.109717	-5.41525	6.12036e-08	8.20402e-06	DOPEY2
ENSG00000165912	1773.83	-0.595511	0.15597	-3.81811	0.000134481	0.00360489	PACSIN3
ENSG00000169231	3173.52	-0.595768	0.131142	-4.54291	5.54824e-06	0.000309431	THBS3
ENSG00000139266	752.043	-0.597172	0.171066	-3.49089	0.000481416	0.00900961	MARCH9
ENSG00000183153	171.698	-0.598876	0.188344	-3.17969	0.00147432	0.0201039	GJD3
ENSG00000175906	2363.38	-0.59916	0.18303	-3.27356	0.00106203	0.0159537	ARL4D
ENSG00000250634	192.529	-0.600167	0.171517	-3.49916	0.00046673	0.0088061	LINC01182
ENSG00000139946	596.484	-0.601829	0.199322	-3.01938	0.00253296	0.0289277	PELI2
ENSG00000163545	469	-0.602266	0.156785	-3.84136	0.000122355	0.00338634	NUAK2
ENSG00000179820	25740.3	-0.60453	0.145972	-4.1414	3.45193e-05	0.0013277	MYADM
ENSG00000166444	4643.7	-0.60589	0.155782	-3.88933	0.00010052	0.00289814	ST5
ENSG00000184304	1511.25	-0.606504	0.141095	-4.29857	1.71905e-05	0.00075311	PRKD1
ENSG00000286177	250.701	-0.607712	0.136706	-4.44539	8.7732e-06	0.000447682
ENSG00000183617	1037.17	-0.607923	0.171292	-3.54905	0.000386625	0.00773335	MRPL54
ENSG00000079739	7081.23	-0.608235	0.188852	-3.2207	0.00127879	0.0182588	PGM1
ENSG00000010278	4164.91	-0.608677	0.11396	-5.34113	9.23708e-08	1.10611e-05	CD9
ENSG00000065268	2083.12	-0.608818	0.152558	-3.99073	6.58701e-05	0.00214729	WDR18
ENSG00000071127	35333.1	-0.608849	0.0722241	-8.43	3.45668e-17	8.86985e-14	WDR1
ENSG00000183876	711.06	-0.610467	0.202186	-3.01933	0.00253331	0.0289277	ARSI
ENSG00000120913	3330.09	-0.611332	0.204889	-2.98373	0.0028476	0.0313411	PDLIM2
ENSG00000263843	80.725	-0.611568	0.208475	-2.93353	0.00335136	0.0351413	AC022211.2
ENSG00000182118	228.544	-0.612364	0.218218	-2.8062	0.00501295	0.0449763	FAM89A
ENSG00000154864	2517.29	-0.613865	0.141031	-4.35271	1.34465e-05	0.000630617	PIEZO2
ENSG00000198736	1151.03	-0.615667	0.110237	-5.58493	2.33801e-08	3.85278e-06	MSRB1
ENSG00000118523	89975.5	-0.620445	0.172772	-3.59112	0.000329261	0.00695066	CTGF
ENSG00000115902	9700.59	-0.621448	0.1259	-4.93603	7.97275e-07	6.59938e-05	SLC1A4
ENSG00000166046	1643.28	-0.622626	0.2148	-2.89864	0.0037479	0.0377827	TCP11L2
ENSG00000169991	3668.92	-0.623644	0.147444	-4.22969	2.34011e-05	0.000964062	IFFO2
ENSG00000092841	51584.4	-0.623779	0.159655	-3.90704	9.34349e-05	0.00272891	MYL6
ENSG00000284753	98.0322	-0.624138	0.183428	-3.40264	0.00066739	0.0113951	EEF1AKMT4
ENSG00000177469	120923	-0.625494	0.145182	-4.30835	1.64478e-05	0.00072947	CAVIN1
ENSG00000162241	359.233	-0.62606	0.173744	-3.60334	0.000314154	0.00673369	SLC25A45
ENSG00000179456	2427.98	-0.627405	0.131183	-4.78266	1.72988e-06	0.000120903	ZBTB18
ENSG00000164050	2682.62	-0.629014	0.198193	-3.17374	0.0015049	0.0203088	PLXNB1
ENSG00000270177	52.6753	-0.629262	0.213722	-2.9443	0.00323685	0.0344522	AC104109.2
ENSG00000164292	18445.7	-0.630108	0.177477	-3.55037	0.000384696	0.00771196	RHOBTB3
ENSG00000127561	111.206	-0.630936	0.218365	-2.88936	0.00386023	0.0383929	SYNGR3
ENSG00000169891	58.3873	-0.632272	0.200505	-3.1534	0.00161381	0.021377	REPS2
ENSG00000273084	106.874	-0.633144	0.215442	-2.93882	0.00329467	0.0348932	AC092171.5
ENSG00000198873	1606.14	-0.634036	0.158876	-3.99077	6.58597e-05	0.00214729	GRK5
ENSG00000165996	1395.35	-0.634163	0.120065	-5.28183	1.27903e-07	1.46331e-05	HACD1
ENSG00000033327	1657.34	-0.634383	0.142352	-4.45643	8.33364e-06	0.000435128	GAB2
ENSG00000268798	60.6144	-0.635968	0.216214	-2.94139	0.00326747	0.0346869	AC027307.3
ENSG00000105538	310.958	-0.6373	0.225744	-2.82311	0.004756	0.043476	RASIP1
ENSG00000185052	567.755	-0.639147	0.223363	-2.86147	0.00421677	0.0407354	SLC24A3
ENSG00000125652	1931.28	-0.639673	0.204997	-3.1204	0.00180608	0.0230896	ALKBH7
ENSG00000179627	388.516	-0.641255	0.174221	-3.68069	0.000232604	0.0054758	ZBTB42
ENSG00000166165	413.76	-0.642026	0.156052	-4.11418	3.88563e-05	0.00146481	CKB
ENSG00000182901	434.279	-0.643116	0.21375	-3.00873	0.00262338	0.0296733	RGS7
ENSG00000124006	8790.53	-0.64452	0.199428	-3.23185	0.00122993	0.0177731	OBSL1
ENSG00000132141	109.069	-0.645956	0.215252	-3.00092	0.00269164	0.0301904	CCT6B
ENSG00000130707	8200.73	-0.647831	0.202487	-3.19937	0.00137727	0.0191623	ASS1
ENSG00000135269	8551.39	-0.648421	0.176318	-3.67756	0.000235474	0.00552164	TES
ENSG00000023902	1844.56	-0.648586	0.109614	-5.91701	3.27857e-09	7.73125e-07	PLEKHO1
ENSG00000212864	179.199	-0.64921	0.211093	-3.07547	0.00210171	0.0255246	RNF208
ENSG00000172986	1527.43	-0.649542	0.18522	-3.50687	0.000453417	0.00864573	GXYLT2
ENSG00000113721	32611.5	-0.649734	0.205236	-3.16579	0.00154664	0.0207264	PDGFRB
ENSG00000206190	3193.87	-0.650236	0.18104	-3.59167	0.000328571	0.00695066	ATP10A
ENSG00000160013	180.532	-0.650832	0.178163	-3.65301	0.000259184	0.0058761	PTGIR
ENSG00000074590	2041.98	-0.653642	0.183963	-3.55312	0.000380686	0.0076572	NUAK1
ENSG00000076513	12801.4	-0.65407	0.166535	-3.92752	8.58248e-05	0.0025909	ANKRD13A
ENSG00000182247	2002.75	-0.655466	0.214697	-3.05298	0.00226579	0.0267639	UBE2E2
ENSG00000059378	1146.69	-0.656724	0.118507	-5.54164	2.99659e-08	4.68041e-06	PARP12
ENSG00000001617	429.81	-0.657175	0.234786	-2.79904	0.00512556	0.0456061	SEMA3F
ENSG00000134030	7403.56	-0.659093	0.176855	-3.72675	0.000193966	0.0047531	CTIF
ENSG00000167657	4576.11	-0.659779	0.173072	-3.81217	0.000137754	0.00364947	DAPK3
ENSG00000257038	214.314	-0.66115	0.178366	-3.70671	0.00020997	0.00507603	AP002761.3
ENSG00000174851	4973.52	-0.662172	0.110955	-5.96795	2.40252e-09	6.16487e-07	YIF1A
ENSG00000078053	293.701	-0.663592	0.232846	-2.84992	0.00437302	0.0415304	AMPH
ENSG00000138759	357.665	-0.666677	0.227543	-2.9299	0.00339076	0.0353943	FRAS1
ENSG00000260025	182.613	-0.668986	0.146638	-4.56214	5.06342e-06	0.000286906	AC009414.2
ENSG00000156265	163.362	-0.670761	0.215029	-3.11941	0.00181216	0.0231447	MAP3K7CL
ENSG00000114019	23077.4	-0.670814	0.141852	-4.72897	2.25662e-06	0.000147932	AMOTL2
ENSG00000100906	1869.8	-0.671387	0.10899	-6.1601	7.26968e-10	2.25135e-07	NFKBIA
ENSG00000128283	11282	-0.671889	0.121448	-5.53232	3.16022e-08	4.85162e-06	CDC42EP1
ENSG00000257337	114.933	-0.672596	0.18537	-3.62839	0.000285197	0.00629326	AC068888.1
ENSG00000151729	1765.48	-0.673824	0.173398	-3.88599	0.000101915	0.00292894	SLC25A4
ENSG00000173442	5849.25	-0.675244	0.200223	-3.37246	0.000744992	0.0124165	EHBP1L1
ENSG00000198948	1693.7	-0.675594	0.244272	-2.76575	0.00567923	0.0485763	MFAP3L
ENSG00000196588	5177.44	-0.676631	0.136854	-4.94418	7.64669e-07	6.41822e-05	MKL1
ENSG00000198682	15848.7	-0.679901	0.132458	-5.13297	2.85211e-07	2.84609e-05	PAPSS2
ENSG00000156463	1282.33	-0.680853	0.178085	-3.8232	0.000131729	0.00357961	SH3RF2
ENSG00000198832	6084.72	-0.68565	0.203049	-3.37677	0.000733433	0.0123006	SELENOM
ENSG00000178078	280.13	-0.6866	0.195477	-3.51244	0.000444008	0.00851541	STAP2
ENSG00000272086	91.9211	-0.689695	0.198994	-3.46591	0.000528447	0.00968568	AC025181.2
ENSG00000101194	373.565	-0.693511	0.249168	-2.78331	0.00538082	0.0470343	SLC17A9
ENSG00000138771	1422.18	-0.695013	0.118835	-5.84853	4.95939e-09	1.1276e-06	SHROOM3
ENSG00000158710	23779.7	-0.698864	0.108698	-6.42938	1.28123e-10	5.61303e-08	TAGLN2
ENSG00000135074	7196.67	-0.700886	0.14703	-4.76696	1.87026e-06	0.000129206	ADAM19
ENSG00000185133	163.318	-0.702609	0.160615	-4.3745	1.21708e-05	0.000581417	INPP5J
ENSG00000146122	2217.69	-0.702854	0.248591	-2.82736	0.00469338	0.0432064	DAAM2
ENSG00000250320	362.987	-0.704092	0.21352	-3.29754	0.000975348	0.0150768	AC113383.1
ENSG00000108840	2986.33	-0.704188	0.16691	-4.21896	2.45434e-05	0.000996939	HDAC5
ENSG00000244513	34.8373	-0.705225	0.240361	-2.93402	0.00334602	0.0351324	AC109587.1
ENSG00000138735	1680.89	-0.707971	0.242688	-2.91721	0.00353178	0.0362502	PDE5A
ENSG00000198467	72749.4	-0.708464	0.243052	-2.91487	0.0035584	0.0364401	TPM2
ENSG00000101825	5427.23	-0.708955	0.229772	-3.08547	0.00203233	0.0250561	MXRA5
ENSG00000148926	4401.44	-0.712887	0.192633	-3.70075	0.00021496	0.0051827	ADM
ENSG00000107372	11329.1	-0.714071	0.208312	-3.42789	0.000608299	0.0106287	ZFAND5
ENSG00000184009	376515	-0.714651	0.109712	-6.51385	7.3249e-11	3.46236e-08	ACTG1
ENSG00000237523	118.431	-0.718032	0.246458	-2.91341	0.00357505	0.0365898	LINC00857
ENSG00000124702	5504.62	-0.718309	0.131621	-5.45739	4.83179e-08	6.83375e-06	KLHDC3
ENSG00000196730	2498.46	-0.720109	0.247513	-2.90938	0.0036215	0.0369179	DAPK1
ENSG00000113657	7456.76	-0.721599	0.180178	-4.00493	6.20354e-05	0.00205967	DPYSL3
ENSG00000102024	14594.3	-0.724172	0.136669	-5.29871	1.16622e-07	1.36024e-05	PLS3
ENSG00000138798	59.9004	-0.724771	0.2537	-2.8568	0.00427931	0.0409074	EGF
ENSG00000160326	422.981	-0.726395	0.181856	-3.99435	6.48708e-05	0.00212629	SLC2A6
ENSG00000183010	8494.62	-0.726472	0.127505	-5.6976	1.21509e-08	2.29742e-06	PYCR1
ENSG00000137393	1306.83	-0.728326	0.167601	-4.34561	1.38892e-05	0.000646316	RNF144B
ENSG00000265666	143.476	-0.728807	0.24855	-2.93224	0.00336529	0.0352463	RARA-AS1
ENSG00000135604	93.0191	-0.7307	0.244045	-2.99411	0.00275243	0.0306885	STX11
ENSG00000128918	725.682	-0.732224	0.212947	-3.43853	0.000584877	0.0103605	ALDH1A2
ENSG00000206538	24497.3	-0.733867	0.231032	-3.17647	0.00149078	0.0202137	VGLL3
ENSG00000184227	360.362	-0.734227	0.233018	-3.15094	0.00162744	0.02151	ACOT1
ENSG00000143367	2544.89	-0.735051	0.166753	-4.40802	1.04322e-05	0.000513376	TUFT1
ENSG00000153179	2981.18	-0.735905	0.142263	-5.17287	2.30526e-07	2.39347e-05	RASSF3
ENSG00000105464	353.648	-0.736849	0.187451	-3.9309	8.46301e-05	0.00257213	GRIN2D
ENSG00000108639	2906.07	-0.737445	0.157271	-4.68901	2.74529e-06	0.000174861	SYNGR2
ENSG00000154553	388.52	-0.740201	0.231415	-3.19859	0.00138102	0.0191997	PDLIM3
ENSG00000177106	987.914	-0.741498	0.188073	-3.94261	8.0599e-05	0.00249103	EPS8L2
ENSG00000134245	134.374	-0.743891	0.202272	-3.67768	0.000235363	0.00552164	WNT2B
ENSG00000143382	3727.1	-0.743897	0.226403	-3.28573	0.0010172	0.0155291	ADAMTSL4
ENSG00000002834	56154.4	-0.744027	0.0983845	-7.56244	3.95592e-14	4.04169e-11	LASP1
ENSG00000132185	72.0327	-0.744791	0.23689	-3.14403	0.00166637	0.0218956	FCRLA
ENSG00000118508	3403.19	-0.746071	0.137864	-5.41165	6.24474e-08	8.30874e-06	RAB32
ENSG00000165804	1519.79	-0.748072	0.173304	-4.31654	1.58492e-05	0.00071171	ZNF219
ENSG00000177303	4620.43	-0.749391	0.178541	-4.1973	2.70111e-05	0.00108298	CASKIN2
ENSG00000118257	3607.99	-0.753242	0.153907	-4.89414	9.87368e-07	7.67373e-05	NRP2
ENSG00000130402	47215.1	-0.75326	0.0980925	-7.67908	1.60234e-14	2.05581e-11	ACTN4
ENSG00000168734	3172.69	-0.753565	0.183565	-4.10515	4.04044e-05	0.00150258	PKIG
ENSG00000162458	10481.4	-0.753692	0.181681	-4.14843	3.34756e-05	0.00130149	FBLIM1
ENSG00000119862	545.177	-0.757738	0.159391	-4.75397	1.9946e-06	0.000135196	LGALSL
ENSG00000246273	331.353	-0.757797	0.238652	-3.17532	0.0014967	0.0202286	SBF2-AS1
ENSG00000079308	22579.7	-0.760807	0.200337	-3.79763	0.000146084	0.00383061	TNS1
ENSG00000159423	2334.61	-0.762991	0.128399	-5.94232	2.81013e-09	7.01049e-07	ALDH4A1
ENSG00000151414	13404.7	-0.763857	0.199073	-3.83707	0.000124509	0.00343537	NEK7
ENSG00000150687	23238.7	-0.76477	0.129107	-5.92356	3.15051e-09	7.54526e-07	PRSS23
ENSG00000188112	697.033	-0.767713	0.172355	-4.45425	8.41888e-06	0.000437052	C6orf132
ENSG00000169439	4740.27	-0.7684	0.116485	-6.59656	4.20811e-11	2.09961e-08	SDC2
ENSG00000279198	78.6391	-0.769828	0.260454	-2.95571	0.00311949	0.0335321	AC008894.3
ENSG00000102755	1246.61	-0.770976	0.271644	-2.83819	0.00453706	0.0423789	FLT1
ENSG00000187244	1321.27	-0.771148	0.209096	-3.688	0.000226021	0.00537008	BCAM
ENSG00000176720	4575.58	-0.771325	0.192254	-4.01202	6.02013e-05	0.00200992	BOK
ENSG00000229124	600.521	-0.772353	0.151841	-5.08659	3.64557e-07	3.52846e-05	VIM-AS1
ENSG00000134243	9239.71	-0.773158	0.170181	-4.54316	5.54182e-06	0.000309431	SORT1
ENSG00000119673	1892.82	-0.773175	0.237964	-3.24912	0.00115761	0.0170836	ACOT2
ENSG00000224594	71.4838	-0.774484	0.207255	-3.73686	0.000186331	0.00461003	RPL29P19
ENSG00000257335	1240.13	-0.776809	0.214297	-3.62491	0.000289061	0.00634733	MGAM
ENSG00000144655	1282.15	-0.777099	0.18423	-4.2181	2.46373e-05	0.000996939	CSRNP1
ENSG00000198846	81.0446	-0.779331	0.274973	-2.83421	0.00459393	0.042622	TOX
ENSG00000107438	4301.27	-0.781161	0.153948	-5.0742	3.8914e-07	3.69827e-05	PDLIM1
ENSG00000132613	6855.37	-0.784351	0.156742	-5.0041	5.61245e-07	4.89373e-05	MTSS1L
ENSG00000173546	7178.11	-0.7846	0.14645	-5.35747	8.43946e-08	1.04545e-05	CSPG4
ENSG00000099849	725.082	-0.785452	0.280349	-2.80169	0.00508352	0.0452927	RASSF7
ENSG00000117016	243.121	-0.786193	0.245235	-3.20588	0.00134652	0.0189222	RIMS3
ENSG00000166816	53.8584	-0.786577	0.279629	-2.81293	0.00490918	0.0441777	LDHD
ENSG00000138792	52.0172	-0.788781	0.282867	-2.78853	0.00529482	0.0465747	ENPEP
ENSG00000095739	1604.37	-0.789558	0.208495	-3.78693	0.000152518	0.00395315	BAMBI
ENSG00000075618	16567	-0.791613	0.169201	-4.67854	2.88926e-06	0.000181458	FSCN1
ENSG00000114315	388.666	-0.794232	0.203658	-3.89984	9.62566e-05	0.00280221	HES1
ENSG00000124171	105.084	-0.794784	0.224431	-3.54133	0.000398118	0.00791039	PARD6B
ENSG00000159176	37994.1	-0.795669	0.166288	-4.78487	1.71095e-06	0.000120518	CSRP1
ENSG00000178860	2141.82	-0.795865	0.174781	-4.55351	5.2758e-06	0.000298	MSC
ENSG00000147224	6887.05	-0.796731	0.197574	-4.03258	5.51681e-05	0.00187321	PRPS1
ENSG00000097096	2045.52	-0.800106	0.158457	-5.04937	4.43263e-07	4.06219e-05	SYDE2
ENSG00000125744	832.958	-0.800634	0.186517	-4.29255	1.76635e-05	0.000770079	RTN2
ENSG00000137463	1837.22	-0.804188	0.26815	-2.99903	0.00270843	0.0303167	MGARP
ENSG00000253676	233.198	-0.805267	0.221039	-3.64309	0.000269383	0.00602572	TAGLN2P1
ENSG00000172379	3290.07	-0.808464	0.198916	-4.06434	4.81684e-05	0.00172695	ARNT2
ENSG00000181031	79.7082	-0.809886	0.249046	-3.25196	0.00114614	0.0169785	RPH3AL
ENSG00000105048	91.0783	-0.810626	0.262892	-3.08349	0.00204587	0.0251525	TNNT1
ENSG00000163815	117.922	-0.81241	0.284195	-2.85863	0.0042547	0.0407806	CLEC3B
ENSG00000133315	420.706	-0.812466	0.126217	-6.43705	1.21822e-10	5.4704e-08	MACROD1
ENSG00000238184	32.0247	-0.813606	0.243871	-3.33621	0.000849277	0.0136537	CD81-AS1
ENSG00000169764	8518.65	-0.814543	0.18906	-4.30838	1.64454e-05	0.00072947	UGP2
ENSG00000107968	399.302	-0.814734	0.188217	-4.3287	1.49989e-05	0.00068033	MAP3K8
ENSG00000100767	108.402	-0.816187	0.249503	-3.27125	0.00107074	0.0160539	PAPLN
ENSG00000076706	383.911	-0.816609	0.217006	-3.76308	0.000167836	0.00425199	MCAM
ENSG00000077942	11342.2	-0.81707	0.201446	-4.05602	4.99166e-05	0.00176004	FBLN1
ENSG00000137801	802846	-0.818815	0.130035	-6.29687	3.03713e-10	1.09106e-07	THBS1
ENSG00000164684	1166.58	-0.820255	0.289187	-2.83642	0.0045623	0.0424255	ZNF704
ENSG00000184451	98.6529	-0.823566	0.257992	-3.19222	0.00141186	0.0194626	CCR10
ENSG00000064666	25983.2	-0.823665	0.131135	-6.28103	3.36329e-10	1.18454e-07	CNN2
ENSG00000196812	50.0838	-0.824197	0.26957	-3.05745	0.00223226	0.0265688	ZSCAN16
ENSG00000151640	882.55	-0.825739	0.213345	-3.87043	0.000108643	0.00307314	DPYSL4
ENSG00000178531	1166.83	-0.826892	0.268394	-3.08089	0.00206382	0.0252867	CTXN1
ENSG00000165084	79.1255	-0.828628	0.220879	-3.7515	0.000175778	0.00439511	C8orf34
ENSG00000140682	8827.14	-0.828945	0.133406	-6.21372	5.17452e-10	1.65973e-07	TGFB1I1
ENSG00000164236	917.074	-0.828969	0.21699	-3.82031	0.000133285	0.0035893	ANKRD33B
ENSG00000223485	869.1	-0.831896	0.211279	-3.93743	8.23584e-05	0.00252444	LINC01615
ENSG00000197191	31.6496	-0.83275	0.291152	-2.86019	0.00423388	0.0407806	CYSRT1
ENSG00000124249	215.783	-0.834977	0.285658	-2.92299	0.00346682	0.0358498	KCNK15
ENSG00000107738	2920.14	-0.837211	0.203578	-4.11247	3.91444e-05	0.00146481	VSIR
ENSG00000227199	71.9565	-0.838883	0.213561	-3.92807	8.56311e-05	0.0025894	ST7-AS1
ENSG00000117228	1894.04	-0.839446	0.178841	-4.69381	2.68164e-06	0.000171415	GBP1
ENSG00000151892	13977.6	-0.840009	0.244356	-3.43765	0.00058679	0.0103842	GFRA1
ENSG00000233901	136.642	-0.840878	0.302777	-2.77722	0.00548264	0.0475056	LINC01503
ENSG00000156804	3364.91	-0.843463	0.240015	-3.51421	0.000441072	0.00848237	FBXO32
ENSG00000115257	47.8135	-0.846297	0.243471	-3.47597	0.000509006	0.00941548	PCSK4
ENSG00000214517	4124.78	-0.847326	0.148098	-5.72138	1.05665e-08	2.08567e-06	PPME1
ENSG00000125753	7183.45	-0.851228	0.108058	-7.87753	3.33907e-15	4.61356e-12	VASP
ENSG00000198929	142.866	-0.852124	0.24512	-3.47636	0.000508276	0.00941201	NOS1AP
ENSG00000072110	78521.1	-0.852152	0.151652	-5.61913	1.91917e-08	3.37962e-06	ACTN1
ENSG00000162645	1387.61	-0.852156	0.213806	-3.98566	6.72929e-05	0.00218574	GBP2
ENSG00000134824	10540.8	-0.853306	0.124998	-6.82655	8.69786e-12	5.03971e-09	FADS2
ENSG00000109084	6172.57	-0.854689	0.228803	-3.73547	0.000187362	0.00461553	TMEM97
ENSG00000156049	77.8473	-0.855131	0.210653	-4.05943	4.91931e-05	0.00174626	GNA14
ENSG00000162692	5561.02	-0.855651	0.256197	-3.33982	0.000838329	0.0135293	VCAM1
ENSG00000150907	690.75	-0.862037	0.213745	-4.03302	5.50647e-05	0.00187321	FOXO1
ENSG00000249669	2021.71	-0.86568	0.310396	-2.78895	0.0052879	0.0465594	CARMN
ENSG00000184545	531.168	-0.86721	0.183623	-4.72277	2.32659e-06	0.000151965	DUSP8
ENSG00000162496	5840.46	-0.867741	0.269075	-3.22491	0.00126013	0.0180499	DHRS3
ENSG00000131037	60.3835	-0.869577	0.267199	-3.25441	0.00113627	0.0168675	EPS8L1
ENSG00000264575	38.833	-0.87061	0.270446	-3.21916	0.00128566	0.0183278	LINC00526
ENSG00000238578	25.9171	-0.871736	0.274415	-3.1767	0.0014896	0.0202137	SNORD4A
ENSG00000196196	290.049	-0.875389	0.197777	-4.42614	9.59354e-06	0.000480351	HRCT1
ENSG00000174945	604.11	-0.876859	0.28575	-3.06863	0.00215045	0.0259237	AMZ1
ENSG00000184908	18.271	-0.878708	0.300056	-2.92848	0.00340619	0.0354701	CLCNKB
ENSG00000136378	4733.27	-0.879947	0.225524	-3.90178	9.5487e-05	0.00278431	ADAMTS7
ENSG00000072952	7839.8	-0.880298	0.246485	-3.57141	0.000355061	0.00733073	MRVI1
ENSG00000132003	2087.92	-0.881243	0.230115	-3.82957	0.000128366	0.00350944	ZSWIM4
ENSG00000234769	24.3185	-0.881555	0.303162	-2.90787	0.00363902	0.0370243	WASH4P
ENSG00000120833	649.716	-0.89046	0.319827	-2.78419	0.00536617	0.0469952	SOCS2
ENSG00000143248	231.813	-0.895003	0.317554	-2.81843	0.0048259	0.0437604	RGS5
ENSG00000168386	1368.7	-0.895699	0.323012	-2.77296	0.00555491	0.0479468	FILIP1L
ENSG00000134198	517.546	-0.900063	0.262987	-3.42246	0.00062057	0.0107802	TSPAN2
ENSG00000213763	306.449	-0.903186	0.285308	-3.16565	0.00154738	0.0207264	ACTBP2
ENSG00000167642	681.439	-0.908078	0.25541	-3.55538	0.000377437	0.00764321	SPINT2
ENSG00000102981	103.682	-0.908114	0.260143	-3.49082	0.000481536	0.00900961	PARD6A
ENSG00000147883	942.4	-0.915473	0.282588	-3.2396	0.00119698	0.0174656	CDKN2B
ENSG00000171621	2949.34	-0.917952	0.217255	-4.22523	2.38692e-05	0.000978016	SPSB1
ENSG00000253661	34.0586	-0.920963	0.306717	-3.00264	0.00267644	0.0301057	ZFHX4-AS1
ENSG00000166073	9743.07	-0.921786	0.124906	-7.37983	1.58494e-13	1.22941e-10	GPR176
ENSG00000269374	129.597	-0.922031	0.270478	-3.40889	0.000652267	0.0112222	AC011497.2
ENSG00000160951	94.0227	-0.929535	0.304523	-3.05243	0.00226998	0.0267718	PTGER1
ENSG00000156453	152.3	-0.930634	0.279178	-3.33348	0.000857677	0.0137305	PCDH1
ENSG00000120129	4729.76	-0.934379	0.20797	-4.49285	7.02761e-06	0.000375684	DUSP1
ENSG00000140511	145.79	-0.941805	0.287643	-3.27422	0.00105956	0.0159523	HAPLN3
ENSG00000133519	165.186	-0.942518	0.338488	-2.7845	0.00536107	0.0469735	ZDHHC8P1
ENSG00000198417	135.754	-0.942519	0.189688	-4.96879	6.73717e-07	5.70816e-05	MT1F
ENSG00000149591	181273	-0.943578	0.227026	-4.15625	3.2351e-05	0.0012605	TAGLN
ENSG00000250510	177.656	-0.944537	0.240434	-3.92847	8.54896e-05	0.0025894	GPR162
ENSG00000205336	695.735	-0.949778	0.296269	-3.2058	0.00134689	0.0189222	ADGRG1
ENSG00000129757	185.072	-0.95045	0.318595	-2.98325	0.00285203	0.0313706	CDKN1C
ENSG00000246430	776.716	-0.951529	0.283509	-3.35625	0.000790059	0.0129717	LINC00968
ENSG00000164920	5077.31	-0.952918	0.206002	-4.62578	3.73188e-06	0.00022494	OSR2
ENSG00000163975	213.064	-0.961475	0.238144	-4.03737	5.40538e-05	0.00185289	MELTF
ENSG00000104936	3076.37	-0.962058	0.195114	-4.93074	8.19179e-07	6.74958e-05	DMPK
ENSG00000165644	235.791	-0.963253	0.278419	-3.45973	0.000540715	0.00982034	COMTD1
ENSG00000075624	536379	-0.963467	0.0966201	-9.97171	2.02702e-23	1.82047e-19	ACTB
ENSG00000106211	12049.9	-0.963765	0.180778	-5.33122	9.75551e-08	1.15282e-05	HSPB1
ENSG00000154736	6576.11	-0.963974	0.252278	-3.82109	0.000132865	0.00358336	ADAMTS5
ENSG00000196923	18363.7	-0.964268	0.144237	-6.68529	2.3047e-11	1.18277e-08	PDLIM7
ENSG00000188015	113.843	-0.964342	0.244759	-3.93996	8.14936e-05	0.00250649	S100A3
ENSG00000130940	88.871	-0.965324	0.27401	-3.52295	0.000426765	0.00829605	CASZ1
ENSG00000168405	540.272	-0.965468	0.262853	-3.67303	0.000239695	0.00558417	CMAHP
ENSG00000197971	285.114	-0.966453	0.300963	-3.2112	0.00132182	0.0187097	MBP
ENSG00000180801	3431.17	-0.966872	0.131828	-7.33435	2.22792e-13	1.60072e-10	ARSJ
ENSG00000244274	66.453	-0.9684	0.204368	-4.73851	2.15292e-06	0.000143225	DBNDD2
ENSG00000197142	52.0898	-0.968518	0.323027	-2.99826	0.0027153	0.0303687	ACSL5
ENSG00000072310	3517.33	-0.971809	0.1704	-5.70309	1.17654e-08	2.26967e-06	SREBF1
ENSG00000162654	185.021	-0.974487	0.346146	-2.81525	0.00487393	0.0439927	GBP4
ENSG00000113389	14372.8	-0.975617	0.232853	-4.18983	2.79161e-05	0.00111182	NPR3
ENSG00000229619	679.709	-0.975986	0.122321	-7.97889	1.47656e-15	2.21016e-12	MBNL1-AS1
ENSG00000121039	6737.15	-0.976066	0.245628	-3.97376	7.0746e-05	0.00226513	RDH10
ENSG00000134986	15316	-0.977255	0.281225	-3.47499	0.000510868	0.00943085	NREP
ENSG00000206527	9041.8	-0.979083	0.201645	-4.85548	1.20095e-06	8.95084e-05	HACD2
ENSG00000064205	210.279	-0.98015	0.325168	-3.01429	0.0025758	0.0292826	WISP2
ENSG00000197358	98.8635	-0.980575	0.304568	-3.21956	0.00128386	0.0183166	BNIP3P1
ENSG00000149633	317.357	-0.989598	0.343971	-2.87698	0.00401501	0.0392765	KIAA1755
ENSG00000183971	88.4946	-0.992036	0.34958	-2.83779	0.00454265	0.0423907	NPW
ENSG00000239887	259.87	-0.994311	0.224592	-4.42718	9.54714e-06	0.000480351	C1orf226
ENSG00000165617	2823.04	-0.997672	0.262027	-3.80752	0.000140367	0.00370541	DACT1
ENSG00000169129	57.3578	-1.00309	0.265982	-3.77128	0.000162414	0.00414388	AFAP1L2
ENSG00000154330	240.762	-1.00494	0.266274	-3.77409	0.000160594	0.00411495	PGM5
ENSG00000022267	23948.3	-1.0051	0.265226	-3.78959	0.000150895	0.00392702	FHL1
ENSG00000205426	117.943	-1.00736	0.341077	-2.95346	0.00314228	0.0336774	KRT81
ENSG00000127585	53.2179	-1.00885	0.257073	-3.92437	8.69557e-05	0.00261352	FBXL16
ENSG00000128274	94.8623	-1.01245	0.323006	-3.13447	0.00172167	0.022458	A4GALT
ENSG00000127329	398.124	-1.01858	0.272638	-3.736	0.000186969	0.00461553	PTPRB
ENSG00000138650	1248.8	-1.02221	0.331962	-3.07929	0.00207493	0.0253456	PCDH10
ENSG00000177989	63.8641	-1.02513	0.309193	-3.31552	0.000914732	0.0143262	ODF3B
ENSG00000230183	20.2118	-1.02756	0.313856	-3.27399	0.00106041	0.0159523	CNOT6LP1
ENSG00000135299	321.45	-1.03193	0.263941	-3.90969	9.24152e-05	0.00271679	ANKRD6
ENSG00000134668	1869.16	-1.03507	0.182026	-5.68637	1.29771e-08	2.40303e-06	SPOCD1
ENSG00000197506	27.9287	-1.03559	0.34148	-3.03266	0.00242407	0.0281973	SLC28A3
ENSG00000162738	36.9713	-1.03692	0.366367	-2.83028	0.00465078	0.0429466	VANGL2
ENSG00000184489	100.817	-1.03697	0.189771	-5.46435	4.64597e-08	6.62309e-06	PTP4A3
ENSG00000154930	244.367	-1.04035	0.226847	-4.58612	4.51554e-06	0.000261639	ACSS1
ENSG00000188060	31.9998	-1.04047	0.317477	-3.2773	0.00104804	0.0158568	RAB42
ENSG00000137285	220.715	-1.04163	0.239871	-4.34245	1.40903e-05	0.000648951	TUBB2B
ENSG00000172738	116.122	-1.04572	0.255602	-4.0912	4.2915e-05	0.00157314	TMEM217
ENSG00000070404	4536.29	-1.04688	0.242164	-4.32304	1.53892e-05	0.000694526	FSTL3
ENSG00000147166	57.4367	-1.04972	0.292387	-3.59017	0.000330468	0.00695066	ITGB1BP2
ENSG00000250056	343.752	-1.05171	0.319608	-3.29062	0.000999655	0.0153408	LINC01018
ENSG00000066468	458.166	-1.0527	0.332297	-3.16797	0.0015351	0.0206217	FGFR2
ENSG00000188290	371.586	-1.05504	0.292658	-3.60502	0.000312127	0.00670625	HES4
ENSG00000267060	18.1695	-1.05514	0.350673	-3.00891	0.00262184	0.0296733	PTGES3L
ENSG00000088756	145.156	-1.05672	0.321161	-3.29029	0.00100083	0.0153408	ARHGAP28
ENSG00000271447	41.4641	-1.06356	0.384351	-2.76715	0.00565487	0.0485178	MMP28
ENSG00000238000	21.6907	-1.06587	0.332376	-3.20682	0.00134212	0.0189222	AC116347.1
ENSG00000111341	1713.46	-1.06638	0.278351	-3.83107	0.000127588	0.00349883	MGP
ENSG00000136048	12267.8	-1.06646	0.197915	-5.38847	7.1059e-08	9.249e-06	DRAM1
ENSG00000099194	9831.3	-1.07005	0.217102	-4.9288	8.27345e-07	6.7549e-05	SCD
ENSG00000050628	2094.06	-1.07155	0.293671	-3.6488	0.000263472	0.00593043	PTGER3
ENSG00000101265	1031.38	-1.07201	0.34245	-3.13043	0.00174553	0.02254	RASSF2
ENSG00000104881	3301.03	-1.0725	0.222714	-4.81561	1.46748e-06	0.00010715	PPP1R13L
ENSG00000152689	178.11	-1.07804	0.276519	-3.8986	9.67518e-05	0.00280752	RASGRP3
ENSG00000029534	282.456	-1.08044	0.27639	-3.90911	9.26363e-05	0.00271884	ANK1
ENSG00000046889	45.4761	-1.08243	0.324467	-3.33603	0.000849841	0.0136537	PREX2
ENSG00000231672	110.69	-1.09105	0.275352	-3.96238	7.42066e-05	0.00234665	DIRC3
ENSG00000270504	1465.32	-1.09375	0.185698	-5.88994	3.86337e-09	8.89664e-07	AL391422.3
ENSG00000169242	116	-1.09745	0.365064	-3.00618	0.00264551	0.029886	EFNA1
ENSG00000270607	80.1322	-1.10238	0.216039	-5.10268	3.34871e-07	3.30492e-05	AC009549.1
ENSG00000133874	205.609	-1.10301	0.280379	-3.93399	8.35474e-05	0.00254352	RNF122
ENSG00000235750	39.1623	-1.10305	0.385718	-2.85974	0.00423993	0.0407806	KIAA0040
ENSG00000099998	269.908	-1.10473	0.315682	-3.49951	0.000466121	0.00880385	GGT5
ENSG00000076944	186.019	-1.10986	0.321283	-3.45447	0.000551367	0.00995343	STXBP2
ENSG00000101335	60976.5	-1.11004	0.190232	-5.83517	5.37369e-09	1.1751e-06	MYL9
ENSG00000183615	98.2066	-1.11015	0.226008	-4.91199	9.01565e-07	7.22943e-05	FAM167B
ENSG00000017483	465.926	-1.1132	0.376492	-2.95679	0.00310864	0.0334356	SLC38A5
ENSG00000025708	530.229	-1.11401	0.273785	-4.06892	4.72309e-05	0.00170012	TYMP
ENSG00000013588	4391.23	-1.11505	0.280586	-3.97399	7.0678e-05	0.00226513	GPRC5A
ENSG00000156486	163.595	-1.11767	0.243006	-4.59934	4.23824e-06	0.000247972	KCNS2
ENSG00000146005	26.6555	-1.11899	0.396473	-2.82237	0.00476706	0.0435032	PSD2
ENSG00000137193	1144.43	-1.12204	0.251325	-4.46449	8.02581e-06	0.000423999	PIM1
ENSG00000168994	9438.51	-1.1223	0.212412	-5.28357	1.26692e-07	1.45874e-05	PXDC1
ENSG00000138185	143.112	-1.12278	0.359145	-3.12627	0.00177041	0.0227794	ENTPD1
ENSG00000176928	184.635	-1.12587	0.299813	-3.75524	0.000173176	0.00435047	GCNT4
ENSG00000162745	1917.31	-1.12759	0.232569	-4.84841	1.24456e-06	9.23755e-05	OLFML2B
ENSG00000274210	33.5848	-1.12864	0.35502	-3.17909	0.00147741	0.0201039	RF00003
ENSG00000038295	209.812	-1.12988	0.256792	-4.39999	1.08258e-05	0.000531293	TLL1
ENSG00000120162	23.4693	-1.13272	0.393369	-2.87952	0.00398277	0.0391562	MOB3B
ENSG00000008196	4356.78	-1.1349	0.173731	-6.53251	6.46746e-11	3.13969e-08	TFAP2B
ENSG00000146950	47.2371	-1.13501	0.3079	-3.6863	0.000227536	0.00539893	SHROOM2
ENSG00000176490	541.896	-1.13654	0.215863	-5.26509	1.40121e-07	1.57303e-05	DIRAS1
ENSG00000158008	646.255	-1.13947	0.319279	-3.56889	0.000358499	0.00738458	EXTL1
ENSG00000142910	4075.05	-1.13982	0.230707	-4.94055	7.79027e-07	6.50831e-05	TINAGL1
ENSG00000148803	381.787	-1.14241	0.188282	-6.06753	1.29895e-09	3.64558e-07	FUOM
ENSG00000103888	3725.23	-1.14496	0.317279	-3.60868	0.000307757	0.00664414	CEMIP
ENSG00000255874	318.112	-1.15054	0.242608	-4.74239	2.11211e-06	0.000141558	LINC00346
ENSG00000130487	445.107	-1.15174	0.308342	-3.73527	0.000187512	0.00461553	KLHDC7B
ENSG00000167641	206.383	-1.15734	0.288412	-4.01279	6.00061e-05	0.00200713	PPP1R14A
ENSG00000112078	17346.3	-1.15749	0.18157	-6.37487	1.8312e-10	7.47546e-08	KCTD20
ENSG00000008517	999.622	-1.15808	0.295599	-3.91773	8.93871e-05	0.00265384	IL32
ENSG00000124212	2821.98	-1.16194	0.273449	-4.2492	2.14538e-05	0.000906714	PTGIS
ENSG00000180447	5840.71	-1.16476	0.242015	-4.81275	1.48868e-06	0.000108002	GAS1
ENSG00000196420	37.8198	-1.16615	0.29965	-3.8917	9.95455e-05	0.00287466	S100A5
ENSG00000246985	68.2205	-1.18032	0.376867	-3.13193	0.00173662	0.0225059	SOCS2-AS1
ENSG00000080031	26.0522	-1.18259	0.358541	-3.29835	0.000972547	0.0150464	PTPRH
ENSG00000113578	532.746	-1.19385	0.170123	-7.01758	2.25745e-12	1.35161e-09	FGF1
ENSG00000092969	5960.42	-1.19396	0.244955	-4.87419	1.09255e-06	8.31542e-05	TGFB2
ENSG00000167244	357.719	-1.19687	0.324007	-3.69396	0.000220791	0.0052735	IGF2
ENSG00000111907	509.523	-1.19808	0.348803	-3.43484	0.000592911	0.0104411	TPD52L1
ENSG00000116106	3065.71	-1.19928	0.287403	-4.17281	3.00872e-05	0.00118255	EPHA4
ENSG00000142149	91.4749	-1.20298	0.298889	-4.02484	5.7015e-05	0.00192501	HUNK
ENSG00000130475	40.4563	-1.20722	0.293706	-4.11031	3.95137e-05	0.00147556	FCHO1
ENSG00000176907	124.86	-1.2091	0.327206	-3.69523	0.00021969	0.00526144	TCIM
ENSG00000279483	87.0416	-1.21787	0.240664	-5.06046	4.18242e-07	3.88811e-05	AC090498.1
ENSG00000162267	30.1775	-1.2201	0.366708	-3.32716	0.000877359	0.0139215	ITIH3
ENSG00000229081	16.4465	-1.22284	0.430491	-2.84058	0.00450312	0.0421492	LINC01165
ENSG00000122641	2378.89	-1.22762	0.275231	-4.4603	8.18442e-06	0.000429849	INHBA
ENSG00000007933	4369.89	-1.22945	0.291347	-4.21989	2.44422e-05	0.000996939	FMO3
ENSG00000254703	23.882	-1.23563	0.344158	-3.5903	0.000330292	0.00695066	SENCR
ENSG00000228221	1108.3	-1.25572	0.392397	-3.20014	0.00137362	0.0191623	LINC00578
ENSG00000177791	117.167	-1.2609	0.310592	-4.05965	4.91462e-05	0.00174626	MYOZ1
ENSG00000119283	206.697	-1.26222	0.399519	-3.15935	0.00158119	0.0211005	TRIM67
ENSG00000117595	47.7788	-1.26599	0.342368	-3.69775	0.000217515	0.00521629	IRF6
ENSG00000134594	59.7808	-1.27158	0.241023	-5.27575	1.32213e-07	1.49359e-05	RAB33A
ENSG00000144229	276.429	-1.28063	0.21173	-6.04842	1.46271e-09	3.98078e-07	THSD7B
ENSG00000254510	31.6928	-1.28612	0.344327	-3.73518	0.000187581	0.00461553	AP001107.5
ENSG00000170442	23.4296	-1.28902	0.431321	-2.98855	0.00280308	0.0310412	KRT86
ENSG00000154721	812.645	-1.29083	0.414875	-3.11136	0.00186229	0.0235733	JAM2
ENSG00000231924	237.544	-1.29883	0.296502	-4.3805	1.1841e-05	0.000571742	PSG1
ENSG00000072163	4136.83	-1.29911	0.254838	-5.0978	3.43622e-07	3.35442e-05	LIMS2
ENSG00000171385	555.5	-1.30152	0.355881	-3.65716	0.000255021	0.00582761	KCND3
ENSG00000137124	4345.19	-1.30651	0.219595	-5.94963	2.68755e-09	6.79911e-07	ALDH1B1
ENSG00000259062	13.8746	-1.30749	0.4626	-2.8264	0.00470746	0.0432505	ACTN1-AS1
ENSG00000175274	19190.3	-1.30773	0.262187	-4.98778	6.10775e-07	5.2744e-05	TP53I11
ENSG00000111452	30.6771	-1.30835	0.418983	-3.12268	0.00179212	0.0229437	ADGRD1
ENSG00000172403	7995.48	-1.30844	0.321206	-4.07351	4.63092e-05	0.001683	SYNPO2
ENSG00000075461	555.205	-1.31063	0.214977	-6.0966	1.08348e-09	3.13896e-07	CACNG4
ENSG00000092295	48.4983	-1.31363	0.299235	-4.38995	1.13378e-05	0.000553394	TGM1
ENSG00000110375	9.09303	-1.31522	0.45977	-2.8606	0.0042284	0.0407806	UPK2
ENSG00000074181	2158.67	-1.31825	0.245424	-5.37133	7.81582e-08	9.81732e-06	NOTCH3
ENSG00000117266	442.326	-1.31834	0.47617	-2.76863	0.00562923	0.048379	CDK18
ENSG00000128422	1918.62	-1.31899	0.420081	-3.13984	0.0016904	0.0221143	KRT17
ENSG00000119508	529.279	-1.31944	0.432142	-3.05325	0.00226378	0.0267639	NR4A3
ENSG00000099994	1325.26	-1.32926	0.460542	-2.8863	0.00389804	0.0386192	SUSD2
ENSG00000119280	15597.7	-1.33334	0.222792	-5.98468	2.1681e-09	5.72697e-07	C1orf198
ENSG00000172548	28.3257	-1.34111	0.466137	-2.87708	0.00401376	0.0392765	NIPAL4
ENSG00000196154	4711.24	-1.35167	0.279408	-4.83761	1.3141e-06	9.71353e-05	S100A4
ENSG00000187398	25.6781	-1.35338	0.413131	-3.27591	0.00105321	0.0159107	LUZP2
ENSG00000172575	297.183	-1.36635	0.341223	-4.00427	6.22095e-05	0.00206164	RASGRP1
[truncated: 127 more rows]

## Sheet: (Sheet 2)24-h exposure to A20
	baseMean	log2FoldChange	lfcSE	stat	pvalue	padj	symbol
ENSG00000171246	459.631	3.81498	0.539353	7.07325	1.51347e-12	5.45249e-10	NPTX1
ENSG00000207082	5.2104	3.7839	1.08865	3.47579	0.000509351	0.00694682	RNU6-171P
ENSG00000248221	4.88824	3.73207	1.08197	3.44934	0.000561952	0.00739994	STX18-IT1
ENSG00000173762	136.792	3.28338	0.361903	9.07254	1.1627e-19	2.01823e-16	CD7
ENSG00000273597	13.5098	3.20006	0.819415	3.9053	9.41097e-05	0.00193494	AL355377.1
ENSG00000164283	562.937	3.1645	0.633997	4.99135	5.99582e-07	3.45874e-05	ESM1
ENSG00000229160	13.1731	3.13843	0.708907	4.42714	9.54897e-06	0.000333934	AC009229.2
ENSG00000224430	19.7397	3.0315	0.723269	4.19139	2.77256e-05	0.000775099	MKRN5P
ENSG00000273284	12.9471	3.01899	0.710593	4.24855	2.1516e-05	0.000625307	AP001033.2
ENSG00000286855	7.11574	2.97072	1.03773	2.86271	0.00420035	0.0313777
ENSG00000261997	13.6721	2.96366	0.705019	4.20366	2.62632e-05	0.000741122	AC007336.1
ENSG00000158270	380.326	2.94866	0.264011	11.1687	5.80197e-29	1.10783e-24	COLEC12
ENSG00000266385	6.93628	2.92037	1.0074	2.8989	0.00374472	0.0289364	AC005899.5
ENSG00000228423	5.34472	2.85342	0.939609	3.03682	0.0023909	0.021146	AL357552.2
ENSG00000280276	26.2263	2.82848	0.666896	4.24126	2.22265e-05	0.000644974	AC009229.4
ENSG00000286846	17.1098	2.81548	0.642933	4.37913	1.19156e-05	0.000397297
ENSG00000203737	10.284	2.81487	0.823873	3.41663	0.000634007	0.00812465	GPR52
ENSG00000127362	15.8344	2.81362	0.728413	3.86267	0.000112156	0.00220965	TAS2R3
ENSG00000241170	9.87506	2.81273	0.711517	3.95314	7.71309e-05	0.00166411	AP001992.1
ENSG00000175772	6.25135	2.80442	0.853824	3.28454	0.00102149	0.011386	LINC01106
ENSG00000171658	91.0606	2.80043	0.389332	7.19291	6.34262e-13	2.52304e-10	NMRAL2P
ENSG00000235834	13.3323	2.78243	0.715923	3.8865	0.0001017	0.00204621	Z93022.1
ENSG00000182585	3769.02	2.73371	0.322295	8.48199	2.21374e-17	2.11346e-14	EPGN
ENSG00000103154	6.99505	2.72834	0.797706	3.42023	0.000625672	0.00803942	NECAB2
ENSG00000140465	34.3618	2.7231	0.465386	5.85127	4.87837e-09	6.00952e-07	CYP1A1
ENSG00000287932	11.6283	2.7213	0.960161	2.83421	0.0045939	0.0332258
ENSG00000108932	46.7706	2.70772	0.415693	6.51375	7.3299e-11	1.62741e-08	SLC16A6
ENSG00000254556	13.1093	2.7037	0.854652	3.16351	0.00155877	0.0155259	AF131215.2
ENSG00000224451	8.39712	2.6962	0.669869	4.02497	5.69832e-05	0.00132687	ATP5PBP1
ENSG00000237575	6.64325	2.67576	0.851057	3.14405	0.00166628	0.0163327	PYY2
ENSG00000243609	14.4174	2.63197	0.719019	3.6605	0.000251719	0.00405255	RPS2P44
ENSG00000242931	6.19912	2.59334	0.750924	3.45353	0.000553304	0.00732334	RPL7P49
ENSG00000259232	10.2853	2.57329	0.636449	4.04319	5.27282e-05	0.00124757	AC105129.1
ENSG00000224802	4.63445	2.55882	0.80858	3.16458	0.00155306	0.0155014	TUBB4BP2
ENSG00000185112	4461.3	2.5584	0.280809	9.11082	8.17624e-20	1.56117e-16	FAM43A
ENSG00000232994	5.43484	2.52097	0.822442	3.06522	0.0021751	0.0197486	RPL7P14
ENSG00000227560	7.40986	2.5193	0.781171	3.22502	0.00125962	0.0133543	RPS15AP30
ENSG00000230490	16.1536	2.51805	0.580587	4.33708	1.44386e-05	0.000457575	AL139383.1
ENSG00000286080	6.26002	2.50955	0.834486	3.0073	0.0026358	0.0227542
ENSG00000279880	9.09808	2.50848	0.867287	2.89233	0.00382397	0.0293115	AC134407.3
ENSG00000231697	17.6303	2.50441	0.667136	3.75397	0.000174058	0.00305465	NANOGP5
ENSG00000276445	7.42562	2.50361	0.632064	3.96101	7.46343e-05	0.00163051	AC005393.1
ENSG00000279281	23.378	2.49479	0.638305	3.90847	9.28839e-05	0.00192148	AC015883.1
ENSG00000270154	7.27245	2.48221	0.704093	3.5254	0.00042284	0.00602066	AC130352.1
ENSG00000279594	8.63362	2.44329	0.652894	3.74224	0.000182386	0.00316653	AL049780.3
ENSG00000265801	5.74601	2.42964	0.90346	2.68926	0.00716096	0.0459138	AC069366.2
ENSG00000162490	14.7934	2.40889	0.576524	4.17829	2.93706e-05	0.00080691	DRAXIN
ENSG00000273792	6.49594	2.38962	0.859634	2.77981	0.00543911	0.0377515	AC022898.2
ENSG00000256742	6.92324	2.38776	0.683653	3.49264	0.000478265	0.00661259	AC145422.1
ENSG00000147437	17.3402	2.37278	0.499525	4.75008	2.03338e-06	9.42364e-05	GNRH1
ENSG00000287071	7.0122	2.36917	0.726467	3.26122	0.00110935	0.0121456
ENSG00000235848	7.62232	2.36618	0.777485	3.04338	0.0023394	0.0208731	RMDN2-AS1
ENSG00000267474	7.30026	2.36444	0.834261	2.83418	0.0045944	0.0332258	AC008569.2
ENSG00000279620	13.9777	2.3532	0.538868	4.36694	1.26e-05	0.000409856	AC099494.3
ENSG00000269189	8.34597	2.31641	0.753588	3.07384	0.00211322	0.019369	AL445223.1
ENSG00000268520	10.6134	2.30701	0.535356	4.3093	1.63775e-05	0.000503562	AC008750.5
ENSG00000271857	9.60838	2.30443	0.735657	3.13248	0.00173335	0.0167918	AL096865.1
ENSG00000261916	9.72942	2.28906	0.614603	3.72446	0.000195734	0.00335514	AC027796.1
ENSG00000279665	5.49098	2.28859	0.861642	2.65608	0.00790551	0.0492007	AC012100.3
ENSG00000227740	9.72134	2.27969	0.741758	3.07336	0.00211663	0.0193837	AL513329.1
ENSG00000248641	20.8758	2.27684	0.614561	3.70482	0.000211541	0.00355874	HMGA1P2
ENSG00000285730	16.7419	2.27678	0.532926	4.27224	1.93523e-05	0.000572887
ENSG00000260586	21.9643	2.27403	0.618422	3.67714	0.000235863	0.0038624	AC064799.2
ENSG00000207870	10.9325	2.27094	0.609194	3.72778	0.000193176	0.00332298	MIR221
ENSG00000279573	12.8048	2.26331	0.540573	4.18688	2.82813e-05	0.000780352	AC134407.2
ENSG00000227407	16.22	2.2603	0.492383	4.59053	4.42126e-06	0.000173346	AC245884.1
ENSG00000269873	8.60749	2.25237	0.606039	3.71654	0.000201966	0.00342178	AC245884.10
ENSG00000232228	5.88455	2.25073	0.769878	2.92349	0.00346131	0.0273899	AC092431.2
ENSG00000269902	23.3629	2.22632	0.509077	4.37325	1.22408e-05	0.000403672	AC234772.3
ENSG00000274422	30.2093	2.21478	0.607799	3.64394	0.000268497	0.00425451	AC245060.5
ENSG00000268392	5.74405	2.21409	0.704534	3.14263	0.00167436	0.016395	AC003682.1
ENSG00000276352	4.72356	2.21293	0.726209	3.04723	0.0023096	0.0206845	MIR668
ENSG00000278985	14.6865	2.20596	0.531825	4.14791	3.35528e-05	0.000892279	AC092718.7
ENSG00000230184	18.1374	2.19384	0.694325	3.15967	0.00157947	0.0156667	SMYD3-IT1
ENSG00000127366	11.4807	2.18988	0.601043	3.64346	0.000268997	0.00425537	TAS2R5
ENSG00000278875	8.46088	2.18046	0.58402	3.73354	0.00018881	0.00325962	AC025809.2
ENSG00000254362	10.9107	2.17771	0.632873	3.44099	0.00057959	0.00756438	AC011726.3
ENSG00000232931	251.302	2.17561	0.398428	5.46048	4.74847e-08	4.02965e-06	LINC00342
ENSG00000227292	19.1179	2.16949	0.458721	4.72944	2.2514e-06	0.000102353	AC009229.1
ENSG00000278668	5.95693	2.16925	0.814423	2.66355	0.00773213	0.0485649	AC005899.7
ENSG00000279977	34.924	2.16913	0.539684	4.01926	5.83822e-05	0.00135121	AC008764.10
ENSG00000233579	11.1046	2.16539	0.709183	3.05337	0.00226288	0.0203521	KRT8P15
ENSG00000244356	10.1266	2.16325	0.773736	2.79586	0.00517626	0.0364841	RN7SL398P
ENSG00000241322	21.0848	2.15328	0.461625	4.66457	3.09266e-06	0.000130807	CDRT1
ENSG00000254463	11.1313	2.15197	0.78353	2.74651	0.00602333	0.0405488	PPIAP41
ENSG00000254550	4.76747	2.14969	0.766309	2.80525	0.0050278	0.035635	OMP
ENSG00000138061	38926.4	2.14739	0.230308	9.32399	1.12044e-20	2.67422e-17	CYP1B1
ENSG00000218596	9.14873	2.14526	0.787851	2.72293	0.00647058	0.0427164	AL162578.1
ENSG00000250645	18.221	2.13974	0.500571	4.2746	1.91483e-05	0.000568613	AC010442.3
ENSG00000279518	4.93309	2.13542	0.792927	2.69309	0.00707939	0.0456052	AC083843.4
ENSG00000280232	8.37575	2.13311	0.702487	3.03651	0.00239332	0.0211467	AL589666.2
ENSG00000280205	21.2277	2.11651	0.583465	3.62748	0.000286197	0.00447188	AC009716.2
ENSG00000248483	46.0076	2.1108	0.619936	3.40487	0.000661945	0.0083482	POU5F2
ENSG00000271009	7.44446	2.1104	0.771042	2.73708	0.00619875	0.0415003	AC116667.1
ENSG00000139364	294.354	2.10374	0.240751	8.73826	2.36733e-18	3.47706e-15	TMEM132B
ENSG00000280294	8.54193	2.09707	0.699812	2.99662	0.00272992	0.0233326	AC011008.2
ENSG00000286327	16.4365	2.09486	0.542743	3.85977	0.000113495	0.00222548
ENSG00000251682	17.9389	2.0876	0.675084	3.09236	0.0019857	0.0184673	AC122718.2
ENSG00000271788	17.7846	2.08622	0.634537	3.28778	0.00100982	0.0113249	AC008875.1
ENSG00000273373	40.9805	2.084	0.449057	4.64084	3.46998e-06	0.000141572	AL355488.1
ENSG00000256188	20.7981	2.07812	0.623168	3.33477	0.000853707	0.0100933	TAS2R30
ENSG00000262402	7.39384	2.07808	0.779458	2.66605	0.00767472	0.0483634	MCUR1P1
ENSG00000255346	17.1285	2.07715	0.598422	3.47104	0.000518452	0.00701085	NOX5
ENSG00000287929	24.8849	2.0738	0.570038	3.638	0.000274761	0.00432863
ENSG00000279394	10.0582	2.07189	0.704026	2.94291	0.00325139	0.0262797	AC015871.4
ENSG00000269867	7.09798	2.05659	0.590273	3.48414	0.00049373	0.00678709	AC010326.3
ENSG00000279254	7.7151	2.0509	0.77415	2.64922	0.00806768	0.0499018	AC020604.1
ENSG00000119915	6.51369	2.04407	0.761572	2.68401	0.00727439	0.0464694	ELOVL3
ENSG00000243173	10.174	2.03926	0.6719	3.03506	0.00240488	0.021239	RN7SL861P
ENSG00000280639	18.89	2.03801	0.696868	2.92452	0.00344983	0.0273438	LINC02204
ENSG00000265713	10.7152	2.03561	0.70799	2.87519	0.00403778	0.0304974	AC023389.2
ENSG00000110436	42.767	2.02733	0.506494	4.00267	6.26318e-05	0.00142538	SLC1A2
ENSG00000286782	21.2843	2.02681	0.690361	2.93586	0.0033262	0.0266626
ENSG00000261187	6.45525	2.02385	0.762595	2.6539	0.00795668	0.0494141	AC079322.1
ENSG00000241963	8.70437	2.01739	0.627693	3.21397	0.00130913	0.0137268	RN7SL655P
ENSG00000267672	7.96212	2.01712	0.661204	3.05067	0.00228331	0.0204972	AC010632.2
ENSG00000259571	34.495	2.0124	0.60992	3.29945	0.000968761	0.0110033	BLID
ENSG00000223305	10.3669	2.01225	0.753671	2.66993	0.00758665	0.047935	RN7SKP30
ENSG00000259999	5.65596	2.01143	0.758623	2.65142	0.0080154	0.0496518	AC009054.1
ENSG00000212724	85.2266	2.00834	0.433613	4.63164	3.62784e-06	0.000146139	KRTAP2-3
ENSG00000258337	12.4252	2.00772	0.740821	2.71013	0.00672568	0.0438743	AC130895.1
ENSG00000184995	14.0029	2.0071	0.678703	2.95726	0.00310389	0.0255217	IFNE
ENSG00000198074	55.7108	2.00568	0.482357	4.15807	3.20944e-05	0.000858278	AKR1B10
ENSG00000213999	8.06416	1.99677	0.601014	3.32233	0.00089268	0.0104059	MEF2B
ENSG00000286828	8.6666	1.99674	0.634908	3.14493	0.00166125	0.0162917
ENSG00000241749	64.377	1.9946	0.465522	4.28466	1.83016e-05	0.000547728	RPSAP52
ENSG00000269892	8.43501	1.99125	0.698857	2.8493	0.00438157	0.0321834	AC125494.2
ENSG00000108846	1451.93	1.98971	0.259203	7.67628	1.63771e-14	7.81761e-12	ABCC3
ENSG00000277558	6.40503	1.98797	0.622644	3.19278	0.0014091	0.0144497	AL109923.1
ENSG00000233030	19.8977	1.98066	0.48307	4.10016	4.12872e-05	0.00103865	AC243772.2
ENSG00000267370	10.675	1.9657	0.592196	3.31935	0.000902281	0.0104794	AC008752.3
ENSG00000284820	8.2967	1.9648	0.616569	3.18667	0.00143921	0.0146383	AC068946.2
ENSG00000213197	15.3821	1.94751	0.716933	2.71644	0.00659878	0.0432683	AC012066.1
ENSG00000276417	7.35423	1.94617	0.640095	3.04045	0.00236228	0.020986	AC092111.2
ENSG00000264596	19.4342	1.94583	0.596421	3.26251	0.00110432	0.0121073	AP000897.1
ENSG00000234807	10.6547	1.94505	0.532662	3.65155	0.000260658	0.00416485	LINC01135
ENSG00000135248	14.8213	1.94464	0.63618	3.05675	0.0022375	0.0201808	FAM71F1
ENSG00000251194	32.7571	1.94328	0.523394	3.71284	0.000204943	0.00346606	AL133330.1
ENSG00000271590	14.4337	1.94084	0.71284	2.72268	0.00647543	0.0427235	AC108463.3
ENSG00000081277	17.0246	1.93395	0.682921	2.83188	0.00462747	0.0333807	PKP1
ENSG00000271533	136.25	1.93166	0.544243	3.54925	0.000386328	0.0056482	Z83843.1
ENSG00000124882	160.083	1.92997	0.516468	3.73685	0.000186337	0.00322276	EREG
ENSG00000261326	108.488	1.92589	0.398855	4.82853	1.37545e-06	6.69973e-05	LINC01355
ENSG00000287695	24.4761	1.9225	0.555731	3.45941	0.000541369	0.00720843
ENSG00000223861	10.124	1.92142	0.600897	3.19759	0.00138583	0.0142724	AL365436.1
ENSG00000280239	17.1274	1.91676	0.472889	4.0533	5.04995e-05	0.00121288	AC011498.7
ENSG00000244723	8.57648	1.91602	0.692683	2.76608	0.0056735	0.0388816	ASLP1
ENSG00000286677	14.0147	1.91512	0.573081	3.3418	0.000832382	0.00986561
ENSG00000279656	13.2815	1.90913	0.559064	3.41488	0.000638113	0.00816083	AL132780.4
ENSG00000183850	24.8092	1.90825	0.53448	3.57029	0.000356584	0.00529854	ZNF730
ENSG00000006283	31.8629	1.90315	0.511938	3.71754	0.000201171	0.00342044	CACNA1G
ENSG00000281404	26.6052	1.90188	0.533698	3.56358	0.000365828	0.00541095	LINC01176
ENSG00000279030	20.6652	1.90109	0.43429	4.37747	1.20063e-05	0.000398001	AC007336.3
ENSG00000127364	39.6781	1.90037	0.481928	3.94327	8.03783e-05	0.00172443	TAS2R4
ENSG00000253553	5.20923	1.90002	0.678187	2.80162	0.00508462	0.0359577	AC090568.2
ENSG00000274322	5.64316	1.89504	0.650487	2.91327	0.00357669	0.0280402	AL136531.2
ENSG00000177418	6.72806	1.89159	0.677585	2.79166	0.00524388	0.0367631	AC006001.1
ENSG00000138678	209.421	1.89124	0.336211	5.62515	1.85351e-08	1.78742e-06	GPAT3
ENSG00000214900	64.8672	1.89099	0.349732	5.40696	6.4103e-08	5.14278e-06	LINC01588
ENSG00000255202	10.9457	1.88454	0.554824	3.39664	0.000682185	0.00849824	AL049629.1
ENSG00000280387	6.99132	1.88376	0.643838	2.92583	0.00343542	0.0272521	AL109806.1
ENSG00000237406	25.9591	1.8807	0.59798	3.1451	0.00166031	0.0162917	NDUFA9P1
ENSG00000134007	18.9476	1.87996	0.641809	2.92915	0.00339886	0.0270613	ADAM20
ENSG00000248323	81.8899	1.86969	0.187297	9.98247	1.81877e-23	5.78792e-20	LUCAT1
ENSG00000248144	14.8872	1.86798	0.449662	4.15419	3.26447e-05	0.000871772	ADH1C
ENSG00000233967	27.2693	1.86309	0.489	3.81	0.000138964	0.00261417	AL359715.1
ENSG00000189045	30.4151	1.86016	0.489974	3.79644	0.000146787	0.00271848	ANKDD1B
ENSG00000237887	10.3465	1.85008	0.669324	2.7641	0.00570795	0.0389659	RPL23AP32
ENSG00000279039	20.5779	1.84892	0.490911	3.7663	0.000165685	0.00294562	AC011447.6
ENSG00000260796	6.23445	1.84775	0.648397	2.84973	0.0043757	0.0321716	AC145285.3
ENSG00000006468	242.181	1.84651	0.399447	4.62266	3.78844e-06	0.000151649	ETV1
ENSG00000172476	8.10443	1.8438	0.567889	3.24676	0.00116725	0.0125918	RAB40A
ENSG00000286314	43.6619	1.83834	0.592742	3.10141	0.00192599	0.0181247
ENSG00000231185	16.3415	1.83652	0.558003	3.29123	0.000997489	0.0112234	SPRY4-AS1
ENSG00000177025	8.05604	1.83554	0.657025	2.79371	0.00521067	0.0365916	C19orf18
ENSG00000140961	605.499	1.83359	0.247577	7.40614	1.30028e-13	5.64265e-11	OSGIN1
ENSG00000220201	10.9382	1.83255	0.591537	3.09795	0.00194864	0.0182468	ZGLP1
ENSG00000198975	15.9714	1.8265	0.604749	3.02027	0.00252551	0.0220293	MIRLET7A2
ENSG00000273432	5.07029	1.81702	0.615233	2.95339	0.00314305	0.0257679	AC004951.4
ENSG00000280384	12.9209	1.79932	0.505575	3.55895	0.000372341	0.00548946	FP325332.1
ENSG00000269895	29.7085	1.79869	0.530757	3.38892	0.000701685	0.00865502	AP000654.1
ENSG00000149948	688.176	1.79592	0.350048	5.13051	2.88965e-07	1.82698e-05	HMGA2
ENSG00000235651	12.8445	1.79515	0.675469	2.65764	0.00786894	0.049087	AC064850.1
ENSG00000270165	7.92093	1.79021	0.669229	2.67503	0.00747216	0.0473526	AC010530.1
ENSG00000118513	30.7262	1.78846	0.42682	4.19019	2.78717e-05	0.000776237	MYB
ENSG00000196460	35.0868	1.78408	0.457969	3.89564	9.79411e-05	0.00198971	RFX8
ENSG00000239704	15.7963	1.77949	0.559952	3.17793	0.00148332	0.0149845	CDRT4
ENSG00000287093	15.236	1.77719	0.645194	2.7545	0.0058782	0.039826
ENSG00000206561	64.7137	1.77699	0.338008	5.25724	1.46234e-07	1.00801e-05	COLQ
ENSG00000161544	39.6117	1.77497	0.446709	3.97343	7.08465e-05	0.00156206	CYGB
ENSG00000230606	8.71987	1.77286	0.651832	2.71981	0.00653197	0.0430074	AC092683.1
ENSG00000245888	9.21596	1.77053	0.601758	2.94226	0.00325825	0.0263057	AC106739.1
ENSG00000205177	17.1977	1.76862	0.580641	3.04597	0.00231927	0.020742	C11orf91
ENSG00000204792	19.8936	1.76665	0.61612	2.86738	0.0041388	0.0310566	LINC01291
ENSG00000278590	8.4097	1.76437	0.5528	3.1917	0.00141438	0.0144883	RN7SL113P
ENSG00000223725	9.5443	1.76154	0.549927	3.20323	0.00135894	0.014036	AC009226.1
ENSG00000277744	9.68156	1.76151	0.633563	2.78033	0.0054304	0.0377216	AC011462.4
ENSG00000279759	134.029	1.75546	0.381842	4.59736	4.27884e-06	0.000168454	AC118344.2
ENSG00000149256	448.269	1.75469	0.513297	3.41847	0.00062975	0.00807729	TENM4
ENSG00000274904	6.2947	1.75293	0.63743	2.75	0.00595953	0.0402516	AC093512.1
ENSG00000270069	191.646	1.75181	0.375578	4.66431	3.09652e-06	0.000130807	MIR222HG
ENSG00000154319	1584.36	1.75097	0.330808	5.29301	1.20319e-07	8.7022e-06	FAM167A
ENSG00000259520	11.471	1.74726	0.584721	2.98819	0.00280639	0.0237313	AC051619.5
ENSG00000230769	10.7226	1.74364	0.559699	3.11532	0.00183745	0.0175249	Z98048.1
ENSG00000133640	7.49641	1.74317	0.621121	2.80649	0.00500846	0.0355112	LRRIQ1
ENSG00000058085	3651.1	1.73888	0.323999	5.36694	8.00837e-08	6.14104e-06	LAMC2
ENSG00000272696	9.06676	1.73462	0.506724	3.4232	0.000618882	0.00797003	AL359091.4
ENSG00000164647	172.52	1.7339	0.331354	5.23278	1.66983e-07	1.13465e-05	STEAP1
ENSG00000231305	11.0412	1.73004	0.532488	3.24897	0.00115823	0.0125165	AC112484.1
ENSG00000151632	14.1203	1.72988	0.631578	2.73899	0.00616288	0.0413326	AKR1C2
ENSG00000283674	7.66346	1.72291	0.621054	2.77417	0.00553431	0.0381826	AC068587.4
ENSG00000273133	7.88002	1.72271	0.598996	2.876	0.0040275	0.0304559	AC116651.1
ENSG00000242876	5.80531	1.72264	0.646196	2.66581	0.00768023	0.0483662	RN7SL812P
ENSG00000028277	153.516	1.71946	0.270563	6.35515	2.08229e-10	4.12897e-08	POU2F2
ENSG00000164171	3174.59	1.71905	0.321641	5.34464	9.05965e-08	6.85413e-06	ITGA2
ENSG00000254536	20.3828	1.71592	0.56153	3.0558	0.00224464	0.0202166	AL360181.3
ENSG00000180730	500.271	1.71508	0.444038	3.86246	0.000112253	0.00220965	SHISA2
ENSG00000243789	11.6117	1.7076	0.424097	4.02643	5.66306e-05	0.00132027	JMJD7
ENSG00000261786	78.4652	1.68873	0.42012	4.01964	5.82863e-05	0.00135063	AC006058.1
ENSG00000265800	14.1984	1.68618	0.568143	2.96789	0.00299854	0.0249474	AC022211.3
ENSG00000235619	15.2296	1.68536	0.574703	2.93257	0.00336166	0.0268679	RPL36AP33
ENSG00000139289	2125.75	1.68428	0.235199	7.16108	8.00466e-13	3.1192e-10	PHLDA1
ENSG00000101187	54.6935	1.68323	0.481003	3.49941	0.000466282	0.00649868	SLCO4A1
ENSG00000154188	591.843	1.68089	0.286859	5.85963	4.63903e-09	5.78938e-07	ANGPT1
ENSG00000242147	43.5955	1.67953	0.582996	2.88087	0.00396579	0.0301204	AL365356.5
ENSG00000279432	88.177	1.67788	0.365337	4.59269	4.3757e-06	0.000171913	AC015799.1
ENSG00000262580	93.0837	1.67474	0.345329	4.84969	1.23657e-06	6.22251e-05	AC087741.1
ENSG00000248079	15.7208	1.67189	0.434106	3.85133	0.000117476	0.00228421	DPH6-AS1
ENSG00000222032	36.0574	1.66957	0.527073	3.16762	0.00153694	0.0154049	AC112721.2
ENSG00000134955	93.8573	1.66831	0.450451	3.70365	0.000212519	0.00356263	SLC37A2
ENSG00000189057	403.925	1.6676	0.602692	2.76692	0.00565891	0.0388115	FAM111B
ENSG00000166825	13763.2	1.66697	0.307391	5.42298	5.86121e-08	4.82387e-06	ANPEP
ENSG00000214544	7.12249	1.66683	0.606816	2.74684	0.00601727	0.0405488	GTF2IRD2P1
ENSG00000279289	101.171	1.66639	0.482193	3.45585	0.000548565	0.00727658	AL136164.3
ENSG00000041353	33.5291	1.66111	0.547861	3.03199	0.0024295	0.0214069	RAB27B
ENSG00000280392	59.5138	1.6611	0.515704	3.22102	0.00127734	0.0134674	AC007496.3
ENSG00000187554	9.41033	1.65729	0.607319	2.72886	0.00635539	0.0422086	TLR5
ENSG00000159167	1126.33	1.65088	0.349761	4.72004	2.35802e-06	0.000106022	STC1
ENSG00000224745	9.89522	1.64229	0.588295	2.79161	0.00524472	0.0367631	AC063965.1
ENSG00000187134	145.008	1.64094	0.320691	5.11689	3.10621e-07	1.94459e-05	AKR1C1
ENSG00000092529	35.1626	1.64068	0.432594	3.79266	0.000149039	0.00274204	CAPN3
ENSG00000274598	31.5361	1.64061	0.487376	3.36621	0.000762097	0.00922657	AC087893.1
ENSG00000110169	20.7866	1.63574	0.473128	3.45728	0.000545655	0.00725538	HPX
ENSG00000286813	23.6941	1.63013	0.601181	2.71155	0.00669692	0.0437614
ENSG00000269069	40.4191	1.62979	0.392964	4.14743	3.36224e-05	0.000892887	AC007842.1
ENSG00000284977	40.7517	1.62843	0.462098	3.52398	0.000425108	0.00604395	AL160272.1
ENSG00000267632	21.419	1.62667	0.391161	4.15858	3.20227e-05	0.000857562	AC067852.3
ENSG00000279358	79.2913	1.6204	0.525245	3.08504	0.00203528	0.0187828	AP002833.3
ENSG00000272374	46.2657	1.61754	0.422239	3.83087	0.000127692	0.00245041	Z97832.2
ENSG00000261529	17.0814	1.61544	0.560632	2.88146	0.00395841	0.0301123	AC100774.1
ENSG00000258445	14.7979	1.61363	0.522973	3.08549	0.00203216	0.0187631	AL132777.1
ENSG00000101463	137.009	1.60929	0.302695	5.31654	1.05756e-07	7.8268e-06	SYNDIG1
ENSG00000249850	28.6378	1.60859	0.483082	3.32985	0.000868936	0.0102227	KRT18P31
ENSG00000157193	1147.39	1.60775	0.249956	6.43212	1.25833e-10	2.55602e-08	LRP8
ENSG00000197467	550.571	1.60695	0.325472	4.93728	7.92184e-07	4.37166e-05	COL13A1
ENSG00000253641	15.3601	1.60406	0.556118	2.88439	0.00392179	0.0298813	AC104964.1
ENSG00000261056	26.7446	1.60396	0.402727	3.98274	6.81252e-05	0.00151783	AC079416.1
ENSG00000240775	17.1216	1.60261	0.569092	2.81609	0.00486126	0.0347254	AC021205.1
ENSG00000254732	8.66047	1.60185	0.503564	3.18102	0.00146756	0.0148813	AP001931.1
ENSG00000188818	39.041	1.59567	0.468475	3.4061	0.000658976	0.00832175	ZDHHC11
ENSG00000064989	310.619	1.59287	0.343135	4.64212	3.44853e-06	0.000140998	CALCRL
ENSG00000254938	26.3128	1.59108	0.579227	2.7469	0.00601611	0.0405488	AP002833.1
ENSG00000273343	8.8002	1.58895	0.536217	2.96326	0.00304397	0.0252263	AC007663.4
ENSG00000266896	13.9393	1.58755	0.467167	3.39825	0.000678176	0.00847936	AL354892.3
ENSG00000273448	12.8337	1.58528	0.590128	2.68634	0.00722397	0.0462247	AC006480.2
ENSG00000271816	12.8805	1.58275	0.557761	2.83769	0.00454417	0.0330412	BMS1P4
ENSG00000280291	19.0672	1.5801	0.595126	2.65506	0.00792939	0.0493172	AC016251.2
ENSG00000258768	63.0954	1.57765	0.338178	4.66515	3.08388e-06	0.000130807	AL356019.2
ENSG00000196689	92.1753	1.57456	0.284397	5.53649	3.08599e-08	2.77943e-06	TRPV1
ENSG00000116711	173.072	1.5726	0.337522	4.65925	3.17367e-06	0.000132757	PLA2G4A
ENSG00000224358	30.9218	1.567	0.382614	4.0955	4.21251e-05	0.00105257	AL451074.2
ENSG00000225339	52.7549	1.56596	0.402095	3.8945	9.84009e-05	0.00199413	AL354740.1
ENSG00000264895	24.2245	1.56596	0.458525	3.41521	0.000637327	0.00815625	AC006141.1
ENSG00000279589	11.7198	1.56524	0.586359	2.66942	0.0075983	0.0479927	AC079416.2
ENSG00000063438	154.785	1.56449	0.258994	6.04065	1.53491e-09	2.30769e-07	AHRR
ENSG00000273576	25.5235	1.56366	0.422753	3.69875	0.000216668	0.00361947	AC009283.1
ENSG00000157064	235.024	1.55927	0.327141	4.76635	1.87595e-06	8.7578e-05	NMNAT2
ENSG00000184949	60.6964	1.55107	0.367463	4.22101	2.43211e-05	0.000693114	FAM227A
ENSG00000267500	12.5419	1.55037	0.49754	3.11608	0.00183276	0.0175148	ZNF887P
ENSG00000102878	36.3668	1.54692	0.49148	3.14748	0.00164684	0.0162086	HSF4
ENSG00000258620	22.5348	1.54111	0.474185	3.25002	0.00115395	0.0124873	AL135838.1
ENSG00000107742	16.7744	1.5393	0.523814	2.93863	0.00329663	0.0264924	SPOCK2
ENSG00000129173	133.434	1.53893	0.427539	3.59952	0.000318807	0.00485817	E2F8
ENSG00000259660	50.7184	1.53317	0.373325	4.10679	4.01191e-05	0.00101596	DNM1P47
ENSG00000118557	14.1067	1.53314	0.426626	3.59364	0.000326092	0.00494552	PMFBP1
ENSG00000287067	9.27307	1.53286	0.548335	2.79549	0.0051821	0.0364984
ENSG00000186704	7.57768	1.53231	0.532225	2.87906	0.00398866	0.030246	DTX2P1
ENSG00000235244	52.5877	1.5304	0.491273	3.11517	0.0018384	0.0175249	DANT2
ENSG00000175305	260.201	1.52737	0.507611	3.00895	0.00262155	0.0226806	CCNE2
ENSG00000139318	529.937	1.52614	0.253266	6.02587	1.68207e-09	2.47058e-07	DUSP6
ENSG00000275180	64.6633	1.5241	0.340522	4.47577	7.61371e-06	0.000276381	AC048341.2
ENSG00000231290	200.162	1.52188	0.364829	4.17149	3.02615e-05	0.000823096	APCDD1L-AS1
ENSG00000141574	2655.2	1.52185	0.195267	7.79367	6.50884e-15	3.45221e-12	SECTM1
ENSG00000233012	9.85117	1.5217	0.556757	2.73315	0.00627312	0.0418077	HDAC1P2
ENSG00000272305	9.53855	1.51589	0.560638	2.70387	0.0068537	0.0444513	AC096887.1
ENSG00000267374	72.696	1.51043	0.406582	3.71495	0.000203244	0.00344037	AC016205.1
ENSG00000279443	55.7528	1.50866	0.306039	4.92964	8.23806e-07	4.52004e-05	AL513497.1
ENSG00000235897	9.52079	1.50832	0.565952	2.66511	0.00769633	0.0484201	TM4SF19-AS1
ENSG00000226380	212.157	1.5062	0.361328	4.16849	3.06618e-05	0.000830905	AC016831.1
ENSG00000259658	16.2726	1.5041	0.487474	3.0855	0.00203212	0.0187631	AC027559.1
ENSG00000188933	14.4494	1.50146	0.525453	2.85747	0.00427038	0.0317271	USP32P1
ENSG00000196584	231.435	1.50061	0.343271	4.37149	1.23399e-05	0.000405862	XRCC2
ENSG00000204767	265.329	1.49913	0.323518	4.63384	3.58947e-06	0.000145515	FAM196B
ENSG00000243107	30.1433	1.49623	0.384475	3.89161	9.9582e-05	0.00201208	AC000120.1
ENSG00000248019	75.9674	1.49457	0.396954	3.76508	0.000166493	0.00294999	FAM13A-AS1
ENSG00000229989	44.7693	1.48688	0.405429	3.66741	0.000245016	0.00397392	MIR181A1HG
ENSG00000105647	7.95294	1.48321	0.534536	2.77476	0.00552418	0.0381392	PIK3R2
ENSG00000253284	72.1079	1.48232	0.500146	2.96377	0.00303894	0.0252066	AC092828.1
ENSG00000207741	12.296	1.48145	0.519076	2.85402	0.00431698	0.0319224	MIR590
ENSG00000259972	105.962	1.48136	0.323911	4.57335	4.79978e-06	0.000186274	AC009120.2
ENSG00000235703	104.438	1.4788	0.356376	4.14955	3.33129e-05	0.000887135	LINC00894
ENSG00000054356	219.231	1.47644	0.500481	2.95004	0.00317728	0.0259261	PTPRN
ENSG00000230732	23.6734	1.46928	0.551304	2.66511	0.0076964	0.0484201	AC016949.1
ENSG00000279608	138.545	1.46709	0.423814	3.46163	0.000536913	0.00716973	AL353795.3
ENSG00000204584	17.0623	1.46612	0.495665	2.95788	0.00309767	0.0255217	AC027801.1
ENSG00000267274	12.5974	1.46434	0.472891	3.09656	0.00195778	0.0182885	AC008770.3
ENSG00000270060	14.9725	1.4641	0.511943	2.85988	0.00423802	0.031548	AC090589.3
ENSG00000285999	50.9185	1.46105	0.44583	3.27715	0.00104862	0.0116139
ENSG00000268201	12.4707	1.46056	0.509444	2.86697	0.00414423	0.0310679	AC020915.2
ENSG00000256667	29.8021	1.45681	0.397704	3.66306	0.000249218	0.00402245	KLRA1P
ENSG00000287110	13.1209	1.45641	0.437742	3.32709	0.000877592	0.0102865
ENSG00000226318	23.6398	1.45595	0.48888	2.97814	0.00290002	0.0243184	RPS3AP38
ENSG00000204177	106.461	1.45259	0.290157	5.00623	5.55072e-07	3.24114e-05	BMS1P1
ENSG00000281026	136.22	1.45245	0.465974	3.11702	0.00182688	0.017472	N4BP2L2-IT2
ENSG00000283236	18.7901	1.45133	0.477247	3.04105	0.00235752	0.0209662	AC074141.1
ENSG00000101098	22.7808	1.44936	0.452475	3.20318	0.0013592	0.014036	RIMS4
ENSG00000279948	89.271	1.44733	0.325585	4.44531	8.77653e-06	0.000311485	AC008895.1
ENSG00000271204	77.7703	1.44506	0.440291	3.28205	0.00103055	0.0114603	AC016831.5
ENSG00000181019	21895.4	1.44344	0.212973	6.77757	1.22211e-11	3.48283e-09	NQO1
ENSG00000248449	59.2762	1.44344	0.411429	3.50835	0.000450893	0.0063434	PCDHGB8P
ENSG00000224975	79.8921	1.4427	0.30517	4.72751	2.27286e-06	0.000103083	INE1
ENSG00000144355	122.521	1.4405	0.30449	4.73084	2.23587e-06	0.000102045	DLX1
ENSG00000247982	23.0288	1.4393	0.525391	2.73948	0.00615367	0.0412854	LINC00926
ENSG00000060140	41.7669	1.43854	0.344637	4.17407	2.99199e-05	0.000818469	STYK1
ENSG00000092853	1123.18	1.43496	0.458538	3.12942	0.00175154	0.0168994	CLSPN
ENSG00000285601	10.0432	1.43144	0.531354	2.69395	0.00706117	0.0455339
ENSG00000256268	90.0285	1.43008	0.387573	3.68985	0.00022439	0.00371984	LINC02454
ENSG00000178201	13.9647	1.42926	0.488912	2.92335	0.0034629	0.0273899	VN1R1
ENSG00000207971	16.3288	1.4291	0.481322	2.96911	0.00298659	0.0248887	MIR125B1
ENSG00000261251	10.5217	1.4281	0.459767	3.10615	0.00189543	0.0179165	Z97055.2
ENSG00000280374	17.3834	1.42589	0.389	3.66553	0.000246826	0.00399398	AC019080.5
ENSG00000137965	86.7265	1.41158	0.262779	5.37175	7.79742e-08	6.05219e-06	IFI44
ENSG00000237781	21.4539	1.41092	0.438326	3.21888	0.00128694	0.0135388	AL356356.1
ENSG00000200879	27.9019	1.4092	0.399689	3.52575	0.000422289	0.00602066	SNORD14E
ENSG00000239218	18.3699	1.40439	0.462233	3.03828	0.00237935	0.0210818	RPS20P22
ENSG00000229816	32.647	1.40436	0.470352	2.98577	0.00282865	0.0238373	DDX50P1
ENSG00000110092	26677.2	1.40192	0.335943	4.17308	3.00506e-05	0.000818525	CCND1
ENSG00000281195	80.2087	1.39969	0.417703	3.35092	0.000805441	0.00963602	AC007878.1
ENSG00000203872	30.173	1.39426	0.401084	3.47624	0.000508493	0.00694007	C6orf163
ENSG00000205085	185.555	1.38554	0.359859	3.85023	0.000118006	0.00229217	FAM71F2
ENSG00000232545	29.7448	1.38381	0.419012	3.30255	0.000958113	0.0109112	AC253536.3
ENSG00000036530	52.6795	1.3828	0.313762	4.40716	1.04735e-05	0.000359679	CYP46A1
ENSG00000279789	46.6777	1.37803	0.353763	3.89535	9.80579e-05	0.00198971	AC120114.4
ENSG00000260417	34.0177	1.37713	0.514526	2.6765	0.00743945	0.047208	AC092127.1
ENSG00000175592	5055.77	1.37703	0.323594	4.25541	2.08664e-05	0.000612689	FOSL1
ENSG00000084710	120.814	1.37552	0.33507	4.10518	4.04006e-05	0.00102122	EFR3B
ENSG00000215146	35.9223	1.37547	0.47472	2.89744	0.00376216	0.0289806	BX322639.1
ENSG00000171121	25.1342	1.37541	0.404976	3.39627	0.000683103	0.00849824	KCNMB3
ENSG00000232973	88.2101	1.37207	0.247572	5.54208	2.98901e-08	2.73072e-06	CYP1B1-AS1
ENSG00000235381	28.2343	1.36676	0.336015	4.06756	4.75089e-05	0.00115854	AL596202.1
ENSG00000244218	17.677	1.36505	0.471195	2.897	0.00376746	0.0289947	RN7SL81P
ENSG00000104783	60.8756	1.36266	0.425179	3.20491	0.00135104	0.0139895	KCNN4
ENSG00000165891	920.588	1.36111	0.362183	3.75806	0.000171234	0.00301341	E2F7
ENSG00000279434	32.0072	1.35846	0.411469	3.30149	0.00096172	0.0109369	AL049776.1
ENSG00000091409	10087.1	1.3567	0.313659	4.32541	1.52252e-05	0.000475793	ITGA6
ENSG00000198768	2496.93	1.35317	0.278397	4.86058	1.17043e-06	5.94367e-05	APCDD1L
ENSG00000259659	15.6723	1.3511	0.400993	3.36938	0.000753375	0.00915073	AC009996.1
ENSG00000266967	23.5754	1.34952	0.357937	3.77027	0.00016307	0.00291814	AARSD1
ENSG00000202515	19.4359	1.34596	0.461954	2.91362	0.00357265	0.0280379	VTRNA1-3
ENSG00000172361	19.0133	1.34418	0.430407	3.12305	0.00178986	0.0172169	CFAP53
ENSG00000270055	66.8624	1.34293	0.2977	4.51101	6.45191e-06	0.000239209	AC127502.2
ENSG00000130997	36.4834	1.34208	0.356309	3.76661	0.000165477	0.00294562	POLN
ENSG00000178665	61.196	1.34054	0.306893	4.3681	1.25331e-05	0.000409071	ZNF713
ENSG00000278991	27.5973	1.34004	0.395263	3.39025	0.000698286	0.00863936	AC090181.3
ENSG00000254206	19.853	1.33202	0.398769	3.34034	0.000836773	0.00990536	NPIPB11
ENSG00000269982	15.8924	1.33164	0.483881	2.752	0.00592332	0.0400637	AC018809.2
ENSG00000231721	299.599	1.33156	0.349245	3.81269	0.000137461	0.0025987	LINC-PINT
ENSG00000261286	95.8677	1.33136	0.274541	4.8494	1.23837e-06	6.22251e-05	ATP2C2-AS1
ENSG00000168398	628.3	1.32815	0.441727	3.00673	0.00264078	0.0227644	BDKRB2
ENSG00000260910	125.922	1.32424	0.222555	5.95018	2.67846e-09	3.61196e-07	LINC00565
ENSG00000200253	10.2797	1.31822	0.478682	2.75384	0.00588997	0.0398664	RNU6-529P
ENSG00000279265	18.1456	1.3156	0.467264	2.81554	0.00486952	0.0347584	AC000123.2
ENSG00000137804	15.1702	1.3069	0.44858	2.91341	0.00357508	0.0280402	NUSAP1
ENSG00000215252	147.941	1.30618	0.3562	3.66699	0.000245421	0.00397462	GOLGA8B
ENSG00000238105	23.4551	1.30495	0.414767	3.14623	0.0016539	0.0162614	GOLGA2P5
ENSG00000224376	21.2885	1.30382	0.442397	2.94717	0.003207	0.0261127	AC017104.1
ENSG00000175040	715.518	1.30376	0.323355	4.03198	5.53092e-05	0.00129818	CHST2
ENSG00000240764	106.245	1.29656	0.354508	3.65734	0.000254846	0.00409598	PCDHGC5
ENSG00000197978	40.722	1.29594	0.36576	3.54315	0.000395381	0.00573227	GOLGA6L9
ENSG00000267838	44.5509	1.2949	0.378007	3.4256	0.000613439	0.00790885	AC245884.8
ENSG00000275734	36.6472	1.29408	0.364911	3.54628	0.000390712	0.00568616	AC010538.1
ENSG00000265413	15.3447	1.29186	0.418031	3.09034	0.00199931	0.0185404	AP001094.2
ENSG00000163659	4854.04	1.29125	0.216325	5.96902	2.38689e-09	3.32666e-07	TIPARP
ENSG00000175832	190.833	1.29074	0.403043	3.20248	0.00136249	0.0140624	ETV4
ENSG00000160886	356.733	1.2844	0.351868	3.65025	0.000261989	0.0041739	LY6K
ENSG00000285596	39.2226	1.28117	0.289482	4.42573	9.61185e-06	0.000335399
ENSG00000135454	462.043	1.27893	0.24111	5.30432	1.13093e-07	8.25793e-06	B4GALNT1
ENSG00000212127	26.4505	1.27883	0.477105	2.6804	0.00735334	0.046768	TAS2R14
ENSG00000163734	18.1094	1.27764	0.399701	3.19647	0.00139118	0.0143002	CXCL3
ENSG00000261096	21.9976	1.27556	0.428813	2.97463	0.0029334	0.0245229	AC073476.3
ENSG00000279803	21.5783	1.27332	0.40173	3.16959	0.00152656	0.015333	AC009090.5
ENSG00000285825	16.4994	1.26837	0.43776	2.89741	0.0037626	0.0289806
ENSG00000264853	50.4882	1.26721	0.406868	3.11455	0.00184225	0.0175441	AC011933.2
ENSG00000226686	63.0555	1.26585	0.278676	4.54238	5.56217e-06	0.000210722	LINC01535
ENSG00000085840	266.661	1.26395	0.408111	3.09708	0.00195437	0.0182746	ORC1
ENSG00000137959	56.6565	1.26203	0.450925	2.79875	0.00513011	0.0362123	IFI44L
ENSG00000180385	93.6232	1.26125	0.340324	3.70603	0.000210533	0.00354803	EMC3-AS1
ENSG00000286695	23.6599	1.25815	0.472138	2.66479	0.00770355	0.0484492
ENSG00000267279	95.326	1.25639	0.286743	4.3816	1.17811e-05	0.000393955	AC090409.1
ENSG00000280241	281.449	1.25492	0.285383	4.39731	1.09603e-05	0.000373708	AC079298.3
ENSG00000229739	26.805	1.25308	0.468457	2.67491	0.00747502	0.047355	AL596220.1
ENSG00000135976	369.887	1.25246	0.239795	5.22305	1.75996e-07	1.18244e-05	ANKRD36
ENSG00000256124	18.3828	1.24344	0.373121	3.33253	0.000860604	0.010156	LINC01152
ENSG00000260261	57.1607	1.24135	0.409458	3.03169	0.00243187	0.0214081	AC124944.3
ENSG00000213600	22.2135	1.23966	0.447178	2.77219	0.00556805	0.0383813	U73169.1
ENSG00000023839	75.1475	1.23913	0.318191	3.8943	9.84844e-05	0.00199413	ABCC2
ENSG00000232653	22.5442	1.23844	0.447916	2.7649	0.0056941	0.0388852	GOLGA8N
ENSG00000260368	16.591	1.23779	0.464622	2.66409	0.00771974	0.048535	AC027373.1
ENSG00000166762	36.626	1.23601	0.391613	3.15621	0.00159832	0.0158372	CATSPER2
ENSG00000270061	26.5534	1.23528	0.343953	3.59143	0.000328872	0.00497582	AC068790.5
ENSG00000163710	443.895	1.23431	0.347146	3.55559	0.000377126	0.00554724	PCOLCE2
ENSG00000278576	66.9925	1.23387	0.408307	3.02192	0.00251174	0.0219579	AL162171.3
ENSG00000177990	73.7533	1.23294	0.230189	5.35623	8.4978e-08	6.49028e-06	DPY19L2
ENSG00000163611	47.7861	1.23277	0.301842	4.08414	4.42395e-05	0.0010956	SPICE1
ENSG00000165555	17.1087	1.22969	0.441273	2.78669	0.00532489	0.0371986	NOXRED1
ENSG00000276545	58.2873	1.22869	0.410653	2.99203	0.00277128	0.0235589	PCDHGB9P
ENSG00000288719	26.1866	1.22718	0.448862	2.73397	0.00625755	0.0417768
ENSG00000240288	93.2901	1.22711	0.280483	4.37499	1.2144e-05	0.000401868	GHRLOS
ENSG00000221852	113.23	1.22673	0.292295	4.1969	2.70589e-05	0.000758681	KRTAP1-5
ENSG00000101104	246.236	1.22513	0.259724	4.71704	2.39304e-06	0.00010706	PABPC1L
ENSG00000198707	596.891	1.22223	0.213352	5.72871	1.01195e-08	1.06753e-06	CEP290
ENSG00000206344	31.313	1.22196	0.331099	3.69061	0.000223715	0.00371444	HCG27
ENSG00000255142	18.6325	1.22137	0.440992	2.76961	0.00561242	0.0385802	AP006621.2
ENSG00000263786	19.4531	1.21817	0.44393	2.74407	0.00606824	0.0407982	AC022211.1
ENSG00000178093	43.3829	1.21763	0.400846	3.03764	0.00238436	0.0211164	TSSK6
ENSG00000128578	283.049	1.21465	0.254233	4.7777	1.77312e-06	8.31841e-05	STRIP2
ENSG00000120049	50.9675	1.21411	0.428144	2.83575	0.00457184	0.0331667	KCNIP2
ENSG00000172296	369.335	1.21085	0.351625	3.44359	0.000574046	0.00752198	SPTLC3
ENSG00000285106	191.16	1.20981	0.337138	3.58848	0.000332609	0.0050244	AC016831.7
ENSG00000100558	100.469	1.20635	0.415395	2.90411	0.00368301	0.0285635	PLEK2
ENSG00000228065	118.068	1.20518	0.242617	4.96739	6.78588e-07	3.84479e-05	LINC01515
ENSG00000235908	22.9026	1.20454	0.392588	3.0682	0.00215354	0.0196557	RHOA-IT1
ENSG00000271781	15.7213	1.20453	0.421565	2.85729	0.00427275	0.0317324	AC026740.1
ENSG00000283341	27.3044	1.20396	0.337108	3.57143	0.000355033	0.00528372	AC068205.2
ENSG00000270574	31.2153	1.20107	0.417116	2.87946	0.00398361	0.0302317	AC010680.2
ENSG00000187951	253.634	1.2009	0.290801	4.12961	3.63372e-05	0.000941414	ARHGAP11B
ENSG00000138778	1300.01	1.19987	0.414054	2.89785	0.00375729	0.0289806	CENPE
ENSG00000069493	102.821	1.19806	0.343455	3.48826	0.000486178	0.00671714	CLEC2D
ENSG00000280069	43.8284	1.19377	0.33509	3.56253	0.000367292	0.00542388	AC127024.8
ENSG00000074410	418.909	1.19099	0.330391	3.60479	0.000312407	0.00478629	CA12
ENSG00000162804	3704.57	1.19029	0.212419	5.60349	2.10073e-08	1.9915e-06	SNED1
ENSG00000091651	437.85	1.19005	0.328129	3.62679	0.000286967	0.00447294	ORC6
ENSG00000272668	83.6155	1.18947	0.32947	3.61024	0.000305909	0.00471051	AL590560.2
ENSG00000206530	56.0136	1.18866	0.328131	3.62252	0.00029175	0.00453639	CFAP44
ENSG00000162825	195.336	1.18685	0.206658	5.74306	9.2979e-09	1.00872e-06	NBPF20
ENSG00000241112	27.9809	1.18577	0.403111	2.94155	0.00326576	0.0263441	RPL29P14
ENSG00000167483	15.4454	1.18476	0.438785	2.70009	0.00693209	0.0448683	FAM129C
ENSG00000280381	34.3161	1.18441	0.412671	2.87011	0.00410334	0.0308583	AC026362.2
ENSG00000204172	83.8759	1.18248	0.320714	3.68703	0.000226887	0.00374433	AGAP9
ENSG00000280388	44.3494	1.18129	0.34026	3.47172	0.000517132	0.00700789	AC006330.1
ENSG00000171817	25.931	1.17992	0.340037	3.46997	0.000520515	0.00703377	ZNF540
ENSG00000144136	10260.4	1.17806	0.269934	4.36424	1.27563e-05	0.000413528	SLC20A1
ENSG00000015479	263.939	1.17777	0.274229	4.29482	1.74834e-05	0.000527374	MATR3
ENSG00000226721	31.8427	1.17532	0.345295	3.40382	0.00066451	0.00836398	EEF1DP2
ENSG00000153132	79.8556	1.17402	0.390735	3.00465	0.00265882	0.0228992	CLGN
ENSG00000271811	100.523	1.17386	0.416232	2.8202	0.00479931	0.0344245	Z97200.1
ENSG00000279425	46.5475	1.17219	0.430768	2.72116	0.0065054	0.0428847	AC092279.2
ENSG00000287839	20.3191	1.17036	0.358493	3.26467	0.00109591	0.0120414
ENSG00000259429	45.0833	1.16793	0.293599	3.97797	6.95056e-05	0.00153961	UBE2Q2P2
ENSG00000260743	24.8881	1.16676	0.350155	3.33213	0.000861851	0.0101581	AC007823.1
ENSG00000214826	72.0769	1.16419	0.311788	3.73392	0.00018852	0.00325756	DDX12P
ENSG00000197008	72.2043	1.15778	0.273577	4.232	2.31618e-05	0.00066504	ZNF138
ENSG00000282164	62.2753	1.15738	0.426377	2.71445	0.00663864	0.0434699	PEG13
ENSG00000215769	23.0158	1.1565	0.389953	2.96575	0.00301943	0.0250775	ARHGAP27P1-BPTFP1-KPNA2P3
ENSG00000246922	178.779	1.15424	0.327077	3.52896	0.000417203	0.00596263	UBAP1L
ENSG00000149968	78.1059	1.15226	0.375914	3.06522	0.00217509	0.0197486	MMP3
ENSG00000128567	1624.69	1.15157	0.365286	3.15253	0.00161865	0.0159859	PODXL
ENSG00000087494	65.5411	1.15	0.334594	3.437	0.000588187	0.00764523	PTHLH
ENSG00000133739	123.028	1.14907	0.314116	3.6581	0.000254095	0.00408736	LRRCC1
ENSG00000197415	375.041	1.14861	0.333866	3.44034	0.000580987	0.00757743	VEPH1
ENSG00000233237	643.946	1.1485	0.302189	3.80061	0.000144343	0.00268624	LINC00472
ENSG00000285589	51.8692	1.14801	0.388874	2.95214	0.00315577	0.0258499
ENSG00000113739	8496.51	1.14652	0.202106	5.67286	1.40433e-08	1.42629e-06	STC2
ENSG00000285077	51.2851	1.14442	0.381822	2.99727	0.00272406	0.0233034	ARHGAP11B
ENSG00000122861	1727.77	1.14425	0.32657	3.50385	0.000458587	0.00643843	PLAU
ENSG00000251595	20.4328	1.14418	0.387943	2.94935	0.00318444	0.0259623	ABCA11P
ENSG00000187987	85.6883	1.14392	0.247237	4.62684	3.7128e-06	0.000148933	ZSCAN23
ENSG00000267270	49.2327	1.1428	0.302629	3.77624	0.000159211	0.00287876	PARD6G-AS1
ENSG00000148082	119.024	1.14228	0.371469	3.07502	0.00210485	0.0193129	SHC3
ENSG00000126353	25.1339	1.14169	0.376381	3.03335	0.00241858	0.0213403	CCR7
ENSG00000188599	62.202	1.13932	0.302476	3.76664	0.000165458	0.00294562	NPIPP1
ENSG00000182667	1883.6	1.13801	0.292992	3.8841	0.000102709	0.00206002	NTM
ENSG00000266904	64.711	1.13715	0.308226	3.68933	0.000224846	0.00372028	LINC00663
ENSG00000243970	115.6	1.13704	0.330855	3.43668	0.000588892	0.00764919	PPIEL
ENSG00000278981	31.055	1.13604	0.384873	2.95174	0.00315989	0.0258585	AC079298.1
ENSG00000272630	34.708	1.13586	0.396664	2.86354	0.00418937	0.0313357	AL731563.3
ENSG00000158887	38.1271	1.13561	0.393486	2.88602	0.0039015	0.0297679	MPZ
ENSG00000269821	2165.57	1.13503	0.342803	3.31103	0.000929535	0.0107039	KCNQ1OT1
ENSG00000257027	121.745	1.13443	0.287224	3.94962	7.82759e-05	0.00168311	AC010186.3
ENSG00000111788	87.9955	1.13379	0.304419	3.72444	0.000195749	0.00335514	AC009533.1
ENSG00000136859	572.399	1.13372	0.17454	6.49546	8.278e-11	1.79614e-08	ANGPTL2
ENSG00000269696	16.7607	1.13275	0.328562	3.4476	0.000565589	0.00743245	AC005498.3
ENSG00000260007	21.4528	1.1298	0.423129	2.6701	0.00758287	0.0479269	AC107871.1
ENSG00000128342	1384.01	1.12955	0.242284	4.66211	3.12978e-06	0.00013163	LIF
ENSG00000249628	31.5687	1.12955	0.354244	3.18862	0.00142954	0.0145727	LINC00942
ENSG00000159314	138.877	1.12435	0.271218	4.14557	3.38969e-05	0.000897679	ARHGAP27
ENSG00000237788	15.2682	1.12225	0.402332	2.78936	0.00528131	0.0369517	AL162615.1
ENSG00000178075	56.551	1.12078	0.297578	3.76636	0.000165648	0.00294562	GRAMD1C
ENSG00000197208	332.912	1.12005	0.166629	6.72182	1.79468e-11	4.96633e-09	SLC22A4
ENSG00000163638	213.431	1.11781	0.203426	5.4949	3.90928e-08	3.42403e-06	ADAMTS9
ENSG00000204410	75.7035	1.11603	0.283427	3.93764	8.22866e-05	0.00175159	MSH5
ENSG00000121454	17.7323	1.11517	0.391577	2.84789	0.00440098	0.0322952	LHX4
ENSG00000152926	120.974	1.11478	0.353625	3.15245	0.00161908	0.0159859	ZNF117
ENSG00000243716	131.971	1.11451	0.269707	4.13231	3.5914e-05	0.00093809	NPIPB5
ENSG00000155846	127.228	1.11289	0.261539	4.25517	2.08893e-05	0.000612689	PPARGC1B
ENSG00000179240	95.8839	1.11273	0.253003	4.39809	1.09209e-05	0.000373029	GVQW3
ENSG00000166432	50.1541	1.11272	0.37501	2.96717	0.00300554	0.0249947	ZMAT1
ENSG00000073605	109.702	1.11215	0.302897	3.67171	0.000240931	0.00392841	GSDMB
ENSG00000076641	152.511	1.10733	0.263396	4.20404	2.62194e-05	0.000741122	PAG1
ENSG00000280202	69.6955	1.10416	0.26898	4.10499	4.04337e-05	0.00102122	AC005831.1
ENSG00000280434	74.311	1.10402	0.266793	4.13812	3.50159e-05	0.000922736	AL031595.3
ENSG00000240053	38.452	1.10401	0.402781	2.74097	0.00612589	0.0411408	LY6G5B
ENSG00000239827	29.6893	1.10334	0.4045	2.72767	0.00637829	0.0422872	SUGT1P3
ENSG00000260160	28.7191	1.10088	0.384508	2.8631	0.00419523	0.0313629	AC011468.1
ENSG00000205129	21.7018	1.10017	0.339971	3.23608	0.00121185	0.0129558	C4orf47
ENSG00000229692	43.7234	1.09968	0.35337	3.11197	0.00185843	0.0176565	SOS1-IT1
ENSG00000172244	165.391	1.09873	0.336857	3.26171	0.00110742	0.0121315	C5orf34
ENSG00000280138	181.886	1.09564	0.351018	3.12132	0.00180042	0.0173011	AC027290.2
ENSG00000111424	1354.47	1.09461	0.168393	6.50036	8.01303e-11	1.75863e-08	VDR
ENSG00000184923	24.9594	1.09408	0.31963	3.42296	0.000619437	0.00797003	NUTM2A
ENSG00000102287	344.485	1.0938	0.307797	3.55365	0.000379925	0.00557594	GABRE
ENSG00000214021	298.052	1.09099	0.298425	3.65582	0.00025636	0.00410994	TTLL3
ENSG00000246090	36.6811	1.08951	0.376013	2.89753	0.00376111	0.0289806	AP002026.1
ENSG00000285437	79.2876	1.0885	0.320536	3.39588	0.000684079	0.00849824	POLR2J3
ENSG00000277152	199.422	1.08714	0.364378	2.98354	0.00284931	0.0239774	AC110048.2
ENSG00000175564	29.0059	1.08574	0.401644	2.70323	0.00686698	0.0445122	UCP3
ENSG00000153291	45.2354	1.08242	0.370534	2.92124	0.00348636	0.0275076	SLC25A27
ENSG00000115687	344.496	1.08187	0.313311	3.45303	0.000554319	0.00732468	PASK
ENSG00000115844	557.949	1.08042	0.200803	5.3805	7.42777e-08	5.83763e-06	DLX2
ENSG00000173269	97.7217	1.07695	0.310483	3.46861	0.000523151	0.00704087	MMRN2
ENSG00000012048	1118.95	1.07578	0.326729	3.29258	0.000992724	0.0111829	BRCA1
ENSG00000196268	263.072	1.07455	0.230925	4.65325	3.26742e-06	0.000135216	ZNF493
ENSG00000080947	187.281	1.07408	0.34847	3.08228	0.00205421	0.0189209	CROCCP3
ENSG00000197299	340.867	1.07098	0.392388	2.72939	0.00634509	0.0421549	BLM
ENSG00000204623	167.892	1.07068	0.19913	5.37682	7.5814e-08	5.93276e-06	ZNRD1ASP
ENSG00000225968	23.2169	1.06733	0.402633	2.65087	0.00802845	0.0497066	ELFN1
ENSG00000186469	240.411	1.06541	0.328187	3.24635	0.00116896	0.0126032	GNG2
ENSG00000131470	283.667	1.06404	0.325627	3.26768	0.00108434	0.0119471	PSMC3IP
ENSG00000262265	45.55	1.0624	0.37446	2.83715	0.00455177	0.033084	AC002558.3
ENSG00000123892	37.4903	1.06216	0.311876	3.40572	0.000659889	0.00832778	RAB38
ENSG00000197106	429.505	1.0612	0.254293	4.17315	3.00421e-05	0.000818525	SLC6A17
ENSG00000279744	24.8218	1.05823	0.397421	2.66274	0.00775079	0.048646	AC132938.5
ENSG00000284770	77.148	1.05576	0.334716	3.1542	0.00160936	0.0159301	TBCE
ENSG00000214425	99.2111	1.05367	0.276114	3.81608	0.000135591	0.00257694	LRRC37A4P
ENSG00000119969	1737.28	1.05241	0.318092	3.30851	0.000937942	0.0107691	HELLS
ENSG00000230454	75.1523	1.05144	0.298529	3.52206	0.00042821	0.006079	U73166.1
ENSG00000255200	21.9793	1.05126	0.395068	2.66097	0.0077915	0.0488094	PGAM1P8
ENSG00000100068	116.796	1.05008	0.298404	3.51899	0.000433188	0.00613142	LRP5L
ENSG00000134627	44.0024	1.04436	0.333195	3.13438	0.00172219	0.0167007	PIWIL4
ENSG00000110427	2434.22	1.04231	0.250261	4.16488	3.11514e-05	0.0008425	KIAA1549L
ENSG00000270580	33.1197	1.04063	0.356555	2.91857	0.00351638	0.0276645	AC139256.2
ENSG00000178695	4930.97	1.03867	0.214478	4.84279	1.28027e-06	6.36599e-05	KCTD12
ENSG00000175265	277.82	1.03779	0.338257	3.06805	0.00215458	0.0196558	GOLGA8A
ENSG00000144354	208.039	1.03591	0.371844	2.78586	0.00533858	0.0372296	CDCA7
ENSG00000137309	16822.1	1.03558	0.325172	3.18472	0.00144894	0.0147003	HMGA1
ENSG00000164220	756.204	1.03469	0.286595	3.6103	0.000305844	0.00471051	F2RL2
ENSG00000279632	15.8518	1.0346	0.378315	2.73475	0.00624276	0.0417218	AP003108.4
ENSG00000279765	86.5301	1.03288	0.297562	3.47114	0.000518248	0.00701085	AC013394.1
ENSG00000185864	82.4428	1.03278	0.384139	2.68857	0.00717585	0.0459938	NPIPB4
ENSG00000174371	615.634	1.0323	0.371941	2.77545	0.00551258	0.0380987	EXO1
ENSG00000213918	293.913	1.03163	0.220451	4.67962	2.87408e-06	0.000124439	DNASE1
ENSG00000278600	64.3791	1.03122	0.304429	3.3874	0.000705577	0.0086862	AC015871.3
ENSG00000225830	8169.14	1.0309	0.199328	5.17187	2.31765e-07	1.51035e-05	ERCC6
ENSG00000164663	73.408	1.03054	0.277598	3.71233	0.000205358	0.00347001	USP49
ENSG00000167968	29.5047	1.03006	0.304546	3.38228	0.000718876	0.00882715	DNASE1L2
ENSG00000118777	60.07	1.02939	0.320589	3.21093	0.00132308	0.0138208	ABCG2
ENSG00000146263	1137.69	1.02861	0.287028	3.58366	0.000338815	0.0050962	MMS22L
ENSG00000076555	387.659	1.0286	0.158668	6.48272	9.00836e-11	1.91117e-08	ACACB
ENSG00000279672	79.5654	1.02491	0.282559	3.62724	0.000286463	0.00447238	AP006621.5
ENSG00000013293	135.5	1.02384	0.311932	3.28225	0.00102982	0.0114588	SLC7A14
ENSG00000144161	132.145	1.02381	0.300116	3.41138	0.000646338	0.00820733	ZC3H8
ENSG00000226824	160.566	1.02327	0.341938	2.99256	0.0027665	0.0235399	AC006001.2
ENSG00000108465	119.129	1.02223	0.242773	4.21063	2.54655e-05	0.000721931	CDK5RAP3
ENSG00000270804	125.176	1.02187	0.236962	4.31237	1.61511e-05	0.000498204	AC010326.4
ENSG00000197405	53.7326	1.01969	0.308452	3.30584	0.000946938	0.0108568	C5AR1
ENSG00000168970	64.5127	1.01862	0.29399	3.46481	0.000530599	0.00711964	JMJD7-PLA2G4B
ENSG00000160229	77.8766	1.01715	0.273587	3.71784	0.000200933	0.00341945	ZNF66
ENSG00000272556	92.1128	1.01581	0.274821	3.69626	0.000218795	0.00364862	GTF2IP13
ENSG00000174501	288.058	1.01499	0.242702	4.18203	2.88922e-05	0.000796058	ANKRD36C
ENSG00000129749	37.9688	1.01495	0.345598	2.93679	0.00331627	0.0266166	CHRNA10
ENSG00000255198	43.6998	1.01324	0.329808	3.0722	0.00212486	0.0194453	SNHG9
ENSG00000248334	101.317	1.0116	0.286937	3.52552	0.000422655	0.00602066	WHAMMP2
ENSG00000149548	150.711	1.00933	0.364961	2.76558	0.00568215	0.0388852	CCDC15
ENSG00000138944	454.024	1.00873	0.228709	4.41053	1.03119e-05	0.000355407	SHISAL1
ENSG00000279342	65.9435	1.00717	0.369593	2.72508	0.00642868	0.0425326	AP000866.6
ENSG00000224660	174.878	1.00628	0.278428	3.61417	0.000301317	0.00465822	SH3BP5-AS1
ENSG00000234771	112.884	1.00483	0.229289	4.38239	1.17386e-05	0.000393222	SLC25A25-AS1
ENSG00000266173	197.886	1.00217	0.216327	4.63269	3.60948e-06	0.000145707	STRADA
ENSG00000138346	350.545	0.999714	0.297462	3.36081	0.000777136	0.00937664	DNA2
ENSG00000006837	28.0924	0.999326	0.315835	3.16408	0.00155574	0.0155062	CDKL3
ENSG00000188234	72.1923	0.998351	0.292645	3.41147	0.000646132	0.00820733	AGAP4
ENSG00000130775	39.5433	0.997771	0.334997	2.97845	0.00289714	0.0243049	THEMIS2
ENSG00000119139	61.9168	0.996983	0.303483	3.28513	0.00101935	0.0113688	TJP2
ENSG00000260949	64.5827	0.996518	0.276088	3.60942	0.00030688	0.00472165	AP006545.1
ENSG00000171033	321.295	0.995943	0.361534	2.75477	0.00587335	0.0398104	PKIA
ENSG00000170293	77.3557	0.99346	0.246031	4.03795	5.39199e-05	0.00127104	CMTM8
ENSG00000285517	128.255	0.993348	0.202102	4.91509	8.87428e-07	4.77311e-05
ENSG00000276710	67.3087	0.991469	0.327393	3.02837	0.00245874	0.0215849	CSPG4P10
ENSG00000176208	358.1	0.989832	0.305824	3.23661	0.0012096	0.0129419	ATAD5
ENSG00000147174	68.1571	0.988297	0.343376	2.87818	0.00399981	0.0303065	GCNA
ENSG00000196081	146.424	0.987292	0.316981	3.11467	0.00184149	0.0175441	ZNF724
ENSG00000168010	341.838	0.986404	0.213897	4.61158	3.99629e-06	0.000158969	ATG16L2
ENSG00000119943	141.954	0.98636	0.247872	3.97932	6.91137e-05	0.00153448	PYROXD2
ENSG00000243302	215.79	0.985631	0.314884	3.13014	0.00174723	0.0168921	AC018638.4
ENSG00000176225	583.207	0.984217	0.235817	4.17365	2.99752e-05	0.000818525	RTTN
ENSG00000224616	47.468	0.983309	0.312657	3.14501	0.00166083	0.0162917	RTCA-AS1
ENSG00000163536	51.0496	0.977173	0.309086	3.16149	0.00156964	0.0156016	SERPINI1
ENSG00000167524	135.534	0.974087	0.286618	3.39855	0.000677438	0.00847936	SGK494
ENSG00000249863	35.0996	0.974083	0.343702	2.83409	0.00459565	0.0332258	AC021106.1
ENSG00000154065	255.228	0.973921	0.225654	4.316	1.58884e-05	0.000492461	ANKRD29
ENSG00000123870	49.8637	0.973889	0.335	2.90713	0.00364759	0.0284104	ZNF137P
ENSG00000226562	84.3595	0.972923	0.307331	3.16572	0.001547	0.015457	CYP4F26P
ENSG00000125968	2369.38	0.971582	0.332143	2.92519	0.00344244	0.0272965	ID1
ENSG00000228782	71.1061	0.971559	0.30663	3.16851	0.00153224	0.015382	MRPL45P2
ENSG00000124549	160.136	0.970799	0.218181	4.44951	8.60648e-06	0.000306397	BTN2A3P
ENSG00000275793	30.8351	0.970337	0.291464	3.32919	0.000870994	0.0102406	RIMBP3
ENSG00000276672	72.9158	0.96991	0.366185	2.64869	0.00808056	0.049916	AL161891.1
ENSG00000225092	47.1227	0.969667	0.360846	2.6872	0.00720532	0.0461208	AL355336.1
ENSG00000164061	94.3786	0.967829	0.221016	4.379	1.19227e-05	0.000397297	BSN
ENSG00000173209	452.111	0.967071	0.231341	4.18028	2.91156e-05	0.000801058	AHSA2P
ENSG00000205683	953.199	0.967069	0.186226	5.19297	2.06962e-07	1.37213e-05	DPF3
ENSG00000120875	1901.37	0.96581	0.317522	3.04172	0.00235234	0.0209415	DUSP4
ENSG00000166845	766.732	0.964709	0.292877	3.29391	0.000988044	0.0111434	C18orf54
ENSG00000167670	1402.54	0.962139	0.322107	2.98702	0.00281715	0.0237808	CHAF1A
ENSG00000239653	57.7972	0.96212	0.331108	2.90576	0.00366366	0.0284597	PSMD6-AS2
ENSG00000167766	668.384	0.961058	0.181145	5.30546	1.12391e-07	8.25383e-06	ZNF83
ENSG00000278784	40.2681	0.960969	0.310828	3.09164	0.00199055	0.0184862	AL136295.7
ENSG00000153404	213.542	0.957847	0.19348	4.95062	7.39769e-07	4.14227e-05	PLEKHG4B
ENSG00000156802	2281.59	0.957085	0.31975	2.99323	0.00276045	0.0235199	ATAD2
ENSG00000274618	1317.23	0.956602	0.32345	2.9575	0.00310149	0.0255217	HIST1H4F
ENSG00000188766	430.763	0.956141	0.222016	4.30662	1.65766e-05	0.000508047	SPRED3
ENSG00000139668	1662.02	0.954057	0.165979	5.74807	9.02656e-09	9.90535e-07	WDFY2
ENSG00000244405	3364.65	0.953824	0.220423	4.32724	1.50991e-05	0.000472628	ETV5
ENSG00000267248	38.7544	0.951313	0.353123	2.694	0.00706005	0.0455339	AC025048.2
ENSG00000162105	629.214	0.951256	0.184704	5.15017	2.60252e-07	1.66753e-05	SHANK2
ENSG00000223959	301.149	0.949532	0.177365	5.35354	8.62505e-08	6.56122e-06	AFG3L1P
ENSG00000179532	195.597	0.947877	0.289979	3.26878	0.00108013	0.0119076	DNHD1
ENSG00000160352	287.181	0.947739	0.324225	2.9231	0.0034657	0.0273899	ZNF714
ENSG00000172159	232.761	0.9472	0.356593	2.65625	0.00790144	0.0491914	FRMD3
ENSG00000013441	783.708	0.946496	0.211708	4.47075	7.79455e-06	0.00028152	CLK1
ENSG00000184992	1382.86	0.946435	0.21934	4.31492	1.59663e-05	0.0004933	BRI3BP
ENSG00000260404	198.557	0.946062	0.248805	3.80242	0.000143289	0.00267183	AC110079.1
ENSG00000183196	81.5471	0.944236	0.305091	3.09493	0.00196859	0.018359	CHST6
ENSG00000130518	152.061	0.941024	0.33087	2.84409	0.00445381	0.0325333	IQCN
ENSG00000188227	262.736	0.940838	0.191445	4.91441	8.90499e-07	4.77618e-05	ZNF793
ENSG00000120658	128.916	0.940135	0.222861	4.21847	2.45962e-05	0.000699911	ENOX1
ENSG00000179630	473.949	0.938672	0.206799	4.53905	5.65078e-06	0.000213233	LACC1
ENSG00000070214	6586.14	0.938471	0.166122	5.64929	1.61109e-08	1.60219e-06	SLC44A1
ENSG00000125351	191.019	0.93831	0.270161	3.47315	0.000514396	0.00698556	UPF3B
ENSG00000270277	40.8635	0.936813	0.337	2.77986	0.00543818	0.0377515	AC009948.3
ENSG00000172167	198.871	0.934965	0.252671	3.70033	0.000215322	0.0036033	MTBP
ENSG00000160282	18.5233	0.933576	0.350985	2.65988	0.00781692	0.0488884	FTCD
ENSG00000249859	1142.56	0.932344	0.283625	3.28724	0.00101173	0.0113302	PVT1
ENSG00000196912	109.383	0.931811	0.239831	3.88528	0.000102211	0.00205217	ANKRD36B
ENSG00000119397	365.303	0.9317	0.209376	4.44988	8.59192e-06	0.000306397	CNTRL
ENSG00000167554	90.4485	0.931208	0.204921	4.54423	5.51354e-06	0.000209712	ZNF610
ENSG00000247828	341.064	0.930683	0.237528	3.9182	8.92134e-05	0.00186372	TMEM161B-AS1
ENSG00000261087	60.2565	0.929636	0.244751	3.79829	0.000145697	0.0027013	AP003469.4
ENSG00000171502	47.4104	0.929254	0.29404	3.1603	0.00157606	0.0156491	COL24A1
ENSG00000269001	227.911	0.929039	0.259787	3.57616	0.000348675	0.00521347	AC092070.2
ENSG00000073150	469.341	0.928118	0.164726	5.63432	1.75746e-08	1.72087e-06	PANX2
ENSG00000279611	53.4494	0.926927	0.349271	2.65389	0.00795696	0.0494141	AC012313.10
ENSG00000276334	73.7121	0.924538	0.302043	3.06095	0.00220639	0.0199568	AL133243.2
ENSG00000213903	115.744	0.92417	0.235908	3.9175	8.94723e-05	0.00186609	LTB4R
ENSG00000162618	525.275	0.924149	0.312859	2.95388	0.00313807	0.0257381	ADGRL4
ENSG00000114857	1485.44	0.923586	0.22414	4.12057	3.77936e-05	0.000971855	NKTR
ENSG00000158201	173.236	0.922298	0.233391	3.95173	7.75875e-05	0.00167207	ABHD3
ENSG00000242294	143.892	0.921456	0.22812	4.03935	5.35995e-05	0.00126505	STAG3L5P
ENSG00000127507	91.8766	0.921208	0.31341	2.93931	0.00328944	0.0264457	ADGRE2
ENSG00000258947	125.085	0.920476	0.263163	3.49774	0.000469226	0.00652759	TUBB3
ENSG00000272604	55.364	0.916862	0.274979	3.33429	0.000855162	0.0101024	AC073073.2
ENSG00000132932	116.968	0.916058	0.311285	2.94283	0.00325228	0.0262797	ATP8A2
ENSG00000244627	65.1625	0.914893	0.315525	2.89959	0.00373648	0.0288844	Z98749.2
ENSG00000138316	284.456	0.913038	0.243424	3.75081	0.000176267	0.00308208	ADAMTS14
ENSG00000221995	97.6451	0.912931	0.306883	2.97486	0.00293127	0.0245158	TIAF1
ENSG00000133624	212.334	0.912432	0.247285	3.6898	0.00022443	0.00371984	ZNF767P
ENSG00000023171	421.022	0.912138	0.237621	3.83863	0.000123725	0.00238867	GRAMD1B
ENSG00000104728	109.355	0.911019	0.302266	3.01396	0.00257858	0.0223798	ARHGEF10
ENSG00000261324	65.666	0.910937	0.285846	3.18681	0.00143854	0.0146383	AC010168.2
ENSG00000181804	232.968	0.910921	0.254874	3.57401	0.000351559	0.00524837	SLC9A9
ENSG00000170264	95.9201	0.91053	0.210961	4.3161	1.58808e-05	0.000492461	FAM161A
ENSG00000276550	408.123	0.909624	0.256348	3.54839	0.000387597	0.00565809	HERC2P2
ENSG00000286619	135.463	0.909138	0.313886	2.89639	0.00377479	0.0290342
ENSG00000162073	712.204	0.908247	0.325949	2.78647	0.00532857	0.0372006	PAQR4
ENSG00000261342	32.4739	0.906606	0.310471	2.9201	0.00349921	0.0275863	AC006538.1
ENSG00000087842	243.951	0.905465	0.328479	2.75654	0.00584159	0.0396373	PIR
ENSG00000114841	396.321	0.905443	0.208457	4.34355	1.40197e-05	0.000448394	DNAH1
ENSG00000217930	64.1742	0.901943	0.305496	2.95239	0.00315322	0.0258402	PAM16
ENSG00000102385	323.562	0.899001	0.215672	4.16837	3.06792e-05	0.000830905	DRP2
ENSG00000185022	1288.91	0.8988	0.269786	3.33152	0.000863718	0.0101739	MAFF
ENSG00000107554	4856.61	0.89861	0.134262	6.69296	2.18708e-11	5.80002e-09	DNMBP
ENSG00000163513	6642.44	0.896482	0.173641	5.16286	2.43208e-07	1.56765e-05	TGFBR2
ENSG00000185513	123.603	0.895192	0.288831	3.09937	0.00193935	0.0181932	L3MBTL1
ENSG00000198521	442.717	0.892068	0.158224	5.63802	1.72012e-08	1.69299e-06	ZNF43
ENSG00000276255	73.5339	0.891969	0.334992	2.66266	0.00775268	0.048646	AL136379.1
ENSG00000279738	207.765	0.891511	0.262915	3.39087	0.000696718	0.0086272	AL022311.1
ENSG00000151651	72.7345	0.890031	0.286889	3.10236	0.00191987	0.0180775	ADAM8
ENSG00000228526	229.165	0.889741	0.272305	3.26744	0.00108524	0.0119502	MIR34AHG
ENSG00000163661	224.229	0.886838	0.3064	2.89438	0.00379906	0.0291439	PTX3
ENSG00000145476	734.468	0.886318	0.233715	3.7923	0.000149257	0.00274294	CYP4V2
ENSG00000244879	668.943	0.884266	0.233013	3.79493	0.000147687	0.00272985	GABPB1-AS1
ENSG00000232593	175.811	0.883356	0.199756	4.42218	9.77103e-06	0.000339215	KANTR
ENSG00000203709	387.488	0.882978	0.262187	3.36774	0.000757864	0.00918189	MIR29B2CHG
ENSG00000064547	44.844	0.882318	0.313575	2.81373	0.00489696	0.0349281	LPAR2
ENSG00000204311	36.8162	0.881913	0.284741	3.09724	0.0019533	0.0182735	PJVK
ENSG00000273142	71.1018	0.881676	0.314102	2.80697	0.00500096	0.0354975	AC073335.2
ENSG00000187678	845.171	0.881442	0.24549	3.59054	0.000329993	0.00498883	SPRY4
ENSG00000185634	25.7557	0.87975	0.318182	2.76493	0.00569358	0.0388852	SHC4
ENSG00000075826	105.806	0.878514	0.319924	2.74601	0.00603257	0.040587	SEC31B
ENSG00000258727	128.567	0.878023	0.287788	3.05094	0.00228125	0.0204884	AL135999.1
ENSG00000178031	2939.23	0.877125	0.234087	3.74701	0.000178956	0.00312339	ADAMTSL1
ENSG00000125965	60.7581	0.877012	0.257635	3.40408	0.000663865	0.00836137	GDF5
ENSG00000171757	46.4572	0.876354	0.278157	3.15058	0.00162948	0.0160626	LRRC34
ENSG00000180998	92.1646	0.873397	0.254031	3.43815	0.000585712	0.00762344	GPR137C
ENSG00000262185	82.7481	0.872424	0.225737	3.86477	0.000111193	0.00219465	AC005736.1
ENSG00000179406	136.897	0.871137	0.283707	3.07055	0.00213666	0.0195309	LINC00174
ENSG00000287562	167.388	0.870568	0.219947	3.95808	7.55531e-05	0.0016412
ENSG00000166153	24.5861	0.870017	0.32785	2.6537	0.00796139	0.0494141	DEPDC4
ENSG00000215158	100.269	0.869279	0.314107	2.76746	0.00564945	0.0387606	AC138409.2
ENSG00000146072	1243.32	0.869157	0.225324	3.85737	0.000114613	0.00223994	TNFRSF21
ENSG00000104738	3630.07	0.869059	0.253209	3.43218	0.000598751	0.00775614	MCM4
ENSG00000267904	89.3173	0.869025	0.195319	4.44925	8.61711e-06	0.000306397	AC024075.1
ENSG00000237975	306.402	0.866333	0.212948	4.06829	4.73588e-05	0.00115635	FLG-AS1
ENSG00000102230	35.8665	0.866046	0.325212	2.66302	0.0077443	0.0486253	PCYT1B
ENSG00000169429	116.304	0.86442	0.268729	3.2167	0.00129673	0.0136228	CXCL8
ENSG00000231064	35.3189	0.862622	0.324591	2.65756	0.00787083	0.049087	AC234582.1
ENSG00000169252	104.583	0.86118	0.316771	2.71862	0.0065555	0.043079	ADRB2
ENSG00000186577	678.395	0.860593	0.212596	4.04802	5.16536e-05	0.00122824	SMIM29
ENSG00000092470	763.554	0.858987	0.316395	2.71492	0.00662924	0.0434232	WDR76
ENSG00000264112	320.444	0.8576	0.27307	3.14059	0.00168608	0.0164844	AC015813.1
ENSG00000280383	216.304	0.855957	0.301583	2.83821	0.00453668	0.0329994	Z95331.1
ENSG00000223745	127.18	0.855681	0.236765	3.61404	0.000301459	0.00465822	CCDC18-AS1
ENSG00000102359	329.876	0.85231	0.240231	3.54787	0.000388358	0.00566487	SRPX2
ENSG00000138658	345.123	0.851703	0.275899	3.08702	0.00202176	0.0187123	ZGRF1
ENSG00000250312	329.799	0.851486	0.175124	4.86218	1.161e-06	5.91151e-05	ZNF718
ENSG00000163449	17.218	0.850463	0.320467	2.65382	0.00795852	0.0494141	TMEM169
ENSG00000186205	28.8411	0.847077	0.309403	2.73778	0.00618563	0.0414416	MARC1
ENSG00000132840	121.242	0.845684	0.207777	4.07015	4.69824e-05	0.00114918	BHMT2
ENSG00000243176	57.3611	0.845617	0.260195	3.24994	0.00115429	0.0124873	AC092944.1
ENSG00000089847	47.0061	0.845519	0.290733	2.90823	0.00363478	0.0283507	ANKRD24
ENSG00000162461	31.8407	0.844499	0.303999	2.77796	0.00547009	0.0379389	SLC25A34
ENSG00000135318	9074.8	0.843354	0.315242	2.67526	0.0074672	0.0473526	NT5E
ENSG00000214575	68.1034	0.839991	0.276615	3.03668	0.002392	0.021146	CPEB1
ENSG00000159259	624.969	0.839969	0.272381	3.0838	0.00204373	0.0188425	CHAF1B
ENSG00000183137	743.728	0.839341	0.167574	5.00879	5.47743e-07	3.21803e-05	CEP57L1
ENSG00000157214	501.709	0.838666	0.174487	4.80646	1.53624e-06	7.38867e-05	STEAP2
ENSG00000197083	29.8548	0.837703	0.262929	3.18604	0.00144234	0.014649	ZNF300P1
ENSG00000146094	106.136	0.836678	0.294163	2.84426	0.0044514	0.0325333	DOK3
ENSG00000135047	5101.77	0.834973	0.113102	7.38247	1.55379e-13	6.5929e-11	CTSL
ENSG00000144395	95.596	0.834742	0.240659	3.46856	0.000523253	0.00704087	CCDC150
ENSG00000166004	789.107	0.834683	0.247291	3.37531	0.000737313	0.00901874	CEP295
ENSG00000181929	47.6853	0.833129	0.262959	3.16828	0.00153341	0.0153857	PRKAG1
ENSG00000104313	167.338	0.831801	0.29596	2.81052	0.00494613	0.035213	EYA1
ENSG00000064393	7631.14	0.830517	0.12682	6.54877	5.80122e-11	1.31867e-08	HIPK2
ENSG00000127920	877.338	0.829843	0.155389	5.34043	9.27264e-08	6.97055e-06	GNG11
ENSG00000175455	1095.93	0.827213	0.229049	3.61151	0.000304419	0.00469514	CCDC14
ENSG00000127914	2165.66	0.824704	0.229842	3.58814	0.000333045	0.00502701	AKAP9
ENSG00000245573	81.0364	0.824064	0.229131	3.59648	0.000322551	0.0049035	BDNF-AS
ENSG00000115392	283.817	0.82315	0.205131	4.01279	6.00049e-05	0.00137543	FANCL
ENSG00000182903	564.763	0.822442	0.218444	3.765	0.000166549	0.00294999	ZNF721
ENSG00000197321	1965.15	0.822194	0.168585	4.87702	1.077e-06	5.55789e-05	SVIL
ENSG00000111664	110.365	0.821298	0.260657	3.15088	0.00162777	0.0160541	GNB3
ENSG00000053747	758.13	0.818861	0.166879	4.90691	9.25206e-07	4.92086e-05	LAMA3
ENSG00000244687	148.615	0.818744	0.262675	3.11694	0.00182736	0.017472	UBE2V1
ENSG00000080839	889.743	0.81843	0.308086	2.6565	0.0078956	0.0491711	RBL1
ENSG00000161048	416.225	0.817362	0.129933	6.29062	3.16194e-10	5.86156e-08	NAPEPLD
ENSG00000249915	349.418	0.816963	0.248423	3.2886	0.00100686	0.0113088	PDCD6
ENSG00000100629	398.85	0.81693	0.28046	2.91283	0.00358175	0.0280402	CEP128
ENSG00000269352	63.4528	0.815478	0.250323	3.2577	0.00112318	0.0122323	PTOV1-AS2
ENSG00000093217	344.933	0.815227	0.147661	5.52095	3.37164e-08	3.00832e-06	XYLB
ENSG00000196705	494.749	0.814846	0.165518	4.923	8.52289e-07	4.6496e-05	ZNF431
ENSG00000136158	887.016	0.814766	0.217428	3.74729	0.000178755	0.00312273	SPRY2
ENSG00000268362	693.306	0.814678	0.280434	2.90506	0.0036718	0.0284882	AC092279.1
ENSG00000110318	235.658	0.814603	0.216092	3.7697	0.000163446	0.00292123	CEP126
ENSG00000106701	202.698	0.814293	0.249428	3.26464	0.00109604	0.0120414	FSD1L
ENSG00000225975	57.9347	0.813672	0.304575	2.67149	0.00755143	0.0477599	LINC01534
ENSG00000100918	64.8817	0.811191	0.256109	3.16737	0.00153826	0.0154063	REC8
ENSG00000133302	299.907	0.811167	0.254268	3.1902	0.00142174	0.0145323	SLF1
ENSG00000229152	106.047	0.810962	0.283989	2.85561	0.00429539	0.0318141	ANKRD10-IT1
ENSG00000175643	477.966	0.809238	0.283969	2.84975	0.00437541	0.0321716	RMI2
ENSG00000269825	680.192	0.809072	0.222717	3.63273	0.000280434	0.00439622	AC022150.4
ENSG00000235316	75.2314	0.80891	0.290285	2.78661	0.00532633	0.0371986	DUSP8P5
ENSG00000102265	27056.8	0.808373	0.235846	3.42754	0.00060908	0.00786859	TIMP1
ENSG00000226696	93.0896	0.807601	0.303822	2.65813	0.00785748	0.0490617	LENG8-AS1
ENSG00000151012	18127.1	0.807384	0.235653	3.42616	0.00061219	0.00789808	SLC7A11
ENSG00000138642	179.494	0.806753	0.187294	4.30743	1.65164e-05	0.000507017	HERC6
ENSG00000129646	329.259	0.80608	0.238881	3.3744	0.000739756	0.00903705	QRICH2
ENSG00000270344	82.9201	0.804299	0.253286	3.17546	0.00149598	0.0150815	POC1B-AS1
ENSG00000198554	1053.9	0.803028	0.294727	2.72465	0.00643693	0.0425577	WDHD1
ENSG00000275131	341.592	0.800777	0.279158	2.86854	0.00412373	0.0309872	AC241952.1
ENSG00000273329	176.101	0.800076	0.265995	3.00786	0.00263091	0.0227408	AC078846.1
ENSG00000186166	333.116	0.799334	0.228239	3.50217	0.000461483	0.00646009	CCDC84
ENSG00000178295	737.667	0.798882	0.263079	3.03666	0.00239213	0.021146	GEN1
ENSG00000163472	164.299	0.797315	0.209325	3.80898	0.000139543	0.00261732	TMEM79
ENSG00000247137	57.8349	0.795357	0.231846	3.43055	0.000602368	0.00779771	AP000873.2
ENSG00000248905	510.591	0.79455	0.237198	3.34974	0.000808879	0.00965899	FMN1
ENSG00000274605	70.925	0.791638	0.264747	2.99017	0.00278823	0.0236195	AL355338.1
ENSG00000258824	28.6279	0.791171	0.290215	2.72615	0.00640775	0.042453	AL122035.1
ENSG00000184465	404.965	0.790497	0.198759	3.97716	6.97437e-05	0.00154309	WDR27
ENSG00000119906	1792.43	0.790495	0.161441	4.89651	9.75557e-07	5.11739e-05	SLF2
ENSG00000288559	89.2166	0.790476	0.242578	3.25865	0.00111945	0.0122154
ENSG00000198039	87.0922	0.789734	0.260699	3.02929	0.00245126	0.021549	ZNF273
ENSG00000267481	46.9015	0.788051	0.266992	2.95159	0.0031614	0.0258585	AC011477.2
ENSG00000215302	71.7853	0.786599	0.267545	2.94006	0.0032815	0.0264264	AC127502.1
ENSG00000165449	139.442	0.784307	0.287632	2.72678	0.00639565	0.0423875	SLC16A9
ENSG00000271303	611.345	0.784168	0.261561	2.99803	0.00271729	0.0232663	SRXN1
ENSG00000159905	165.36	0.784127	0.271589	2.88718	0.0038871	0.0296881	ZNF221
ENSG00000112118	3057.83	0.783865	0.259058	3.02583	0.00247954	0.0217376	MCM3
ENSG00000214548	4398.75	0.782848	0.274579	2.85108	0.00435711	0.0320843	MEG3
ENSG00000230551	290.907	0.78272	0.272887	2.86829	0.00412691	0.0309989	AC021078.1
ENSG00000163617	74.1142	0.780174	0.240033	3.25028	0.00115291	0.0124865	CCDC191
ENSG00000146966	82.7933	0.779956	0.244344	3.19204	0.0014127	0.0144788	DENND2A
ENSG00000206149	255.38	0.779635	0.20678	3.77035	0.000163018	0.00291814	HERC2P9
ENSG00000280739	63.0847	0.779578	0.282535	2.75923	0.00579382	0.0394119	EIF1B-AS1
ENSG00000079156	857.456	0.779019	0.183868	4.23685	2.26679e-05	0.000654796	OSBPL6
ENSG00000126091	308.736	0.778679	0.23698	3.28585	0.00101675	0.0113544	ST3GAL3
ENSG00000198563	1312.01	0.776938	0.183983	4.22287	2.41207e-05	0.000689461	DDX39B
ENSG00000189120	52.0319	0.776932	0.268521	2.89337	0.00381126	0.0292258	SP6
ENSG00000107890	617.848	0.775174	0.205454	3.77298	0.000161312	0.00290483	ANKRD26
ENSG00000103995	317.371	0.774174	0.2589	2.99025	0.00278754	0.0236195	CEP152
ENSG00000196296	30.9428	0.773767	0.284682	2.718	0.00656773	0.0430942	ATP2A1
ENSG00000173918	484.677	0.771767	0.205052	3.76377	0.00016737	0.00295905	C1QTNF1
ENSG00000179909	285.047	0.770201	0.215686	3.57093	0.000355714	0.00528973	ZNF154
ENSG00000122484	1336.31	0.769934	0.177105	4.34734	1.37801e-05	0.000441471	RPAP2
ENSG00000213988	83.4271	0.767709	0.270097	2.84235	0.00447829	0.0326742	ZNF90
ENSG00000280128	351.656	0.766751	0.220428	3.47847	0.000504293	0.00689736	AL662795.1
ENSG00000228327	71.6709	0.766164	0.241454	3.17313	0.00150806	0.0151952	AL669831.1
ENSG00000144802	612.075	0.765414	0.175013	4.37346	1.2229e-05	0.000403672	NFKBIZ
ENSG00000112877	260.176	0.765213	0.238617	3.20687	0.00134187	0.0139097	CEP72
ENSG00000143498	151.962	0.764957	0.19675	3.88798	0.000101084	0.00203976	TAF1A
ENSG00000108448	1343.51	0.764511	0.218702	3.49568	0.00047286	0.00656639	TRIM16L
ENSG00000196247	253.537	0.763341	0.24696	3.09095	0.00199516	0.018511	ZNF107
ENSG00000100344	79.3994	0.762799	0.25666	2.97203	0.00295842	0.0246888	PNPLA3
ENSG00000268043	516.965	0.761981	0.169081	4.50661	6.58716e-06	0.000242341	NBPF12
ENSG00000080823	813.678	0.761527	0.138559	5.49604	3.88409e-08	3.41764e-06	MOK
ENSG00000256525	292.281	0.760861	0.192204	3.95861	7.53875e-05	0.00163946	POLG2
ENSG00000180376	281.471	0.760746	0.273832	2.77815	0.00546688	0.0379305	CCDC66
ENSG00000166250	7997.27	0.760704	0.132622	5.73587	9.70124e-09	1.03483e-06	CLMP
ENSG00000223547	397.832	0.76058	0.230962	3.2931	0.000990908	0.0111691	ZNF844
ENSG00000127946	1246.04	0.759726	0.204399	3.71688	0.0002017	0.00342178	HIP1
ENSG00000225470	546.667	0.758513	0.241782	3.13717	0.00170585	0.0166012	JPX
ENSG00000172731	245.837	0.756436	0.229558	3.29518	0.000983587	0.011113	LRRC20
ENSG00000100784	150.416	0.75588	0.172419	4.38398	1.16529e-05	0.000391725	RPS6KA5
ENSG00000143458	868.219	0.755691	0.135919	5.55988	2.69964e-08	2.49019e-06	GABPB2
ENSG00000229852	177.051	0.754052	0.207412	3.63552	0.000277421	0.00436332	AC019205.1
ENSG00000157111	169.58	0.753934	0.263376	2.86258	0.00420211	0.0313786	TMEM171
ENSG00000149090	2729.43	0.753144	0.249064	3.02389	0.00249545	0.021857	PAMR1
ENSG00000077514	769.158	0.753121	0.223886	3.36385	0.000768625	0.00928869	POLD3
ENSG00000173894	293.477	0.752785	0.237459	3.17017	0.0015235	0.0153104	CBX2
ENSG00000231205	154.007	0.75201	0.210506	3.5724	0.00035373	0.00527666	ZNF826P
ENSG00000113240	344.155	0.751741	0.228078	3.29598	0.000980796	0.0110944	CLK4
ENSG00000146021	171.032	0.751432	0.230688	3.25735	0.00112459	0.0122352	KLHL3
ENSG00000183426	162.855	0.751237	0.258696	2.90393	0.00368507	0.0285672	NPIPA1
ENSG00000186019	99.2312	0.750446	0.170867	4.392	1.12315e-05	0.000381591	AC021092.1
ENSG00000197020	204.136	0.749939	0.201411	3.72342	0.000196541	0.00336344	ZNF100
ENSG00000259768	274.91	0.749843	0.232739	3.22182	0.00127381	0.0134525	AC004943.2
ENSG00000223396	87.6287	0.748685	0.192814	3.88294	0.000103199	0.0020655	RPS10P7
ENSG00000204634	250.83	0.748523	0.196594	3.80746	0.000140402	0.00263085	TBC1D8
ENSG00000115657	79.9536	0.74571	0.18455	4.0407	5.32916e-05	0.00125934	ABCB6
ENSG00000278864	122.012	0.7453	0.243471	3.06114	0.00220493	0.0199531	AC055811.4
ENSG00000269439	183.377	0.745254	0.186618	3.99346	6.51151e-05	0.00147137	AC010618.3
ENSG00000144959	2519.91	0.745215	0.278911	2.67188	0.00754283	0.0477213	NCEH1
ENSG00000126882	68.8725	0.745037	0.236337	3.15243	0.00161919	0.0159859	FAM78A
ENSG00000119640	98.526	0.743546	0.23955	3.10393	0.00190969	0.0180156	ACYP1
ENSG00000196074	51.3406	0.743199	0.270605	2.74643	0.00602478	0.0405488	SYCP2
ENSG00000114859	191.123	0.742965	0.198077	3.75089	0.000176211	0.00308208	CLCN2
ENSG00000134070	251.146	0.742241	0.174467	4.25432	2.09682e-05	0.000614061	IRAK2
ENSG00000234420	631.624	0.740175	0.18923	3.9115	9.17255e-05	0.0019037	ZNF37BP
ENSG00000159086	548.255	0.739075	0.170416	4.3369	1.44505e-05	0.000457575	PAXBP1
ENSG00000116396	1176.97	0.738748	0.24879	2.96936	0.00298417	0.024882	KCNC4
ENSG00000225138	630.167	0.73827	0.256235	2.88122	0.00396136	0.0301156	SLC9A3-AS1
ENSG00000174799	354.716	0.737469	0.202893	3.63477	0.000278231	0.00437246	CEP135
ENSG00000105750	168.661	0.737067	0.235017	3.13622	0.00171138	0.016637	ZNF85
ENSG00000108960	375.154	0.737046	0.219482	3.35811	0.000784772	0.00941234	MMD
ENSG00000095059	40.2783	0.736715	0.245877	2.99628	0.002733	0.0233347	DHPS
ENSG00000270629	824.303	0.733897	0.187085	3.9228	8.75249e-05	0.00183851	NBPF14
ENSG00000131127	370.834	0.732901	0.189816	3.86111	0.000112875	0.00221917	ZNF141
ENSG00000121904	454.292	0.732403	0.199573	3.66986	0.000242688	0.00394373	CSMD2
ENSG00000122483	299.259	0.732231	0.232751	3.14598	0.00165528	0.0162666	CCDC18
ENSG00000256546	46.621	0.732053	0.26383	2.77472	0.00552492	0.0381392	AC156455.1
ENSG00000109881	278.639	0.73164	0.246021	2.9739	0.00294044	0.024571	CCDC34
ENSG00000284428	60.1515	0.731383	0.251886	2.90363	0.00368865	0.0285724	AC092329.4
ENSG00000247809	244.261	0.729655	0.250842	2.90882	0.0036279	0.0283202	NR2F2-AS1
ENSG00000189195	119.203	0.727488	0.17591	4.13556	3.54091e-05	0.000928777	BTBD8
ENSG00000256223	182.882	0.726432	0.265591	2.73516	0.00623506	0.041685	ZNF10
ENSG00000280832	115.753	0.726096	0.216083	3.36026	0.000778687	0.00937664	GSEC
ENSG00000263956	252.45	0.724178	0.192318	3.76552	0.000166202	0.00294932	NBPF11
ENSG00000244026	417.433	0.72294	0.218388	3.31034	0.000931823	0.0107182	FAM86DP
ENSG00000267750	44.7168	0.720698	0.26523	2.71726	0.00658258	0.0431769	RUNDC3A-AS1
ENSG00000239665	479.578	0.720064	0.195273	3.68747	0.000226494	0.00374107	AL157392.3
ENSG00000283050	185.739	0.718766	0.218528	3.28913	0.00100498	0.0112944	GTF2IP12
ENSG00000175322	181.78	0.71736	0.249721	2.87265	0.00407048	0.0306715	ZNF519
ENSG00000251474	185.273	0.717018	0.2492	2.87728	0.00401114	0.0303682	RPL32P3
ENSG00000188315	169.013	0.716873	0.221314	3.23917	0.00119877	0.0128592	C3orf62
ENSG00000205268	339.15	0.716559	0.146014	4.90748	9.22559e-07	4.92049e-05	PDE7A
ENSG00000135637	479.877	0.716214	0.160712	4.45651	8.33044e-06	0.000298427	CCDC142
ENSG00000231607	230.906	0.71597	0.249792	2.86626	0.0041535	0.0311252	DLEU2
ENSG00000162769	314.437	0.714007	0.162807	4.38561	1.1566e-05	0.000389491	FLVCR1
ENSG00000106089	375.649	0.713721	0.247308	2.88596	0.00390222	0.0297679	STX1A
ENSG00000198298	84.5211	0.712847	0.242259	2.9425	0.00325575	0.0262966	ZNF485
ENSG00000140025	304.627	0.712033	0.162332	4.38629	1.15302e-05	0.000388971	EFCAB11
ENSG00000204923	129.777	0.710596	0.148503	4.78506	1.70939e-06	8.09902e-05	FBXO48
ENSG00000182916	109.782	0.710409	0.260396	2.72819	0.00636834	0.0422506	TCEAL7
ENSG00000254469	136.067	0.710208	0.194325	3.65474	0.000257439	0.00412377	AP002495.1
ENSG00000079335	164.518	0.708553	0.174596	4.05825	4.9442e-05	0.00119498	CDC14A
ENSG00000282936	154.355	0.708093	0.261527	2.70753	0.00677863	0.0441148	AC004706.4
ENSG00000144583	2518.15	0.70706	0.235741	2.9993	0.00270596	0.0232006	MARCH4
ENSG00000122778	1303.93	0.705239	0.111833	6.30618	2.86015e-10	5.46117e-08	KIAA1549
ENSG00000163463	73.7709	0.70409	0.258905	2.71949	0.00653818	0.0430186	KRTCAP2
ENSG00000170629	116.505	0.704034	0.227067	3.10055	0.00193163	0.0181529	DPY19L2P2
ENSG00000260565	421.859	0.703994	0.239803	2.93572	0.00332777	0.0266641	ERVK13-1
ENSG00000162415	103.295	0.702008	0.235659	2.97891	0.00289278	0.024279	ZSWIM5
ENSG00000119004	2925.72	0.701579	0.163468	4.29184	1.77195e-05	0.000532813	CYP20A1
ENSG00000213066	276.772	0.701194	0.177866	3.94226	8.07173e-05	0.00172782	FGFR1OP
ENSG00000224699	77.9322	0.700423	0.239642	2.92279	0.00346908	0.0273939	LAMTOR5-AS1
ENSG00000226419	332.095	0.699692	0.217256	3.22058	0.00127929	0.0134757	SLC16A1-AS1
ENSG00000106404	182.897	0.699418	0.195163	3.58377	0.000338671	0.0050962	CLDN15
ENSG00000160051	88.8313	0.698431	0.251528	2.77675	0.0054905	0.0380374	IQCC
ENSG00000087086	93310.9	0.698091	0.157991	4.41855	9.93662e-06	0.000344337	FTL
ENSG00000248124	93.0239	0.697842	0.242793	2.87423	0.0040502	0.030567	RRN3P1
ENSG00000170522	732.071	0.697756	0.219466	3.17933	0.00147614	0.0149445	ELOVL6
ENSG00000196605	212.626	0.696994	0.237718	2.93202	0.00336763	0.0268819	ZNF846
ENSG00000228315	183.657	0.696622	0.180575	3.85779	0.000114418	0.00223994	GUSBP11
ENSG00000230715	163.034	0.695535	0.25958	2.67947	0.00737399	0.0468549	AC018638.2
ENSG00000144674	3526.41	0.695486	0.212504	3.27281	0.00106485	0.0117529	GOLGA4
ENSG00000132780	1865.39	0.69501	0.184329	3.77049	0.000162928	0.00291814	NASP
ENSG00000006652	244.022	0.690465	0.210443	3.28101	0.00103435	0.0114958	IFRD1
ENSG00000153914	1842.97	0.688746	0.160911	4.2803	1.86644e-05	0.000556839	SREK1
ENSG00000149231	764.621	0.688331	0.167861	4.10061	4.12063e-05	0.00103799	CCDC82
ENSG00000139190	121.468	0.687314	0.231955	2.96313	0.00304528	0.0252263	VAMP1
ENSG00000186812	519.364	0.686524	0.210699	3.25832	0.00112075	0.0122154	ZNF397
ENSG00000185621	617.252	0.68639	0.11525	5.95565	2.59042e-09	3.55838e-07	LMLN
ENSG00000117461	1105.29	0.686201	0.18326	3.74441	0.000180819	0.00315303	PIK3R3
ENSG00000214176	423.748	0.685349	0.257883	2.65759	0.0078701	0.049087	PLEKHM1P1
ENSG00000172687	172.753	0.683007	0.241566	2.82742	0.00469247	0.0337342	ZNF738
ENSG00000148690	253.844	0.680949	0.207449	3.28249	0.00102896	0.011456	FRA10AC1
ENSG00000176593	151.591	0.680464	0.183727	3.70367	0.000212507	0.00356263	AC008969.1
ENSG00000279207	415.336	0.680297	0.186711	3.64358	0.000268875	0.00425537	AC015813.6
ENSG00000287263	120.791	0.679952	0.222713	3.05304	0.00226533	0.0203645
ENSG00000161551	179.22	0.679044	0.191969	3.53726	0.000404302	0.00580869	ZNF577
ENSG00000103723	57.1518	0.67826	0.239453	2.83254	0.00461804	0.0333498	AP3B2
ENSG00000230896	85.9972	0.677492	0.247868	2.73327	0.00627085	0.0418071	AL604028.1
ENSG00000111252	3285.78	0.675756	0.195762	3.45192	0.000556605	0.00733965	SH2B3
ENSG00000138411	2425.64	0.675603	0.211749	3.19058	0.00141989	0.0145213	HECW2
ENSG00000151914	27544.3	0.675595	0.181204	3.72836	0.000192729	0.00332068	DST
ENSG00000087245	40224.4	0.673609	0.187118	3.59991	0.000318323	0.00485511	MMP2
ENSG00000173221	989.55	0.673389	0.244263	2.75682	0.00583664	0.0396257	GLRX
ENSG00000274964	79.5118	0.671091	0.22785	2.94531	0.00322628	0.026225	AC026356.1
ENSG00000126562	1481.54	0.670583	0.243251	2.75675	0.00583781	0.0396257	WNK4
ENSG00000174791	2174.27	0.667035	0.19138	3.4854	0.000491409	0.00676981	RIN1
ENSG00000176438	2446.99	0.665787	0.186089	3.57778	0.000346524	0.00518943	SYNE3
ENSG00000138604	928.308	0.665421	0.199497	3.33549	0.000851506	0.0100735	GLCE
ENSG00000143344	3232.07	0.662892	0.0999283	6.63367	3.27432e-11	7.81499e-09	RGL1
ENSG00000196782	444.633	0.662236	0.149408	4.4324	9.3192e-06	0.000328783	MAML3
ENSG00000126001	2365.85	0.661425	0.180518	3.66404	0.000248265	0.00401047	CEP250
ENSG00000119725	90.3439	0.660822	0.229681	2.87713	0.00401308	0.0303709	ZNF410
ENSG00000196295	761.087	0.660571	0.20875	3.16442	0.00155394	0.0155021	AC005154.1
ENSG00000088035	276.957	0.660133	0.244845	2.69613	0.00701512	0.0453135	ALG6
ENSG00000242732	549.038	0.659903	0.145076	4.54868	5.39826e-06	0.000206977	RTL5
ENSG00000095002	1357.13	0.659813	0.202777	3.25388	0.00113841	0.0123504	MSH2
ENSG00000076003	2434.02	0.658844	0.234744	2.80664	0.00500606	0.0355073	MCM6
ENSG00000173041	213.982	0.657582	0.233349	2.81803	0.004832	0.0345681	ZNF680
ENSG00000226608	404.73	0.65732	0.171966	3.82237	0.000132172	0.0025237	FTLP3
ENSG00000204681	453.245	0.655242	0.207664	3.15529	0.00160336	0.015879	GABBR1
ENSG00000038219	3227.27	0.654983	0.165357	3.96102	7.463e-05	0.00163051	BOD1L1
ENSG00000148019	1716.12	0.654636	0.191959	3.41029	0.000648929	0.00822206	CEP78
ENSG00000110090	5257.9	0.653315	0.140417	4.65267	3.27666e-06	0.000135216	CPT1A
ENSG00000182141	235.183	0.652797	0.187203	3.4871	0.000488281	0.00673645	ZNF708
ENSG00000271254	865.134	0.652711	0.115485	5.6519	1.58683e-08	1.59468e-06	AC240274.1
ENSG00000273136	294.811	0.651406	0.210096	3.10052	0.00193184	0.0181529	NBPF26
ENSG00000177406	106.708	0.650176	0.194183	3.34827	0.000813192	0.00969836	AC021054.1
ENSG00000147099	306.266	0.645277	0.220317	2.92886	0.00340206	0.0270613	HDAC8
ENSG00000219626	174.547	0.644834	0.227453	2.83502	0.00458227	0.0332091	FAM228B
ENSG00000168661	133.383	0.644444	0.196143	3.28557	0.00101775	0.0113577	ZNF30
ENSG00000179818	531.231	0.643506	0.188613	3.41178	0.0006454	0.00820733	PCBP1-AS1
ENSG00000105711	170.714	0.642062	0.214342	2.9955	0.00273998	0.0233559	SCN1B
ENSG00000185485	345.102	0.641653	0.210761	3.04446	0.00233098	0.0208078	SDHAP1
ENSG00000163359	204458	0.641306	0.207363	3.09267	0.00198363	0.0184578	COL6A3
ENSG00000130816	5687.53	0.639574	0.226989	2.81765	0.00483766	0.034591	DNMT1
ENSG00000198342	180.966	0.638506	0.218895	2.91695	0.00353475	0.0277862	ZNF442
ENSG00000256087	336.767	0.637858	0.162242	3.93152	8.44108e-05	0.00178704	ZNF432
ENSG00000171867	14865.3	0.637517	0.18982	3.35853	0.000783576	0.00940389	PRNP
ENSG00000176749	151.693	0.637325	0.22987	2.77254	0.005562	0.0383535	CDK5R1
ENSG00000143178	75.4515	0.637322	0.187412	3.40064	0.000672279	0.00844506	TBX19
ENSG00000147894	153.149	0.635441	0.18388	3.45575	0.000548774	0.00727658	C9orf72
ENSG00000278619	209.723	0.634321	0.197963	3.20424	0.00135418	0.0139993	MRM1
ENSG00000162694	967.651	0.633614	0.223196	2.83883	0.00452796	0.0329485	EXTL2
ENSG00000226688	705.941	0.633276	0.106677	5.93639	2.91363e-09	3.83674e-07	ENTPD1-AS1
ENSG00000174353	192.28	0.632758	0.207384	3.05114	0.00227975	0.0204845	STAG3L3
ENSG00000173275	348.096	0.631415	0.199643	3.16272	0.00156302	0.0155446	ZNF449
ENSG00000184178	1311.83	0.630438	0.217763	2.89506	0.00379082	0.0291074	SCFD2
ENSG00000011422	1157.59	0.629247	0.214452	2.93421	0.00334393	0.0267598	PLAUR
ENSG00000198089	742.002	0.628496	0.160474	3.91649	8.98464e-05	0.00186877	SFI1
ENSG00000221994	94.1595	0.627956	0.197607	3.17779	0.00148401	0.0149845	ZNF630
ENSG00000120694	2935.27	0.626271	0.151059	4.14586	3.38541e-05	0.000897679	HSPH1
ENSG00000185986	165.724	0.624861	0.22258	2.80736	0.00499492	0.0354942	SDHAP3
ENSG00000224837	45.9061	0.624819	0.218887	2.85453	0.00431003	0.0318852	GCSHP5
ENSG00000271383	74.1805	0.622579	0.226482	2.74891	0.00597938	0.0403571	NBPF19
ENSG00000144040	593.005	0.621867	0.168901	3.68184	0.000231556	0.00379839	SFXN5
ENSG00000223960	722.293	0.621387	0.113893	5.4559	4.87251e-08	4.11662e-06	AC009948.1
ENSG00000258744	74.3533	0.620628	0.197992	3.13461	0.00172081	0.0166957	AL132800.1
ENSG00000186462	73.7682	0.620288	0.220076	2.81851	0.00482465	0.0345441	NAP1L2
ENSG00000197124	88.9065	0.619866	0.19037	3.25611	0.00112949	0.0122746	ZNF682
ENSG00000259994	114.465	0.618809	0.18642	3.31943	0.000902017	0.0104794	AL353796.1
ENSG00000198429	301.077	0.617153	0.184225	3.35	0.000808124	0.00965602	ZNF69
ENSG00000133216	387.886	0.617134	0.212405	2.90546	0.0036672	0.0284663	EPHB2
ENSG00000271425	527.26	0.616947	0.17447	3.53613	0.000406038	0.00582924	NBPF10
ENSG00000120832	169.75	0.616405	0.156949	3.92742	8.58613e-05	0.00181153	MTERF2
ENSG00000047410	6097.29	0.615921	0.139888	4.40297	1.06779e-05	0.000365383	TPR
ENSG00000109576	148.674	0.615143	0.196504	3.13044	0.00174547	0.0168921	AADAT
ENSG00000176809	211.562	0.61462	0.1834	3.35125	0.000804464	0.00963036	LRRC37A3
ENSG00000023909	4046.91	0.611843	0.101192	6.04634	1.48177e-09	2.26343e-07	GCLM
ENSG00000135111	9085.27	0.611547	0.106445	5.74522	9.18031e-09	1.00165e-06	TBX3
ENSG00000126368	908.922	0.610851	0.177914	3.4334	0.00059606	0.00773178	NR1D1
ENSG00000054654	3514.29	0.608025	0.19779	3.0741	0.0021114	0.0193636	SYNE2
ENSG00000151746	1836.23	0.60718	0.128353	4.73054	2.23929e-06	0.000102045	BICD1
ENSG00000162337	9175.03	0.605812	0.153029	3.9588	7.53282e-05	0.00163946	LRP5
ENSG00000100578	1294.4	0.60503	0.19418	3.11582	0.00183433	0.0175211	KIAA0586
ENSG00000139116	357.094	0.604395	0.167777	3.60238	0.00031532	0.00482043	KIF21A
ENSG00000198466	1842.46	0.604383	0.144246	4.18996	2.7901e-05	0.000776237	ZNF587
ENSG00000001631	180.065	0.604123	0.187498	3.22202	0.00127291	0.0134505	KRIT1
ENSG00000137831	5862.58	0.604048	0.199241	3.03174	0.00243146	0.0214081	UACA
ENSG00000197013	263.78	0.602502	0.171542	3.51227	0.000444304	0.00626554	ZNF429
ENSG00000263002	509.391	0.601275	0.160775	3.73986	0.000184124	0.00319315	ZNF234
ENSG00000242193	211.594	0.600911	0.177652	3.38252	0.000718231	0.0088249	CRYZL2P
ENSG00000118412	884.279	0.600543	0.152953	3.92633	8.62534e-05	0.00181579	CASP8AP2
ENSG00000272695	196.685	0.599491	0.211741	2.83125	0.00463663	0.0334208	GAS6-AS2
ENSG00000152782	248.733	0.599246	0.153565	3.90222	9.5314e-05	0.00195062	PANK1
ENSG00000122435	275.835	0.598936	0.214771	2.78872	0.00529165	0.036997	TRMT13
ENSG00000184208	1048.01	0.598241	0.152166	3.93149	8.44197e-05	0.00178704	C22orf46
ENSG00000135749	1600.45	0.597808	0.171695	3.48181	0.000498046	0.00683167	PCNX2
ENSG00000196724	205.512	0.597777	0.189989	3.14638	0.00165306	0.0162614	ZNF418
ENSG00000139629	2244.29	0.597372	0.139553	4.28061	1.86384e-05	0.000556839	GALNT6
ENSG00000049759	3137.68	0.596825	0.195839	3.04752	0.00230735	0.0206741	NEDD4L
ENSG00000197044	305.399	0.59583	0.162949	3.65653	0.000255649	0.00410543	ZNF441
ENSG00000113805	492.443	0.595778	0.186761	3.19005	0.00142248	0.0145323	CNTN3
ENSG00000171163	298.374	0.594749	0.216193	2.751	0.00594129	0.0401568	ZNF692
ENSG00000162929	394.917	0.593998	0.147327	4.03184	5.5343e-05	0.00129818	KIAA1841
ENSG00000214367	626.065	0.593892	0.143855	4.12841	3.65275e-05	0.000944839	HAUS3
ENSG00000113369	4435.91	0.593874	0.179823	3.30256	0.000958082	0.0109112	ARRDC3
ENSG00000164308	1613.52	0.593815	0.221755	2.67779	0.00741088	0.047058	ERAP2
ENSG00000110888	633.669	0.592769	0.184979	3.20453	0.00135285	0.0139935	CAPRIN2
ENSG00000237296	167.937	0.592522	0.209042	2.83446	0.00459029	0.0332258	SMG1P1
ENSG00000006740	348.746	0.591797	0.137721	4.29706	1.73074e-05	0.000522893	ARHGAP44
ENSG00000135919	9087.36	0.591402	0.165231	3.57924	0.000344601	0.00516469	SERPINE2
ENSG00000197603	2320.21	0.591028	0.185364	3.18848	0.00143025	0.0145727	C5orf42
ENSG00000162086	459.771	0.590622	0.140274	4.21047	2.54835e-05	0.000721931	ZNF75A
ENSG00000204514	292.259	0.588999	0.163223	3.60855	0.000307915	0.00473376	ZNF814
ENSG00000161010	317.196	0.588512	0.183319	3.21032	0.00132586	0.0138263	MRNIP
ENSG00000114770	1205.8	0.587881	0.142304	4.13116	3.60943e-05	0.000940683	ABCC5
ENSG00000108848	908.46	0.587612	0.189135	3.10684	0.00189099	0.0178923	LUC7L3
ENSG00000178184	72.7934	0.58751	0.216757	2.71046	0.00671901	0.043864	PARD6G
ENSG00000170006	271.989	0.586678	0.191264	3.06738	0.00215943	0.0196711	TMEM154
ENSG00000173258	309.254	0.584859	0.205463	2.84653	0.0044198	0.0323588	ZNF483
ENSG00000166436	573.957	0.584535	0.189579	3.08333	0.00204696	0.0188632	TRIM66
ENSG00000135164	993.917	0.584345	0.147339	3.96599	7.30925e-05	0.00160417	DMTF1
ENSG00000223361	457.898	0.584298	0.159172	3.67085	0.000241745	0.00393175	FTH1P10
ENSG00000269858	304.924	0.583337	0.203954	2.86014	0.00423449	0.0315463	EGLN2
ENSG00000111331	1004.16	0.583207	0.193289	3.01727	0.0025506	0.0221772	OAS3
ENSG00000224078	2869.94	0.582794	0.146045	3.99052	6.59291e-05	0.00148449	SNHG14
ENSG00000167604	131.428	0.582384	0.176206	3.30514	0.000949301	0.0108701	NFKBID
ENSG00000240184	4264.69	0.582015	0.123284	4.72094	2.34752e-06	0.000105966	PCDHGC3
ENSG00000100350	1499.58	0.580028	0.208398	2.78327	0.00538139	0.0374598	FOXRED2
ENSG00000197429	1143.14	0.580027	0.148895	3.89554	9.79814e-05	0.00198971	IPP
ENSG00000152784	218.859	0.579918	0.192171	3.01772	0.00254687	0.0221649	PRDM8
ENSG00000165115	178.004	0.579372	0.156776	3.69555	0.00021941	0.00365568	KIF27
ENSG00000165494	1917.32	0.579211	0.0996045	5.81511	6.05923e-09	7.01181e-07	PCF11
ENSG00000118276	377.316	0.576525	0.212863	2.70843	0.00676029	0.04407	B4GALT6
ENSG00000145375	1197.73	0.576294	0.198888	2.89758	0.00376052	0.0289806	SPATA5
ENSG00000188641	5076.48	0.57614	0.134439	4.28553	1.82305e-05	0.000546566	DPYD
ENSG00000145734	2180.79	0.575921	0.147403	3.90713	9.34001e-05	0.00192507	BDP1
ENSG00000225206	396.044	0.574485	0.192013	2.9919	0.00277244	0.0235589	MIR137HG
ENSG00000174456	188.265	0.574306	0.164097	3.4998	0.000465607	0.00649402	C12orf76
ENSG00000043143	2386.51	0.573464	0.151347	3.78907	0.000151213	0.00276794	JADE2
ENSG00000135912	925.956	0.573199	0.129824	4.4152	1.00916e-05	0.000349074	TTLL4
ENSG00000186687	1049.44	0.570197	0.122814	4.64277	3.43765e-06	0.000140855	LYRM7
ENSG00000134253	182.706	0.568872	0.144338	3.94125	8.10596e-05	0.00173321	TRIM45
ENSG00000118495	1641.35	0.568656	0.132895	4.279	1.87739e-05	0.000559232	PLAGL1
ENSG00000113971	233.474	0.567005	0.205503	2.75911	0.00579598	0.0394119	NPHP3
ENSG00000140471	265.344	0.566697	0.179181	3.16271	0.00156309	0.0155446	LINS1
ENSG00000176444	780.894	0.565735	0.166569	3.3964	0.000682796	0.00849824	CLK2
ENSG00000001167	1312.22	0.564498	0.170456	3.31169	0.000927356	0.0106861	NFYA
ENSG00000186532	562.291	0.564346	0.127447	4.42809	9.507e-06	0.000333076	SMYD4
ENSG00000160049	4065.74	0.561152	0.112515	4.98733	6.12196e-07	3.52087e-05	DFFA
ENSG00000112293	81.3105	0.55813	0.178317	3.12999	0.00174813	0.0168921	GPLD1
ENSG00000154743	414.627	0.558059	0.170914	3.26514	0.00109412	0.0120403	TSEN2
ENSG00000214029	391.162	0.55544	0.158097	3.5133	0.00044258	0.00624584	ZNF891
ENSG00000196757	261.74	0.554761	0.162535	3.41318	0.000642101	0.00820086	ZNF700
ENSG00000198690	1224.22	0.554395	0.098123	5.65	1.60445e-08	1.60219e-06	FAN1
ENSG00000123607	1065.3	0.552735	0.145097	3.80941	0.0001393	0.00261554	TTC21B
ENSG00000174130	200.132	0.552072	0.202755	2.72285	0.00647211	0.0427164	TLR6
ENSG00000183323	269.554	0.551737	0.167877	3.28655	0.00101423	0.0113414	CCDC125
ENSG00000185684	484.454	0.551317	0.175285	3.14526	0.00165937	0.0162917	EP400P1
ENSG00000163393	452.223	0.550325	0.180938	3.04151	0.00235394	0.0209441	SLC22A15
ENSG00000163093	325.192	0.550319	0.153577	3.58334	0.000339231	0.0050962	BBS5
ENSG00000184619	431.478	0.549888	0.172139	3.19443	0.00140107	0.0143883	KRBA2
ENSG00000163040	117.337	0.549322	0.166344	3.30232	0.000958889	0.0109112	CCDC74A
ENSG00000004777	348.965	0.548952	0.186233	2.94765	0.00320195	0.0260828	ARHGAP33
ENSG00000132199	659.207	0.548758	0.198466	2.76499	0.00569239	0.0388852	ENOSF1
ENSG00000151687	109.873	0.547409	0.188254	2.90782	0.00363959	0.028365	ANKAR
ENSG00000115355	3317.9	0.542826	0.138391	3.92242	8.76636e-05	0.00183939	CCDC88A
ENSG00000173480	594.089	0.542317	0.124886	4.34249	1.40875e-05	0.000449811	ZNF417
ENSG00000135931	2398.32	0.541981	0.188914	2.86893	0.00411866	0.0309613	ARMC9
ENSG00000180660	3142.46	0.541958	0.126022	4.30052	1.70401e-05	0.000517371	MAB21L1
ENSG00000184307	157.462	0.541346	0.184357	2.9364	0.00332043	0.0266388	ZDHHC23
ENSG00000196935	3708.59	0.540021	0.112571	4.79716	1.60933e-06	7.68216e-05	SRGAP1
ENSG00000122417	502.545	0.539609	0.169673	3.18029	0.00147126	0.0149031	ODF2L
ENSG00000151233	775.187	0.539341	0.157347	3.42771	0.000608687	0.00786859	GXYLT1
ENSG00000269044	255.114	0.537268	0.17988	2.98681	0.002819	0.0237853	AC024075.2
ENSG00000167996	113449	0.536659	0.157312	3.41144	0.000646215	0.00820733	FTH1
ENSG00000169914	576.238	0.535748	0.155768	3.4394	0.000583011	0.00759548	OTUD3
ENSG00000169871	3866.2	0.534944	0.174939	3.05789	0.002229	0.0201327	TRIM56
ENSG00000108423	194.753	0.534466	0.187192	2.85517	0.00430135	0.0318333	TUBD1
ENSG00000136161	669.601	0.534064	0.180555	2.95789	0.00309748	0.0255217	RCBTB2
ENSG00000177853	788.273	0.533157	0.174431	3.05655	0.002239	0.0201848	ZNF518A
ENSG00000120784	766.489	0.532397	0.113853	4.67618	2.92275e-06	0.000125975	ZFP30
ENSG00000091129	727.342	0.528851	0.199464	2.65135	0.00801699	0.0496518	NRCAM
ENSG00000158966	688.072	0.528633	0.0966728	5.46827	4.54458e-08	3.87837e-06	CACHD1
ENSG00000183666	283.455	0.528515	0.163605	3.23044	0.001236	0.0131624	GUSBP1
ENSG00000163596	276.044	0.528506	0.17622	2.99912	0.0027076	0.0232041	ICA1L
ENSG00000242960	131.486	0.528415	0.196962	2.68283	0.00730022	0.0465566	FTH1P23
ENSG00000167232	774.525	0.527734	0.185055	2.85177	0.00434761	0.0320476	ZNF91
ENSG00000124813	1653.84	0.526802	0.154226	3.41577	0.000636009	0.00814484	RUNX2
ENSG00000198556	207.17	0.526653	0.198112	2.65836	0.00785217	0.0490606	ZNF789
ENSG00000120458	379.196	0.526308	0.131211	4.01117	6.04178e-05	0.00138323	MSANTD2
ENSG00000176155	888.332	0.526235	0.197376	2.66616	0.00767238	0.0483634	CCDC57
ENSG00000182405	185.061	0.524819	0.156881	3.34533	0.000821851	0.00978075	PGBD4
ENSG00000109920	1428.1	0.523529	0.161817	3.23532	0.00121506	0.0129829	FNBP4
ENSG00000104093	1610.19	0.522209	0.186526	2.79966	0.00511561	0.03615	DMXL2
ENSG00000174032	1055.89	0.518411	0.118837	4.36238	1.28658e-05	0.000415667	SLC25A30
ENSG00000198624	71.0403	0.517356	0.168902	3.06304	0.00219098	0.0198551	CCDC69
ENSG00000198363	20809.4	0.516911	0.0853368	6.05731	1.38421e-09	2.13146e-07	ASPH
ENSG00000214135	243.903	0.516644	0.189358	2.7284	0.00636422	0.0422379	AC132008.2
ENSG00000213963	95.3325	0.515817	0.175184	2.94443	0.00323554	0.0262386	AC019080.1
ENSG00000159433	623.915	0.51471	0.178214	2.88815	0.0038751	0.0296202	STARD9
ENSG00000180626	363.019	0.514661	0.176831	2.91047	0.00360881	0.0281942	ZNF594
ENSG00000111364	543.93	0.514656	0.114776	4.484	7.32579e-06	0.000266944	DDX55
ENSG00000120693	1234.07	0.513766	0.160027	3.21049	0.00132507	0.0138257	SMAD9
ENSG00000242498	1887.5	0.51266	0.128845	3.97889	6.92371e-05	0.00153544	ARPIN
ENSG00000105483	744.821	0.512573	0.117088	4.37767	1.19952e-05	0.000398001	CARD8
ENSG00000117569	424.205	0.508115	0.189337	2.68366	0.00728219	0.0464882	PTBP2
ENSG00000162971	364.338	0.50697	0.128711	3.93881	8.18857e-05	0.00174501	TYW5
ENSG00000059588	1221.07	0.506589	0.100092	5.06123	4.16568e-07	2.53311e-05	TARBP1
ENSG00000233184	144.871	0.506258	0.183093	2.76503	0.00569179	0.0388852	AC093157.1
ENSG00000188827	1327.28	0.506101	0.162508	3.11431	0.00184377	0.0175498	SLX4
ENSG00000139437	586.032	0.505008	0.11857	4.25917	2.05191e-05	0.000604618	TCHP
ENSG00000075131	237.246	0.504559	0.186172	2.71017	0.0067248	0.0438743	TIPIN
ENSG00000116205	643.421	0.504533	0.115021	4.38645	1.15218e-05	0.000388971	TCEANC2
ENSG00000080824	30350	0.500318	0.184822	2.70702	0.006789	0.0441667	HSP90AA1
ENSG00000213398	261.418	0.499654	0.161923	3.08575	0.00203043	0.0187631	LCAT
ENSG00000099250	24661.4	0.499633	0.108267	4.6148	3.93469e-06	0.000156846	NRP1
ENSG00000170917	148.369	0.497345	0.181929	2.73373	0.00626219	0.0417815	NUDT6
ENSG00000003756	2533.38	0.497115	0.125634	3.95684	7.59473e-05	0.00164788	RBM5
ENSG00000146776	450.775	0.496575	0.160887	3.08649	0.00202534	0.0187273	ATXN7L1
ENSG00000164048	199.665	0.496424	0.132792	3.73836	0.000185222	0.00320636	ZNF589
ENSG00000151461	1525.04	0.495453	0.125052	3.96197	7.43343e-05	0.00162768	UPF2
ENSG00000270231	366.307	0.494475	0.168633	2.93225	0.00336511	0.026873	NBPF8
ENSG00000148225	204.668	0.494224	0.13583	3.63855	0.000274175	0.00432296	WDR31
ENSG00000121898	7726.76	0.493818	0.153256	3.22218	0.00127221	0.0134505	CPXM2
ENSG00000173614	675.549	0.493706	0.157241	3.1398	0.00169064	0.016512	NMNAT1
ENSG00000125814	405.801	0.493658	0.151625	3.25579	0.00113079	0.0122818	NAPB
ENSG00000213020	1013.35	0.493109	0.100769	4.89345	9.90844e-07	5.18334e-05	ZNF611
ENSG00000104687	3533.8	0.493008	0.144629	3.40877	0.00065257	0.00824631	GSR
ENSG00000126653	690.414	0.492492	0.153124	3.2163	0.00129855	0.0136308	NSRP1
ENSG00000245571	180.214	0.491942	0.169496	2.90238	0.00370334	0.0286746	FAM111A-DT
ENSG00000152457	549.294	0.491855	0.121484	4.04873	5.14961e-05	0.00122755	DCLRE1C
ENSG00000186376	416.962	0.491003	0.135593	3.62116	0.000293282	0.00455649	ZNF75D
ENSG00000164070	495.934	0.490383	0.185215	2.64764	0.00810553	0.049996	HSPA4L
ENSG00000152117	410.178	0.489802	0.180101	2.7196	0.00653601	0.0430186	AC073869.1
ENSG00000136861	4635.69	0.489743	0.0737133	6.64389	3.05521e-11	7.47899e-09	CDK5RAP2
ENSG00000188171	302.334	0.488667	0.135897	3.59586	0.000323319	0.00491125	ZNF626
ENSG00000128000	625.418	0.488615	0.149953	3.25845	0.00112022	0.0122154	ZNF780B
ENSG00000163029	1198.83	0.488407	0.165856	2.94477	0.00323199	0.0262268	SMC6
ENSG00000109689	967.24	0.487823	0.136947	3.56214	0.000367837	0.00542773	STIM2
ENSG00000160299	4358.37	0.48723	0.144959	3.36116	0.000776153	0.00937373	PCNT
ENSG00000119684	823.492	0.485641	0.138959	3.49484	0.000474345	0.00657745	MLH3
ENSG00000178917	219.908	0.484993	0.117753	4.11874	3.80943e-05	0.000976339	ZNF852
ENSG00000115459	567.095	0.484668	0.0975922	4.96626	6.82553e-07	3.85582e-05	ELMOD3
ENSG00000185869	338.546	0.482674	0.15288	3.15721	0.00159287	0.0157914	ZNF829
ENSG00000139971	775.095	0.481199	0.149978	3.20847	0.00133442	0.0138766	C14orf37
ENSG00000133805	892.931	0.480778	0.137646	3.49286	0.000477878	0.00661259	AMPD3
ENSG00000196639	290.355	0.480506	0.167561	2.86764	0.00413544	0.0310507	HRH1
ENSG00000134874	2188.39	0.480263	0.0778444	6.16952	6.84959e-10	1.1756e-07	DZIP1
ENSG00000258890	368.884	0.479987	0.172942	2.77542	0.00551308	0.0380987	CEP95
ENSG00000106077	356.832	0.479816	0.17286	2.77575	0.00550743	0.0380872	ABHD11
ENSG00000129566	2980.99	0.478209	0.161185	2.96684	0.0030088	0.0250109	TEP1
ENSG00000107282	424.535	0.477896	0.117624	4.0629	4.8467e-05	0.0011744	APBA1
ENSG00000081665	610.457	0.476873	0.124186	3.83999	0.000123038	0.00237907	ZNF506
ENSG00000196263	330.213	0.476014	0.171839	2.77012	0.00560362	0.0385606	ZNF471
ENSG00000134884	1105.61	0.475052	0.145293	3.26961	0.00107696	0.0118796	ARGLU1
ENSG00000100503	4163.51	0.474751	0.108304	4.38351	1.16783e-05	0.00039189	NIN
ENSG00000112294	478.296	0.474271	0.118176	4.01327	5.98834e-05	0.0013743	ALDH5A1
ENSG00000167523	316.412	0.474233	0.166191	2.85354	0.00432348	0.0319476	SPATA33
ENSG00000168917	462.683	0.473785	0.103342	4.58463	4.54789e-06	0.000177582	SLC35G2
ENSG00000196670	534.372	0.473743	0.119257	3.97244	7.11398e-05	0.00156491	ZFP62
ENSG00000227398	302.674	0.47242	0.114234	4.13554	3.54116e-05	0.000928777	KIF9-AS1
ENSG00000273230	238.613	0.471723	0.168834	2.794	0.00520604	0.0365725	AC102953.2
ENSG00000171295	477.324	0.471352	0.120324	3.91737	8.95221e-05	0.00186609	ZNF440
ENSG00000075568	3706.07	0.471113	0.142869	3.29752	0.000975441	0.01106	TMEM131
ENSG00000157036	658.127	0.469841	0.148687	3.15994	0.001578	0.0156603	EXOG
ENSG00000165868	569.526	0.469706	0.101471	4.62897	3.6749e-06	0.000147723	HSPA12A
ENSG00000131019	199.557	0.469361	0.176626	2.65738	0.00787507	0.0490913	ULBP3
ENSG00000126953	298.534	0.468963	0.141274	3.31953	0.000901678	0.0104794	TIMM8A
ENSG00000169379	422.296	0.46792	0.16006	2.92339	0.00346238	0.0273899	ARL13B
ENSG00000140450	1704.76	0.467773	0.15306	3.05613	0.00224211	0.0202034	ARRDC4
ENSG00000135541	945.512	0.467714	0.165907	2.81913	0.00481544	0.0345142	AHI1
ENSG00000272602	236.734	0.467401	0.135058	3.46075	0.000538675	0.00718259	ZNF595
ENSG00000109944	386.258	0.467327	0.138227	3.38085	0.000722612	0.00886163	JHY
ENSG00000072210	1346.05	0.466778	0.102866	4.53772	5.68647e-06	0.000213735	ALDH3A2
ENSG00000137776	1552.53	0.466081	0.15976	2.91739	0.00352973	0.0277581	SLTM
ENSG00000164074	403.046	0.465507	0.127316	3.65632	0.000255864	0.00410543	ABHD18
ENSG00000197372	197.525	0.464641	0.158937	2.92343	0.00346193	0.0273899	ZNF675
ENSG00000100147	945.886	0.464099	0.14883	3.11832	0.00181886	0.0174468	CCDC134
ENSG00000130066	1044.65	0.463765	0.15339	3.02343	0.00249926	0.0218802	SAT1
ENSG00000147010	3496.05	0.461731	0.159357	2.89746	0.00376198	0.0289806	SH3KBP1
ENSG00000136144	1249.12	0.460654	0.112566	4.09231	4.27098e-05	0.00106462	RCBTB1
ENSG00000105072	281.668	0.459071	0.136294	3.36824	0.000756493	0.00917109	C19orf44
ENSG00000138398	1409.19	0.458185	0.170124	2.69324	0.00707617	0.0455999	PPIG
ENSG00000227124	605.449	0.457993	0.162955	2.81054	0.00494583	0.035213	ZNF717
ENSG00000005469	789.191	0.457848	0.121397	3.77149	0.000162275	0.00291211	CROT
ENSG00000156011	3256.81	0.457729	0.146238	3.13003	0.00174787	0.0168921	PSD3
ENSG00000118058	7553.56	0.457719	0.108315	4.22583	2.38058e-05	0.000682505	KMT2A
ENSG00000183722	4292.77	0.456629	0.114453	3.98967	6.61661e-05	0.00148726	LHFPL6
ENSG00000010704	814.173	0.456414	0.100667	4.53389	5.79062e-06	0.000217154	HFE
ENSG00000121897	249.108	0.454875	0.164461	2.76586	0.00567728	0.0388816	LIAS
ENSG00000118418	521.445	0.454241	0.145937	3.11258	0.00185457	0.0176438	HMGN3
ENSG00000132570	635.487	0.453206	0.126382	3.58601	0.00033577	0.00506014	PCBD2
ENSG00000151131	1141.03	0.451852	0.15217	2.96939	0.00298391	0.024882	C12orf45
ENSG00000177302	2165.62	0.451445	0.15261	2.95816	0.00309484	0.0255217	TOP3A
ENSG00000197608	529.535	0.451275	0.149286	3.02288	0.00250383	0.0219102	ZNF841
ENSG00000248092	498.79	0.450957	0.149207	3.02235	0.00250822	0.0219386	NNT-AS1
ENSG00000269958	525.019	0.45062	0.130089	3.46395	0.000532306	0.00713253	AL049840.4
ENSG00000156162	2162.24	0.45002	0.157157	2.86351	0.0041898	0.0313357	DPY19L4
ENSG00000171827	526.728	0.449283	0.11783	3.81297	0.000137307	0.00259835	ZNF570
ENSG00000147121	264.08	0.448074	0.151408	2.95938	0.00308257	0.0254579	KRBOX4
ENSG00000087253	1566.77	0.448068	0.132935	3.37058	0.000750112	0.00912851	LPCAT2
ENSG00000171634	5177.57	0.446678	0.162912	2.74184	0.00610968	0.0410479	BPTF
ENSG00000070814	2323.75	0.444814	0.159184	2.79435	0.00520049	0.0365518	TCOF1
ENSG00000105875	560.174	0.444717	0.112044	3.96912	7.21383e-05	0.00158505	WDR91
ENSG00000078237	983.812	0.444164	0.122237	3.63364	0.00027945	0.004388	TIGAR
ENSG00000143702	3737.37	0.443822	0.155237	2.85899	0.00424994	0.0316121	CEP170
ENSG00000125779	2257.31	0.443439	0.148455	2.98702	0.00281708	0.0237808	PANK2
ENSG00000163629	6827.09	0.442108	0.116988	3.77909	0.000157401	0.00285143	PTPN13
ENSG00000149716	666.718	0.438054	0.101926	4.29776	1.72533e-05	0.000522083	ORAOV1
ENSG00000121064	1384.31	0.437803	0.148401	2.95014	0.00317631	0.0259261	SCPEP1
ENSG00000135837	4123.41	0.437773	0.123675	3.5397	0.00040058	0.00579007	CEP350
ENSG00000142657	11551	0.437524	0.112733	3.88106	0.000104001	0.00207753	PGD
ENSG00000241316	228.406	0.437349	0.153917	2.84146	0.00449081	0.0327531	SUCLG2-AS1
ENSG00000168297	2504.71	0.434818	0.144609	3.00684	0.00263975	0.0227644	PXK
ENSG00000102786	2097.91	0.434467	0.130689	3.32444	0.000885959	0.0103491	INTS6
ENSG00000198393	603.251	0.433878	0.161278	2.69024	0.00714003	0.0458412	ZNF26
ENSG00000061936	1570.82	0.433642	0.118794	3.65036	0.000261875	0.0041739	SFSWAP
ENSG00000178607	1161.67	0.432945	0.104823	4.13026	3.62354e-05	0.000941414	ERN1
ENSG00000159082	1005.46	0.432231	0.143991	3.00179	0.00268395	0.0230565	SYNJ1
ENSG00000102543	246.557	0.43201	0.113856	3.79435	0.000148029	0.00273088	CDADC1
ENSG00000188313	538.298	0.43063	0.150729	2.85698	0.00427697	0.031739	PLSCR1
ENSG00000115652	876.77	0.429636	0.124791	3.44286	0.000575608	0.00753301	UXS1
ENSG00000134897	595.131	0.429263	0.120301	3.56825	0.000359373	0.00532754	BIVM
ENSG00000146909	1315.78	0.429129	0.084614	5.07161	3.94466e-07	2.42184e-05	NOM1
ENSG00000055332	6173.19	0.428337	0.1045	4.09893	4.15071e-05	0.00104069	EIF2AK2
ENSG00000173588	293.61	0.428255	0.151603	2.82485	0.00473029	0.0339933	CEP83
ENSG00000182372	2059.92	0.42764	0.156899	2.72557	0.00641907	0.0424985	CLN8
ENSG00000069424	657.405	0.427308	0.137169	3.1152	0.00183822	0.0175249	KCNAB2
ENSG00000119042	625.425	0.427107	0.12386	3.44829	0.000564145	0.00741858	SATB2
ENSG00000106479	737.734	0.427107	0.157486	2.71204	0.0066871	0.0437272	ZNF862
ENSG00000099219	1219.25	0.426509	0.123157	3.46314	0.00053392	0.00714914	ERMP1
ENSG00000070718	803.661	0.426466	0.10735	3.97265	7.10782e-05	0.00156491	AP3M2
ENSG00000226328	162.303	0.424131	0.149068	2.84522	0.00443804	0.0324674	NUP50-AS1
ENSG00000170946	845.277	0.423784	0.128197	3.30573	0.000947285	0.0108568	DNAJC24
ENSG00000177606	4290.71	0.423596	0.132419	3.1989	0.00137951	0.014215	JUN
ENSG00000170088	1125.61	0.421984	0.0840146	5.02275	5.0938e-07	3.01118e-05	TMEM192
ENSG00000144026	558.541	0.421615	0.111002	3.79826	0.000145718	0.0027013	ZNF514
ENSG00000196312	1236.2	0.42084	0.140874	2.98736	0.00281397	0.0237808	MFSD14C
ENSG00000130363	1416.26	0.420706	0.118652	3.54571	0.00039155	0.00569403	RSPH3
ENSG00000054267	1715.26	0.420571	0.114468	3.67414	0.000238655	0.0038981	ARID4B
ENSG00000164073	475.824	0.420013	0.146332	2.87028	0.00410114	0.0308539	MFSD8
ENSG00000176293	298.733	0.419472	0.132439	3.16728	0.0015387	0.0154063	ZNF135
ENSG00000169255	527.761	0.418055	0.0973762	4.29319	1.76121e-05	0.000530418	B3GALNT1
ENSG00000074266	619.498	0.418023	0.119416	3.50056	0.000464273	0.00648488	EED
ENSG00000157106	9611.16	0.416657	0.120915	3.44587	0.000569215	0.00746982	SMG1
ENSG00000140403	293.621	0.416561	0.13389	3.11122	0.00186314	0.0176901	DNAJA4
ENSG00000160062	370.634	0.414998	0.156663	2.64899	0.00807321	0.0499029	ZBTB8A
ENSG00000137992	1404.92	0.41487	0.130427	3.18086	0.0014684	0.014882	DBT
ENSG00000151470	137.785	0.4111	0.151836	2.70752	0.00677872	0.0441148	C4orf33
ENSG00000108175	9400.6	0.410923	0.114004	3.60446	0.000312802	0.00478629	ZMIZ1
ENSG00000103248	657.156	0.410233	0.108878	3.76783	0.000164673	0.00293857	MTHFSD
ENSG00000163644	704.562	0.410054	0.0871587	4.70468	2.54262e-06	0.000112122	PPM1K
ENSG00000185917	427.831	0.409536	0.119014	3.44107	0.000579413	0.00756438	SETD4
ENSG00000100813	5589.66	0.407048	0.112825	3.60779	0.000308821	0.00474005	ACIN1
ENSG00000166024	568.467	0.40684	0.120772	3.36865	0.000755363	0.00916322	R3HCC1L
ENSG00000130713	1384.63	0.406603	0.149582	2.71826	0.00656253	0.0430802	EXOSC2
ENSG00000146247	4474.94	0.406475	0.144077	2.82123	0.00478403	0.0343278	PHIP
ENSG00000149311	5889.18	0.405902	0.121983	3.32754	0.000876173	0.0102762	ATM
ENSG00000092871	876.212	0.404736	0.0960851	4.21226	2.52823e-05	0.000718363	RFFL
ENSG00000267080	440.012	0.404624	0.125208	3.23162	0.0012309	0.0131301	ASB16-AS1
ENSG00000114473	328.276	0.404159	0.111431	3.62698	0.000286753	0.00447294	IQCG
ENSG00000165055	1661.35	0.40378	0.126302	3.19693	0.00138898	0.0142958	METTL2B
ENSG00000100483	254.699	0.400578	0.117425	3.41135	0.000646417	0.00820733	VCPKMT
ENSG00000136169	386.602	0.399642	0.127305	3.13925	0.00169379	0.0165174	SETDB2
ENSG00000140950	2818.5	0.399095	0.133229	2.99556	0.00273938	0.0233559	TLDC1
ENSG00000164306	406.277	0.398469	0.136637	2.91627	0.00354246	0.0278353	PRIMPOL
ENSG00000196236	2204.74	0.398306	0.0826671	4.81819	1.44866e-06	7.009e-05	XPNPEP3
ENSG00000145241	667.496	0.397959	0.123411	3.22467	0.00126119	0.0133636	CENPC
ENSG00000152133	534.821	0.397561	0.146969	2.70506	0.00682926	0.0443394	GPATCH11
ENSG00000144445	491.593	0.396242	0.122219	3.24206	0.00118669	0.0127367	KANSL1L
ENSG00000176454	1095.98	0.395853	0.128251	3.08654	0.00202498	0.0187273	LPCAT4
ENSG00000198625	2871.8	0.395797	0.117782	3.36041	0.000778279	0.00937664	MDM4
ENSG00000163297	3493.68	0.395505	0.137064	2.88555	0.00390733	0.0297949	ANTXR2
ENSG00000234444	808.848	0.39542	0.133297	2.96646	0.00301247	0.0250305	ZNF736
ENSG00000147454	1300.06	0.39505	0.122953	3.21302	0.00131348	0.0137493	SLC25A37
ENSG00000134186	1133.86	0.393991	0.125094	3.14955	0.00163523	0.0161055	PRPF38B
ENSG00000147854	2122.53	0.392882	0.112257	3.49985	0.000465527	0.00649402	UHRF2
ENSG00000144504	471.941	0.391055	0.136466	2.86558	0.0041624	0.0311796	ANKMY1
ENSG00000065923	5919.72	0.39062	0.136794	2.85553	0.00429653	0.0318141	SLC9A7
ENSG00000142065	283.352	0.389704	0.111084	3.5082	0.000451154	0.0063434	ZFP14
ENSG00000266338	1319.53	0.388338	0.11389	3.40977	0.000650189	0.0082273	NBPF15
ENSG00000138399	445.528	0.388298	0.127504	3.04538	0.00232384	0.0207634	FASTKD1
ENSG00000184205	738.661	0.387586	0.100387	3.8609	0.000112969	0.00221917	TSPYL2
ENSG00000171291	305.806	0.387282	0.131533	2.94436	0.00323619	0.0262386	ZNF439
ENSG00000168264	7091.04	0.387151	0.138998	2.7853	0.00534776	0.0372665	IRF2BP2
ENSG00000197857	343.476	0.386889	0.120544	3.20951	0.0013296	0.0138427	ZNF44
ENSG00000148950	187.449	0.386286	0.139955	2.76007	0.00577897	0.0393663	IMMP1L
ENSG00000114126	3186.71	0.385499	0.0966423	3.98892	6.63735e-05	0.00148923	TFDP2
ENSG00000157212	595.155	0.384789	0.135638	2.83687	0.00455579	0.0330869	PAXIP1
ENSG00000073331	651.822	0.384731	0.135436	2.84068	0.00450176	0.0328185	ALPK1
ENSG00000168944	938.063	0.384293	0.120923	3.17799	0.00148298	0.0149845	CEP120
ENSG00000072840	5407.28	0.382974	0.142213	2.69296	0.00708208	0.0456071	EVC
ENSG00000169083	409.833	0.380949	0.140146	2.71822	0.00656334	0.0430802	AR
ENSG00000119408	4180.6	0.378963	0.134022	2.82762	0.00468954	0.0337258	NEK6
ENSG00000172965	2009.25	0.37873	0.135167	2.80195	0.00507942	0.0359342	MIR4435-2HG
ENSG00000196199	1530.24	0.378389	0.133511	2.83413	0.00459503	0.0332258	MPHOSPH8
ENSG00000127418	5931.15	0.37776	0.103704	3.64269	0.000269808	0.00426466	FGFRL1
ENSG00000135414	1121.19	0.377576	0.115086	3.2808	0.00103513	0.0114978	GDF11
ENSG00000165632	744.761	0.376612	0.130089	2.89503	0.00379125	0.0291074	TAF3
ENSG00000173064	4343.67	0.376267	0.0992684	3.7904	0.000150404	0.00276109	HECTD4
ENSG00000147133	2391.29	0.375788	0.0873544	4.30188	1.69354e-05	0.000515733	TAF1
ENSG00000146409	412.376	0.375484	0.119602	3.13944	0.00169273	0.0165156	SLC18B1
ENSG00000166822	594.484	0.375121	0.09259	4.05142	5.09075e-05	0.00122044	TMEM170A
ENSG00000091136	14229.4	0.373952	0.108121	3.45863	0.000542937	0.00722428	LAMB1
ENSG00000089775	830.765	0.373501	0.126886	2.94359	0.00324429	0.0262797	ZBTB25
ENSG00000130844	439.495	0.372819	0.131497	2.83519	0.00457989	0.0332091	ZNF331
ENSG00000185418	409.415	0.372405	0.138893	2.68124	0.00733509	0.046701	TARSL2
ENSG00000203666	214.731	0.372193	0.135128	2.75436	0.00588063	0.039826	EFCAB2
ENSG00000100150	452.037	0.372176	0.124541	2.98837	0.00280472	0.0237276	DEPDC5
ENSG00000048342	913.581	0.369872	0.125077	2.95715	0.003105	0.0255217	CC2D2A
ENSG00000065457	1711.47	0.368824	0.100329	3.67613	0.000236796	0.00387437	ADAT1
ENSG00000054282	943.484	0.36803	0.127996	2.87533	0.00403609	0.0304967	SDCCAG8
ENSG00000264364	6816.19	0.368009	0.134515	2.73582	0.00622242	0.0416401	DYNLL2
ENSG00000196187	1732.35	0.367588	0.101876	3.6082	0.000308324	0.00473623	TMEM63A
ENSG00000122257	2246.59	0.36439	0.124975	2.91571	0.00354879	0.0278736	RBBP6
ENSG00000168228	366.38	0.364367	0.134897	2.70107	0.00691158	0.0447659	ZCCHC4
ENSG00000116539	6485.81	0.364127	0.10288	3.53933	0.000401137	0.00579374	ASH1L
ENSG00000080345	5308.75	0.362533	0.116998	3.09863	0.00194417	0.0182238	RIF1
ENSG00000101417	709.11	0.362099	0.0959816	3.77258	0.000161565	0.00290483	PXMP4
ENSG00000188321	346.439	0.361637	0.13254	2.72851	0.00636213	0.0422379	ZNF559
ENSG00000145715	2897.87	0.361528	0.111657	3.23783	0.00120443	0.0129126	RASA1
ENSG00000152404	469.673	0.360428	0.135428	2.6614	0.00778175	0.0487643	CWF19L2
ENSG00000065613	3905.56	0.359577	0.068294	5.26513	1.40088e-07	9.87029e-06	SLK
ENSG00000118600	591.722	0.35948	0.118216	3.04087	0.00235894	0.0209691	RXYLT1
ENSG00000188283	444.511	0.357923	0.125616	2.84935	0.0043809	0.0321834	ZNF383
ENSG00000198182	374.379	0.356255	0.105755	3.36868	0.000755279	0.00916322	ZNF607
ENSG00000256043	832.271	0.355587	0.128924	2.75812	0.00581353	0.0395171	CTSO
ENSG00000163964	1239.34	0.354735	0.0957298	3.70559	0.000210903	0.00355112	PIGX
ENSG00000163637	1589.44	0.353963	0.102501	3.45327	0.000553834	0.00732334	PRICKLE2
ENSG00000180979	1099.39	0.351804	0.114956	3.06034	0.00221085	0.0199876	LRRC57
ENSG00000078687	1847.48	0.351777	0.0659687	5.33248	9.68808e-08	7.25428e-06	TNRC6C
ENSG00000185379	756.232	0.350348	0.115052	3.04513	0.00232581	0.0207712	RAD51D
ENSG00000133858	1977.93	0.344699	0.122561	2.81248	0.00491607	0.0350359	ZFC3H1
ENSG00000167380	586.741	0.343924	0.119676	2.87379	0.00405573	0.0305967	ZNF226
ENSG00000004534	1621.75	0.342683	0.10078	3.40029	0.000673143	0.00845036	RBM6
ENSG00000198900	3111.51	0.340424	0.113844	2.99027	0.0027873	0.0236195	TOP1
ENSG00000106853	2153.5	0.340083	0.124475	2.73215	0.00629231	0.0418771	PTGR1
ENSG00000198482	710.711	0.339618	0.106468	3.18986	0.00142342	0.0145341	ZNF808
ENSG00000162623	969.991	0.338077	0.127247	2.65685	0.00788753	0.0491369	TYW3
ENSG00000164465	1389.87	0.336915	0.127196	2.64879	0.0080781	0.049916	DCBLD1
ENSG00000267575	567.131	0.336617	0.108876	3.09176	0.00198975	0.0184862	AC006504.5
ENSG00000087299	401.323	0.335269	0.12277	2.73088	0.00631662	0.0419803	L2HGDH
ENSG00000183718	376.031	0.334906	0.105879	3.16309	0.00156103	0.0155404	TRIM52
ENSG00000141664	902.33	0.334295	0.1156	2.89182	0.00383014	0.0293367	ZCCHC2
ENSG00000090020	5880.04	0.334043	0.0897561	3.72168	0.000197905	0.00337393	SLC9A1
ENSG00000162231	2564.25	0.331796	0.0819572	4.04841	5.15673e-05	0.00122771	NXF1
ENSG00000183337	2930.1	0.330212	0.117403	2.81263	0.00491387	0.0350357	BCOR
ENSG00000198408	8311.97	0.326524	0.116726	2.79735	0.00515229	0.036342	MGEA5
ENSG00000204104	948.999	0.326259	0.0925077	3.52683	0.000420568	0.00600623	TRAF3IP1
ENSG00000111731	1618.22	0.325732	0.106537	3.05744	0.00223235	0.0201534	C2CD5
ENSG00000197217	3753.22	0.320173	0.0791097	4.0472	5.18344e-05	0.00122947	ENTPD4
ENSG00000214046	1058.73	0.319435	0.0853524	3.74254	0.000182166	0.00316653	SMIM7
ENSG00000184677	2059	0.318954	0.0718276	4.44055	8.97303e-06	0.000317868	ZBTB40
ENSG00000145882	428.331	0.317441	0.1121	2.83176	0.00462932	0.0333807	PCYOX1L
ENSG00000009954	7932.42	0.316086	0.0810882	3.89806	9.69684e-05	0.00197735	BAZ1B
ENSG00000137338	426.522	0.316053	0.11566	2.73261	0.00628344	0.0418326	PGBD1
ENSG00000141956	583.621	0.315634	0.0917234	3.44115	0.000579243	0.00756438	PRDM15
ENSG00000116793	1173.46	0.315569	0.102774	3.07053	0.0021368	0.0195309	PHTF1
ENSG00000154889	849.254	0.315437	0.110231	2.86159	0.0042152	0.0314395	MPPE1
ENSG00000198604	1647.03	0.312743	0.116605	2.68207	0.00731691	0.0466319	BAZ1A
ENSG00000169902	917.547	0.312298	0.0858573	3.63741	0.000275391	0.00433497	TPST1
ENSG00000198585	1932.12	0.311563	0.114071	2.73131	0.00630824	0.0419539	NUDT16
ENSG00000041802	1435.83	0.310598	0.0995705	3.11937	0.00181236	0.017407	LSG1
ENSG00000141013	526.632	0.310238	0.105274	2.94695	0.00320925	0.02612	GAS8
ENSG00000103550	923.321	0.309304	0.0986918	3.13404	0.00172417	0.0167113	KNOP1
ENSG00000084112	22777.4	0.308016	0.0849547	3.62565	0.000288236	0.00448539	SSH1
ENSG00000143162	1537.6	0.30779	0.107709	2.8576	0.00426862	0.0317264	CREG1
ENSG00000102241	1960.72	0.307728	0.10695	2.87732	0.00401074	0.0303682	HTATSF1
ENSG00000127603	27343.7	0.306742	0.108131	2.83676	0.00455737	0.0330869	MACF1
ENSG00000164902	2277.56	0.306644	0.0832225	3.68462	0.000229043	0.00377338	PHAX
ENSG00000089057	2058.53	0.305774	0.0837683	3.65024	0.000261997	0.0041739	SLC23A2
ENSG00000108666	606.013	0.305247	0.0950917	3.21003	0.00132723	0.0138331	C17orf75
ENSG00000071054	15122.4	0.299306	0.0945394	3.16594	0.00154581	0.0154533	MAP4K4
ENSG00000129071	952.462	0.298702	0.102787	2.90604	0.00366029	0.0284567	MBD4
ENSG00000089916	4301.45	0.297986	0.0724816	4.11119	3.93618e-05	0.0010021	GPATCH2L
ENSG00000130684	527.434	0.297604	0.107616	2.76541	0.00568506	0.0388852	ZNF337
ENSG00000151576	943.891	0.295521	0.0997662	2.96213	0.00305516	0.0252862	QTRT2
ENSG00000121903	991.854	0.290416	0.073842	3.93294	8.39116e-05	0.00178023	ZSCAN20
ENSG00000152291	15051.2	0.290354	0.0670216	4.33225	1.47596e-05	0.000465048	TGOLN2
ENSG00000112343	1399.93	0.289516	0.0797791	3.62897	0.000284552	0.00445712	TRIM38
ENSG00000269713	857.852	0.288999	0.0986795	2.92866	0.00340428	0.0270613	NBPF9
ENSG00000178234	1305.28	0.287734	0.106933	2.69079	0.00712825	0.0457964	GALNT11
ENSG00000170633	1889.14	0.287413	0.0976526	2.94322	0.00324821	0.0262797	RNF34
ENSG00000183808	1707.04	0.284931	0.0720639	3.95386	7.68999e-05	0.00166288	RBM12B
ENSG00000108506	1048.03	0.284504	0.0919019	3.09573	0.00196328	0.0183286	INTS2
ENSG00000086015	4343.34	0.283784	0.100747	2.81681	0.00485036	0.0346604	MAST2
ENSG00000138434	6197.62	0.282638	0.0870756	3.24589	0.00117086	0.0126164	SSFA2
ENSG00000247556	5695.69	0.281817	0.09689	2.90863	0.00363021	0.0283266	OIP5-AS1
ENSG00000096968	833.831	0.281018	0.10418	2.69743	0.00698772	0.0451671	JAK2
ENSG00000121417	366.911	0.280187	0.0982476	2.85185	0.00434662	0.0320476	ZNF211
ENSG00000115977	8266.93	0.27786	0.071177	3.90379	9.46965e-05	0.00194006	AAK1
ENSG00000164830	1467.75	0.276951	0.0936542	2.95716	0.00310485	0.0255217	OXR1
ENSG00000204256	11142.9	0.276787	0.0823719	3.3602	0.000778849	0.00937664	BRD2
ENSG00000165699	3100.09	0.276779	0.0787273	3.51567	0.000438645	0.00619489	TSC1
ENSG00000121060	3522.63	0.27639	0.102082	2.70753	0.00677862	0.0441148	TRIM25
ENSG00000147548	4335	0.275414	0.0956556	2.87923	0.00398651	0.0302417	NSD3
ENSG00000170448	675.586	0.271417	0.0901979	3.00912	0.00262003	0.0226806	NFXL1
ENSG00000116580	2493.57	0.270948	0.0701099	3.86462	0.000111261	0.00219465	GON4L
ENSG00000142166	4044.35	0.269215	0.0662079	4.06621	4.77836e-05	0.00116079	IFNAR1
ENSG00000174136	20679.3	0.268374	0.0902551	2.9735	0.0029442	0.0245916	RGMB
ENSG00000125633	2404	0.267442	0.0799472	3.34523	0.000822149	0.00978075	CCDC93
ENSG00000126070	2863.25	0.267362	0.0903242	2.96003	0.0030761	0.0254264	AGO3
ENSG00000008294	7160.21	0.266667	0.0742105	3.59339	0.000326402	0.00494629	SPAG9
ENSG00000106571	1487.01	0.26557	0.099277	2.67504	0.00747193	0.0473526	GLI3
ENSG00000171467	2572.2	0.265177	0.0893149	2.96901	0.00298759	0.0248887	ZNF318
ENSG00000163161	1940.61	0.262521	0.0845647	3.10438	0.00190679	0.018006	ERCC3
ENSG00000177932	773.562	0.261798	0.0909592	2.87819	0.00399965	0.0303065	ZNF354C
ENSG00000197302	476.014	0.261727	0.0936214	2.79559	0.00518049	0.0364984	ZNF720
ENSG00000123600	1089.52	0.258001	0.0833687	3.0947	0.00197012	0.018359	METTL8
ENSG00000085382	1061.19	0.25591	0.0960093	2.66548	0.00768796	0.0483989	HACE1
ENSG00000173960	1443.54	0.255113	0.092036	2.77189	0.00557325	0.0384033	UBXN2A
ENSG00000198198	4774.74	0.253839	0.0888952	2.85549	0.00429709	0.0318141	SZT2
ENSG00000115053	17055	0.249865	0.0943551	2.64814	0.00809371	0.0499648	NCL
ENSG00000146223	6220.19	0.246282	0.0854321	2.88277	0.0039419	0.0300106	RPL7L1
ENSG00000198799	1833.02	0.24617	0.0861641	2.85699	0.00427684	0.031739	LRIG2
ENSG00000122779	922.784	0.242549	0.0803504	3.01865	0.00253907	0.0221273	TRIM24
ENSG00000107789	1299.98	0.240712	0.0777036	3.09782	0.00194948	0.0182468	MINPP1
ENSG00000115170	2690.5	0.23191	0.0869527	2.66708	0.00765134	0.0482925	ACVR1
ENSG00000152104	25861.6	0.231353	0.0842347	2.74653	0.00602295	0.0405488	PTPN14
ENSG00000124459	880.479	0.229131	0.0766066	2.99101	0.00278053	0.02361	ZNF45
ENSG00000137413	1365.58	0.228946	0.0845383	2.70819	0.00676512	0.0440864	TAF8
ENSG00000130818	2164.87	0.228447	0.0822744	2.77665	0.00549226	0.0380374	ZNF426
ENSG00000060237	16986.6	0.221654	0.0742374	2.98574	0.00282892	0.0238373	WNK1
ENSG00000134504	1203.81	0.216976	0.0763845	2.84058	0.00450321	0.0328185	KCTD1
ENSG00000119596	7079.3	0.208656	0.0615828	3.38822	0.000703485	0.00866603	YLPM1
ENSG00000130396	3086.32	0.202469	0.0754448	2.68367	0.00728199	0.0464882	AFDN
ENSG00000244005	786.065	0.201094	0.0658381	3.05437	0.00225535	0.0202939	NFS1
ENSG00000196367	9304.23	0.196432	0.0646516	3.03832	0.00237898	0.0210818	TRRAP
ENSG00000167978	27670.6	0.194649	0.0644997	3.01783	0.00254589	0.0221649	SRRM2
ENSG00000136854	2848.82	0.194603	0.0708821	2.74545	0.00604279	0.0406414	STXBP1
ENSG00000165671	9589.75	0.169766	0.0589253	2.88105	0.00396358	0.0301156	NSD1
ENSG00000100099	1460.7	0.169535	0.0624645	2.7141	0.00664555	0.0434853	HPS4
ENSG00000154229	15249.7	0.158825	0.0596237	2.66379	0.00772646	0.0485613	PRKCA
ENSG00000157916	5733.37	-0.159628	0.0590571	-2.70295	0.00687271	0.0445292	RER1
ENSG00000241973	7310.99	-0.16722	0.049997	-3.3446	0.000824015	0.00979685	PI4KA
ENSG00000075975	2565.21	-0.177796	0.0607348	-2.92742	0.00341783	0.0271464	MKRN2
ENSG00000158604	3286.24	-0.17879	0.0658716	-2.71421	0.00664331	0.0434853	TMED4
ENSG00000204619	2755.04	-0.179233	0.0676956	-2.64763	0.00810583	0.049996	PPP1R11
ENSG00000119682	3922.63	-0.180074	0.0604386	-2.97946	0.00288756	0.0242565	AREL1
ENSG00000108578	2621.59	-0.183262	0.0626991	-2.92288	0.00346813	0.0273939	BLMH
ENSG00000089220	9129.88	-0.183429	0.057755	-3.17598	0.0014933	0.0150624	PEBP1
ENSG00000079785	5765.1	-0.185776	0.067921	-2.73517	0.0062348	0.041685	DDX1
ENSG00000102978	2308.89	-0.186143	0.0686458	-2.71164	0.0066952	0.0437614	POLR2C
ENSG00000174705	5805.65	-0.189595	0.0637686	-2.97318	0.00294736	0.0246073	SH3PXD2B
ENSG00000131828	2422.12	-0.191732	0.0704942	-2.71982	0.00653172	0.0430074	PDHA1
ENSG00000103353	7930.83	-0.19306	0.0614939	-3.13949	0.0016924	0.0165156	UBFD1
ENSG00000168036	23307.9	-0.193932	0.0677161	-2.86389	0.00418473	0.0313346	CTNNB1
ENSG00000113712	8385.49	-0.194455	0.056093	-3.46666	0.000526976	0.00708099	CSNK1A1
ENSG00000087274	16166	-0.194815	0.0663316	-2.93699	0.00331416	0.0266108	ADD1
ENSG00000176463	1686.25	-0.196188	0.0671165	-2.9231	0.00346562	0.0273899	SLCO3A1
ENSG00000171720	2679.11	-0.197523	0.073444	-2.68944	0.00715725	0.0459054	HDAC3
ENSG00000141867	9586.2	-0.199951	0.0652724	-3.06333	0.00218891	0.0198457	BRD4
ENSG00000114982	4919.48	-0.200382	0.0754113	-2.65719	0.0078795	0.0491029	KANSL3
ENSG00000153046	2399.67	-0.201453	0.0748784	-2.6904	0.00713655	0.0458343	CDYL
ENSG00000163468	11227.3	-0.203726	0.0714262	-2.85226	0.00434096	0.0320404	CCT3
ENSG00000123130	2374.38	-0.204804	0.0674388	-3.03689	0.0023903	0.021146	ACOT9
ENSG00000092330	2189.31	-0.205373	0.0719136	-2.85583	0.00429249	0.0318141	TINF2
ENSG00000114316	3872.16	-0.205442	0.0708392	-2.90012	0.00373014	0.028847	USP4
ENSG00000153066	1655.17	-0.20571	0.0742643	-2.76997	0.00560618	0.0385606	TXNDC11
ENSG00000137100	2851.13	-0.206194	0.0653785	-3.15384	0.00161135	0.0159415	DCTN3
ENSG00000198455	1182.07	-0.206336	0.0740762	-2.78546	0.00534518	0.0372621	ZXDB
ENSG00000100221	4684.78	-0.207136	0.0688399	-3.00895	0.00262156	0.0226806	JOSD1
ENSG00000169251	2450.75	-0.211197	0.0767503	-2.75174	0.00592804	0.0400814	NMD3
ENSG00000013275	3629.03	-0.213994	0.0760033	-2.81558	0.00486888	0.0347584	PSMC4
ENSG00000185896	19954.5	-0.216392	0.0723878	-2.98935	0.00279572	0.023662	LAMP1
ENSG00000119689	6546.25	-0.218142	0.0657928	-3.31558	0.000914516	0.0105829	DLST
ENSG00000136930	4171.63	-0.220394	0.0771641	-2.85617	0.00428786	0.0317951	PSMB7
ENSG00000176624	3097.3	-0.221371	0.0766401	-2.88845	0.00387144	0.029604	MEX3C
ENSG00000173660	3362.48	-0.221929	0.0723627	-3.0669	0.00216294	0.0196757	UQCRH
ENSG00000131508	3891.27	-0.222517	0.0839949	-2.64918	0.00806879	0.0499018	UBE2D2
ENSG00000271601	5733.7	-0.223484	0.071262	-3.13609	0.00171215	0.016637	LIX1L
ENSG00000110497	2520.68	-0.225116	0.0828879	-2.71591	0.00660944	0.0433233	AMBRA1
ENSG00000062485	8721.84	-0.225334	0.0698493	-3.226	0.00125532	0.0133235	CS
ENSG00000103148	2293.01	-0.226698	0.0853044	-2.65752	0.00787181	0.049087	NPRL3
ENSG00000158195	17414.6	-0.227009	0.0797968	-2.84484	0.00444339	0.0324941	WASF2
ENSG00000183475	1316.5	-0.227503	0.0813123	-2.79789	0.00514376	0.0362952	ASB7
ENSG00000224470	4710.39	-0.228168	0.0778992	-2.92901	0.00340042	0.0270613	ATXN1L
ENSG00000198380	9815.58	-0.228831	0.0735336	-3.11193	0.00185868	0.0176565	GFPT1
ENSG00000116288	6187.48	-0.229636	0.0775659	-2.96053	0.00307109	0.025396	PARK7
ENSG00000169398	6029.87	-0.23017	0.0667047	-3.45058	0.000559388	0.00737126	PTK2
ENSG00000038382	22737	-0.230899	0.0772378	-2.98946	0.0027947	0.023662	TRIO
ENSG00000109436	2917.26	-0.231018	0.0543513	-4.25046	2.13327e-05	0.000621874	TBC1D9
ENSG00000223501	2147.6	-0.231412	0.0710022	-3.25922	0.00111718	0.0122033	VPS52
ENSG00000115216	7971.77	-0.232176	0.0828075	-2.8038	0.0050504	0.0357819	NRBP1
ENSG00000132128	6467.42	-0.232787	0.0635118	-3.66525	0.000247097	0.00399499	LRRC41
ENSG00000134287	8701.41	-0.23382	0.0774912	-3.01738	0.00254968	0.0221772	ARF3
ENSG00000087111	4341.27	-0.234191	0.0852608	-2.74676	0.00601868	0.0405488	PIGS
ENSG00000117118	1796.46	-0.234392	0.0738767	-3.17274	0.00151007	0.0151994	SDHB
ENSG00000215021	6951.46	-0.234737	0.087567	-2.68066	0.00734773	0.0467659	PHB2
ENSG00000100225	4748.19	-0.235167	0.0667496	-3.52312	0.000426495	0.00605915	FBXO7
ENSG00000115839	7966.74	-0.235787	0.0800409	-2.94584	0.00322083	0.0261918	RAB3GAP1
ENSG00000142207	5499.04	-0.236102	0.0796682	-2.96356	0.00304098	0.0252125	URB1
ENSG00000168288	4945.62	-0.236394	0.0864516	-2.73441	0.00624923	0.0417359	MMADHC
ENSG00000173473	6866.25	-0.237842	0.0883628	-2.69165	0.00710995	0.0457403	SMARCC1
ENSG00000108523	3204.22	-0.238413	0.0865377	-2.75502	0.00586891	0.0397944	RNF167
ENSG00000012232	5509.39	-0.238503	0.0846485	-2.81757	0.00483883	0.034591	EXTL3
ENSG00000136933	1113.62	-0.239015	0.0892934	-2.67673	0.0074344	0.0471917	RABEPK
ENSG00000105438	12855.6	-0.2398	0.0686059	-3.49534	0.000473467	0.00657004	KDELR1
ENSG00000173757	2320.98	-0.240784	0.0808122	-2.97955	0.00288675	0.0242565	STAT5B
ENSG00000090861	21243.9	-0.241086	0.0908974	-2.65229	0.0079949	0.0495793	AARS
ENSG00000130985	24188	-0.242528	0.0843593	-2.87494	0.00404103	0.0305099	UBA1
ENSG00000125991	9880.7	-0.243889	0.078079	-3.12361	0.00178645	0.0171927	ERGIC3
ENSG00000102181	6658.83	-0.244633	0.0876361	-2.79146	0.00524703	0.0367658	CD99L2
ENSG00000169241	830.83	-0.244955	0.0858813	-2.85225	0.00434107	0.0320404	SLC50A1
ENSG00000143252	3600.89	-0.245201	0.0717227	-3.41873	0.000629133	0.00807729	SDHC
ENSG00000161542	2212.78	-0.245345	0.0895811	-2.7388	0.00616634	0.0413413	PRPSAP1
ENSG00000054793	7384.07	-0.245383	0.0878115	-2.79443	0.0051991	0.0365518	ATP9A
ENSG00000160410	2255.19	-0.245403	0.0920148	-2.66699	0.00765335	0.0482925	SHKBP1
ENSG00000123992	2795.72	-0.246725	0.086519	-2.85169	0.00434877	0.0320476	DNPEP
ENSG00000142453	5547.46	-0.247782	0.0658392	-3.76344	0.000167592	0.00296023	CARM1
ENSG00000185122	4339.21	-0.248499	0.0896552	-2.77172	0.00557611	0.0384092	HSF1
ENSG00000025293	4333.38	-0.25	0.0738539	-3.38506	0.000711615	0.00875488	PHF20
ENSG00000100347	1871.35	-0.250971	0.0706603	-3.5518	0.000382606	0.00560236	SAMM50
ENSG00000175806	881.932	-0.252575	0.0834823	-3.0255	0.00248225	0.0217513	MSRA
ENSG00000143761	18137.8	-0.252895	0.0951112	-2.65894	0.00783878	0.048993	ARF1
ENSG00000143198	2697.79	-0.253761	0.0949163	-2.67353	0.00750579	0.0475184	MGST3
ENSG00000130311	2575.29	-0.254319	0.0929032	-2.73746	0.00619152	0.0414665	DDA1
ENSG00000084754	9787.18	-0.254729	0.0684354	-3.72218	0.000197508	0.00337017	HADHA
ENSG00000122557	1662.58	-0.255178	0.0864762	-2.95085	0.00316899	0.0258916	HERPUD2
ENSG00000106682	15824.6	-0.255429	0.0735817	-3.47136	0.00051783	0.00701085	EIF4H
ENSG00000122642	16433.3	-0.256581	0.0950052	-2.7007	0.00691935	0.044801	FKBP9
ENSG00000112304	507.783	-0.258322	0.092471	-2.79355	0.00521335	0.036597	ACOT13
ENSG00000146425	3251.45	-0.258348	0.0969896	-2.66366	0.0077295	0.0485643	DYNLT1
ENSG00000267534	968.7	-0.258402	0.0928785	-2.78216	0.00539991	0.0375477	S1PR2
ENSG00000163683	6610.77	-0.260022	0.0921209	-2.82262	0.00476325	0.0341916	SMIM14
ENSG00000071051	1775.22	-0.260475	0.0978541	-2.66187	0.00777073	0.0487272	NCK2
ENSG00000124659	764.858	-0.260624	0.0943136	-2.76337	0.00572071	0.039039	TBCC
ENSG00000169727	4329.62	-0.26103	0.087001	-3.00031	0.00269705	0.0231449	GPS1
ENSG00000079459	5944.97	-0.261395	0.0936977	-2.78977	0.00527447	0.0369174	FDFT1
ENSG00000122515	4407.99	-0.261498	0.07892	-3.31346	0.000921496	0.0106443	ZMIZ2
ENSG00000169976	2835.31	-0.261591	0.0944663	-2.76914	0.00562042	0.0386169	SF3B5
ENSG00000197956	43602.4	-0.261906	0.0961239	-2.72467	0.00643656	0.0425577	S100A6
ENSG00000205629	1197.01	-0.262087	0.0740006	-3.54168	0.000397588	0.00575554	LCMT1
ENSG00000140395	1560	-0.262156	0.0924728	-2.83495	0.00458331	0.0332091	WDR61
ENSG00000157349	547.667	-0.263065	0.0854555	-3.07839	0.00208124	0.0191346	DDX19B
ENSG00000119401	3525.22	-0.263195	0.0941063	-2.79678	0.00516145	0.0363932	TRIM32
ENSG00000178035	11173.1	-0.263628	0.0672249	-3.92158	8.79707e-05	0.00184381	IMPDH2
ENSG00000155254	9654.52	-0.263881	0.0926494	-2.84817	0.00439711	0.0322793	MARVELD1
ENSG00000168899	1747.02	-0.264516	0.076149	-3.47367	0.000513398	0.00698556	VAMP5
ENSG00000111737	3423.03	-0.265136	0.082245	-3.22373	0.00126534	0.0133852	RAB35
ENSG00000157837	2859.51	-0.265729	0.0827164	-3.21253	0.00131573	0.0137582	SPPL3
ENSG00000127774	931.091	-0.266076	0.0947136	-2.80927	0.00496544	0.0353009	EMC6
ENSG00000118816	28449	-0.26748	0.076385	-3.50173	0.000462247	0.00646603	CCNI
ENSG00000196419	13600.4	-0.268862	0.093671	-2.87028	0.00410113	0.0308539	XRCC6
ENSG00000174748	40316.3	-0.269003	0.0826676	-3.25404	0.00113777	0.0123504	RPL15
ENSG00000272325	3201.5	-0.269748	0.0846559	-3.18641	0.00144052	0.0146383	NUDT3
ENSG00000122406	21619.9	-0.271264	0.0768471	-3.52992	0.000415693	0.0059528	RPL5
ENSG00000105971	5528.43	-0.271272	0.0987015	-2.74841	0.00598849	0.0404043	CAV2
ENSG00000166794	19407.2	-0.271494	0.0993962	-2.73143	0.00630596	0.0419533	PPIB
ENSG00000198715	1484.35	-0.271586	0.0857536	-3.16705	0.00153994	0.0154107	GLMP
ENSG00000125743	4164.76	-0.271887	0.0810469	-3.35469	0.000794535	0.00952345	SNRPD2
ENSG00000022277	2529.93	-0.272583	0.0768842	-3.54536	0.00039207	0.00569725	RTF2
ENSG00000149218	3250.1	-0.272893	0.0987959	-2.76219	0.00574156	0.0391533	ENDOD1
ENSG00000131043	2159.99	-0.273735	0.0804101	-3.40423	0.000663499	0.00836137	AAR2
ENSG00000176946	2019.96	-0.274101	0.0882187	-3.10706	0.00188959	0.0178879	THAP4
ENSG00000108861	3500.82	-0.275	0.0990024	-2.77771	0.00547436	0.0379548	DUSP3
ENSG00000141759	2266.38	-0.275223	0.0869849	-3.16403	0.00155598	0.0155062	TXNL4A
ENSG00000111481	6077.14	-0.275773	0.0795219	-3.46789	0.000524568	0.0070536	COPZ1
ENSG00000135390	4163.18	-0.275884	0.0698294	-3.95083	7.78793e-05	0.00167647	ATP5MC2
ENSG00000135900	1099.41	-0.276284	0.0847939	-3.25829	0.00112084	0.0122154	MRPL44
ENSG00000124120	3927.94	-0.27736	0.0944999	-2.93503	0.00333513	0.0267118	TTPAL
ENSG00000137207	5145.77	-0.277553	0.0827494	-3.35414	0.000796132	0.0095366	YIPF3
ENSG00000221983	14446	-0.277658	0.0782356	-3.549	0.000386697	0.00564927	UBA52
ENSG00000160948	2796.19	-0.278217	0.084031	-3.31088	0.000930014	0.0107039	VPS28
ENSG00000168385	26316	-0.278641	0.0970241	-2.87188	0.00408041	0.0307221	SEPT2
ENSG00000174989	2167.51	-0.278831	0.081325	-3.4286	0.000606711	0.00784861	FBXW8
ENSG00000022840	9432.81	-0.278958	0.0801062	-3.48235	0.000497032	0.00682387	RNF10
ENSG00000114686	3175.28	-0.279043	0.100512	-2.77621	0.00549971	0.0380614	MRPL3
ENSG00000115073	3137.46	-0.279228	0.105437	-2.6483	0.00808973	0.0499565	ACTR1B
ENSG00000185115	1114.4	-0.279354	0.0783918	-3.56357	0.00036585	0.00541095	NSMCE3
ENSG00000124155	6908.37	-0.280434	0.0851044	-3.29517	0.000983607	0.011113	PIGT
ENSG00000154518	5626.65	-0.280507	0.096711	-2.90046	0.0037261	0.0288391	ATP5MC3
ENSG00000155876	5126.94	-0.28056	0.0704093	-3.9847	6.7564e-05	0.00151062	RRAGA
ENSG00000100226	3582.63	-0.281047	0.0933301	-3.01132	0.00260112	0.0225344	GTPBP1
ENSG00000162430	7674.58	-0.281586	0.071983	-3.91184	9.15946e-05	0.00190305	SELENON
ENSG00000158109	3784.09	-0.281951	0.0849611	-3.31858	0.000904754	0.0104954	TPRG1L
ENSG00000025772	1802.93	-0.282546	0.102269	-2.76277	0.00573136	0.0390978	TOMM34
ENSG00000078369	28335.2	-0.282847	0.0801315	-3.52979	0.000415892	0.0059528	GNB1
ENSG00000198205	490.038	-0.282862	0.0792372	-3.56981	0.000357241	0.00530005	ZXDA
ENSG00000107223	4548.61	-0.283354	0.0996291	-2.84409	0.00445386	0.0325333	EDF1
ENSG00000107341	5744.08	-0.283849	0.0712606	-3.98326	6.79761e-05	0.00151628	UBE2R2
ENSG00000140577	3757.63	-0.285586	0.0931137	-3.06707	0.0021617	0.0196738	CRTC3
ENSG00000143207	1831.66	-0.286143	0.0750707	-3.81164	0.000138045	0.00260422	COP1
ENSG00000174444	36349.8	-0.286435	0.100462	-2.85119	0.00435563	0.0320843	RPL4
ENSG00000130255	5837.99	-0.286462	0.0888086	-3.22561	0.00125704	0.0133344	RPL36
ENSG00000143653	2841.66	-0.287692	0.0895437	-3.21287	0.00131416	0.0137493	SCCPDH
ENSG00000227500	4419.19	-0.28778	0.0946956	-3.039	0.00237362	0.0210506	SCAMP4
ENSG00000101182	7005.22	-0.288475	0.0963894	-2.99281	0.00276424	0.0235312	PSMA7
ENSG00000170776	6889.25	-0.289192	0.0808988	-3.57474	0.000350576	0.00523779	AKAP13
ENSG00000175324	1619.81	-0.289211	0.0833784	-3.46866	0.000523062	0.00704087	LSM1
ENSG00000008018	3819.94	-0.289631	0.0892676	-3.24453	0.00117645	0.0126695	PSMB1
ENSG00000100138	4053.28	-0.289645	0.0845105	-3.42733	0.000609546	0.00786928	SNU13
ENSG00000106049	2283.29	-0.289735	0.0877361	-3.30234	0.000958806	0.0109112	HIBADH
ENSG00000151779	6245.68	-0.290277	0.0904801	-3.20818	0.00133577	0.0138766	NBAS
ENSG00000197712	10727.4	-0.291091	0.074964	-3.88308	0.000103142	0.0020655	FAM114A1
ENSG00000253719	5413.34	-0.291498	0.10216	-2.85334	0.00432625	0.0319557	ATXN7L3B
ENSG00000168653	2848.81	-0.291956	0.0908635	-3.21313	0.00131298	0.0137493	NDUFS5
ENSG00000114745	2192.07	-0.291973	0.0878281	-3.32437	0.000886181	0.0103491	GORASP1
ENSG00000135940	3937.28	-0.292168	0.0916163	-3.18904	0.00142749	0.01456	COX5B
ENSG00000163812	4156.44	-0.292215	0.0702411	-4.16018	3.18001e-05	0.000855199	ZDHHC3
ENSG00000102100	2139.93	-0.292281	0.104857	-2.78743	0.00531283	0.0371315	SLC35A2
ENSG00000180340	8540.33	-0.292486	0.0982959	-2.97557	0.00292448	0.0244698	FZD2
ENSG00000156639	6955.84	-0.293051	0.0867812	-3.37689	0.000733104	0.00898452	ZFAND3
ENSG00000044115	26179	-0.293159	0.0882932	-3.32029	0.000899233	0.0104631	CTNNA1
ENSG00000125818	6909.6	-0.293305	0.0561359	-5.22491	1.74239e-07	1.17976e-05	PSMF1
ENSG00000080189	2173.57	-0.293627	0.067632	-4.34154	1.41489e-05	0.000451018	SLC35C2
ENSG00000100897	2964.01	-0.293642	0.0884197	-3.321	0.000896944	0.0104492	DCAF11
ENSG00000118689	5859.52	-0.294444	0.10813	-2.72305	0.00646813	0.0427164	FOXO3
ENSG00000109171	3649.57	-0.294472	0.0982015	-2.99865	0.00271178	0.0232296	SLAIN2
ENSG00000204070	1523.04	-0.294575	0.0928797	-3.17158	0.00151611	0.0152441	SYS1
ENSG00000259956	6905.5	-0.295357	0.0891499	-3.31303	0.0009229	0.0106541	RBM15B
ENSG00000110955	25111.9	-0.29541	0.0721026	-4.09708	4.18397e-05	0.00104703	ATP5F1B
ENSG00000277258	2000.34	-0.295716	0.0888366	-3.32877	0.000872312	0.0102498	PCGF2
ENSG00000143486	2352.73	-0.296078	0.0772249	-3.83397	0.00012609	0.00242454	EIF2D
ENSG00000108039	3276.35	-0.296237	0.0916909	-3.23082	0.00123435	0.0131522	XPNPEP1
ENSG00000116604	3726.21	-0.296261	0.0953695	-3.10646	0.00189344	0.0179066	MEF2D
ENSG00000129353	15481.5	-0.296263	0.100654	-2.94337	0.00324656	0.0262797	SLC44A2
ENSG00000172053	8058.79	-0.296883	0.085199	-3.48458	0.000492904	0.00678062	QARS
ENSG00000163479	7035.85	-0.297033	0.0817526	-3.63332	0.000279801	0.00438991	SSR2
ENSG00000155592	1095.52	-0.298414	0.0965046	-3.09223	0.00198659	0.0184673	ZKSCAN2
ENSG00000146066	1487.14	-0.298444	0.11091	-2.69086	0.00712688	0.0457964	HIGD2A
ENSG00000182199	15271.2	-0.298587	0.111353	-2.68145	0.00733038	0.0466866	SHMT2
ENSG00000032389	981.557	-0.298684	0.0958131	-3.11736	0.00182476	0.017472	EIPR1
ENSG00000108239	1242.01	-0.299293	0.102267	-2.92658	0.00342716	0.0271979	TBC1D12
ENSG00000176410	956.771	-0.299632	0.0953341	-3.14297	0.00167242	0.0163844	DNAJC30
ENSG00000165138	2165.21	-0.300935	0.101955	-2.95166	0.00316074	0.0258585	ANKS6
ENSG00000174437	27049.1	-0.30121	0.0827532	-3.63986	0.000272783	0.00430456	ATP2A2
ENSG00000099341	6012.46	-0.301555	0.105945	-2.84633	0.00442268	0.0323675	PSMD8
ENSG00000265354	2687.08	-0.301618	0.0995799	-3.02891	0.00245438	0.0215565	TIMM23
ENSG00000172315	1156.17	-0.301759	0.0871732	-3.46161	0.00053696	0.00716973	TP53RK
ENSG00000143106	2657.34	-0.301912	0.0947476	-3.18649	0.0014401	0.0146383	PSMA5
ENSG00000130811	4422.18	-0.301961	0.0730734	-4.13231	3.59141e-05	0.00093809	EIF3G
ENSG00000204463	11759.6	-0.30231	0.0877931	-3.44344	0.000574372	0.00752198	BAG6
ENSG00000129187	6710.52	-0.303244	0.0674422	-4.49636	6.91274e-06	0.000252858	DCTD
ENSG00000184602	662.43	-0.303336	0.10637	-2.8517	0.00434859	0.0320476	SNN
ENSG00000166441	16434.7	-0.304206	0.0822295	-3.69948	0.000216045	0.00361223	RPL27A
ENSG00000138382	874.662	-0.304695	0.108421	-2.81029	0.00494968	0.0352252	METTL5
ENSG00000110619	6320.98	-0.304775	0.0819701	-3.71812	0.000200707	0.00341865	CARS
ENSG00000165678	8544.57	-0.305592	0.1049	-2.91318	0.00357766	0.0280402	GHITM
ENSG00000004142	6957.83	-0.30567	0.0789414	-3.87211	0.000107896	0.00214155	POLDIP2
ENSG00000163159	1266.07	-0.306429	0.0834645	-3.67136	0.000241259	0.00392841	VPS72
ENSG00000186866	3042.7	-0.306475	0.0773956	-3.95985	7.49969e-05	0.00163587	POFUT2
ENSG00000058262	41557.5	-0.30657	0.104728	-2.92729	0.00341935	0.0271472	SEC61A1
ENSG00000108953	20483.5	-0.307456	0.11533	-2.66589	0.00767845	0.0483662	YWHAE
ENSG00000113068	1994.02	-0.307973	0.0845682	-3.64172	0.000270825	0.00427719	PFDN1
ENSG00000090013	1023.01	-0.308152	0.106758	-2.88645	0.00389612	0.0297451	BLVRB
ENSG00000175203	6730.4	-0.308212	0.0869692	-3.54392	0.00039422	0.00571978	DCTN2
ENSG00000165637	4361.6	-0.308368	0.0960423	-3.21075	0.00132388	0.0138208	VDAC2
ENSG00000167815	6536.69	-0.308927	0.0950852	-3.24895	0.0011583	0.0125165	PRDX2
ENSG00000101365	2738.12	-0.309043	0.0638816	-4.83774	1.31325e-06	6.46267e-05	IDH3B
ENSG00000182534	10749.3	-0.309466	0.107693	-2.87361	0.00405812	0.0306026	MXRA7
ENSG00000140990	2309.12	-0.310626	0.095949	-3.23741	0.0012062	0.0129244	NDUFB10
ENSG00000166033	22906.2	-0.311517	0.112819	-2.76122	0.00575855	0.0392412	HTRA1
ENSG00000144560	2317.33	-0.311674	0.0942035	-3.30852	0.000937904	0.0107691	VGLL4
ENSG00000133243	5874.1	-0.3122	0.10261	-3.04258	0.00234562	0.0209188	BTBD2
ENSG00000120709	4212.09	-0.31232	0.0642965	-4.85749	1.18881e-06	6.02098e-05	FAM53C
ENSG00000147065	44925.6	-0.312873	0.10415	-3.00408	0.00266388	0.0229221	MSN
ENSG00000171456	7685.43	-0.31293	0.100939	-3.10018	0.00193405	0.0181646	ASXL1
ENSG00000126756	1173.14	-0.312999	0.112422	-2.78414	0.00536694	0.0373728	UXT
ENSG00000168887	1440.01	-0.31335	0.106727	-2.93599	0.00332482	0.0266626	C2orf68
ENSG00000169021	2859.43	-0.31337	0.095038	-3.29732	0.000976136	0.0110613	UQCRFS1
ENSG00000105341	2007.75	-0.313704	0.0962213	-3.26023	0.0011132	0.0121797	DMAC2
ENSG00000101290	5599.64	-0.314094	0.0716078	-4.3863	1.15293e-05	0.000388971	CDS2
ENSG00000142507	3793.02	-0.314695	0.0849687	-3.70366	0.000212507	0.00356263	PSMB6
ENSG00000168303	993.745	-0.315308	0.0906418	-3.47861	0.000504013	0.00689736	MPLKIP
ENSG00000138107	9774.05	-0.315581	0.118842	-2.65546	0.00792	0.0492748	ACTR1A
ENSG00000122390	3257.94	-0.316193	0.107739	-2.93481	0.00333751	0.0267196	NAA60
ENSG00000133318	9166.23	-0.316402	0.079431	-3.98336	6.79487e-05	0.00151628	RTN3
ENSG00000115944	4440.1	-0.316866	0.099289	-3.19135	0.00141609	0.0144941	COX7A2L
ENSG00000145741	13473.6	-0.317411	0.0832395	-3.81322	0.000137166	0.00259827	BTF3
ENSG00000168394	3460.59	-0.317725	0.114901	-2.76521	0.00568858	0.0388852	TAP1
ENSG00000114391	9705.48	-0.317984	0.0949559	-3.34876	0.000811741	0.00968711	RPL24
ENSG00000108298	17181.3	-0.318199	0.0796939	-3.99276	6.53083e-05	0.00147399	RPL19
ENSG00000109390	1306.29	-0.319209	0.102368	-3.11826	0.00181924	0.0174468	NDUFC1
ENSG00000026025	322745	-0.31976	0.106079	-3.01435	0.00257534	0.0223618	VIM
ENSG00000102225	7046.51	-0.319866	0.0915721	-3.49305	0.000477535	0.00661259	CDK16
ENSG00000134905	1935.51	-0.32053	0.105818	-3.02907	0.00245304	0.0215547	CARS2
ENSG00000120509	1239.41	-0.320892	0.107694	-2.97966	0.00288567	0.0242565	PDZD11
ENSG00000138629	1737.44	-0.32104	0.086927	-3.69321	0.00022144	0.00368308	UBL7
ENSG00000157800	3888.84	-0.321121	0.112791	-2.84705	0.00441263	0.0323559	SLC37A3
ENSG00000178397	1104.88	-0.321251	0.104515	-3.07373	0.00211402	0.019369	FAM220A
ENSG00000159720	4262.29	-0.321395	0.109578	-2.93304	0.00335659	0.0268386	ATP6V0D1
ENSG00000180611	811.513	-0.321753	0.0955875	-3.36605	0.000762519	0.00922657	MB21D2
ENSG00000168090	4138.18	-0.321817	0.11376	-2.82892	0.00467055	0.0336146	COPS6
ENSG00000153786	5970	-0.322307	0.0629292	-5.12175	3.02712e-07	1.90131e-05	ZDHHC7
ENSG00000182899	9315.48	-0.322474	0.111809	-2.88415	0.00392474	0.0298919	RPL35A
ENSG00000101193	4660.87	-0.323157	0.108559	-2.97677	0.002913	0.0243911	GID8
ENSG00000140750	4058.16	-0.323563	0.0908221	-3.5626	0.000367196	0.00542388	ARHGAP17
ENSG00000100316	72673.3	-0.325015	0.10089	-3.22149	0.00127527	0.013453	RPL3
ENSG00000130638	5303.38	-0.325356	0.0961259	-3.38468	0.00071261	0.00876148	ATXN10
ENSG00000065427	5233.3	-0.32539	0.108255	-3.00578	0.00264903	0.0228252	KARS
ENSG00000136247	1569.51	-0.325645	0.0794308	-4.09973	4.13626e-05	0.00103918	ZDHHC4
ENSG00000139428	846.689	-0.325836	0.110434	-2.95051	0.00317247	0.0259089	MMAB
ENSG00000170043	3046.27	-0.326858	0.0702072	-4.65563	3.22998e-06	0.000134072	TRAPPC1
ENSG00000214078	4537.13	-0.328207	0.0790134	-4.15382	3.26973e-05	0.000871958	CPNE1
ENSG00000164300	3926.01	-0.328938	0.0969422	-3.39313	0.000690984	0.0085673	SERINC5
ENSG00000143515	7619.53	-0.329587	0.0705466	-4.67191	2.98419e-06	0.000127758	ATP8B2
ENSG00000104219	2325.91	-0.32987	0.107163	-3.0782	0.00208256	0.0191359	ZDHHC2
ENSG00000101421	3183.32	-0.329887	0.101389	-3.25369	0.00113917	0.0123517	CHMP4B
ENSG00000172974	657.229	-0.330513	0.102451	-3.22605	0.00125512	0.0133235	AC007318.1
ENSG00000149923	5650.93	-0.33059	0.11372	-2.90706	0.00364839	0.0284104	PPP4C
ENSG00000117691	1998.96	-0.330637	0.111876	-2.9554	0.0031226	0.0256443	NENF
ENSG00000085415	3659.92	-0.331381	0.0964025	-3.43747	0.000587176	0.00763729	SEH1L
ENSG00000077549	14550.6	-0.331425	0.0767158	-4.32016	1.55913e-05	0.000484854	CAPZB
ENSG00000112655	14518.2	-0.331738	0.123878	-2.67795	0.00740753	0.0470524	PTK7
ENSG00000166173	3946.95	-0.332168	0.0818851	-4.05652	4.98095e-05	0.00119919	LARP6
ENSG00000089693	8819.86	-0.333056	0.0838153	-3.97368	7.07693e-05	0.00156206	MLF2
ENSG00000089289	1809.54	-0.333258	0.100137	-3.32802	0.00087464	0.0102645	IGBP1
ENSG00000029364	7493.37	-0.333572	0.0902158	-3.69749	0.00021774	0.0036342	SLC39A9
ENSG00000133112	65193.1	-0.334355	0.120259	-2.7803	0.00543085	0.0377216	TPT1
ENSG00000116273	2831.53	-0.334763	0.121317	-2.75941	0.00579055	0.0394119	PHF13
ENSG00000173726	8582.54	-0.335209	0.0821355	-4.08117	4.48104e-05	0.00110687	TOMM20
ENSG00000173163	1007.93	-0.336	0.0978852	-3.43259	0.000597844	0.00774965	COMMD1
ENSG00000204348	630.167	-0.336484	0.11836	-2.84288	0.00447079	0.032632	DXO
ENSG00000141699	6505.03	-0.337456	0.113682	-2.96841	0.00299348	0.0249161	RETREG3
ENSG00000126602	3485.73	-0.337981	0.110892	-3.04783	0.002305	0.0206627	TRAP1
ENSG00000184900	5367.19	-0.338892	0.104708	-3.23654	0.00120987	0.0129419	SUMO3
ENSG00000213699	5864.44	-0.339583	0.114032	-2.97796	0.00290169	0.0243218	SLC35F6
ENSG00000143612	7977.68	-0.339727	0.0789386	-4.30368	1.67982e-05	0.000512371	C1orf43
ENSG00000139370	1270.88	-0.339732	0.0801837	-4.23692	2.26602e-05	0.000654796	SLC15A4
ENSG00000004399	5228.23	-0.340054	0.124752	-2.72584	0.0064139	0.042479	PLXND1
ENSG00000108561	5145.15	-0.340318	0.125772	-2.70584	0.00681324	0.0442791	C1QBP
ENSG00000091527	11424.2	-0.340691	0.123176	-2.76589	0.00567677	0.0388816	CDV3
ENSG00000140612	5066.78	-0.340789	0.123026	-2.77007	0.00560443	0.0385606	SEC11A
ENSG00000104824	8486.04	-0.340928	0.098005	-3.47868	0.000503885	0.00689736	HNRNPL
ENSG00000125445	1739.56	-0.341306	0.0791604	-4.31158	1.62093e-05	0.000499195	MRPS7
ENSG00000166986	13736.1	-0.341408	0.113941	-2.99635	0.00273235	0.0233347	MARS
ENSG00000186468	22787.3	-0.341515	0.10873	-3.14093	0.0016841	0.0164735	RPS23
ENSG00000131408	4364.23	-0.342647	0.117583	-2.91409	0.00356732	0.0280076	NR1H2
ENSG00000102858	6771.91	-0.342851	0.10316	-3.3235	0.000888959	0.0103752	MGRN1
ENSG00000178802	1460.32	-0.34312	0.129302	-2.65363	0.00796308	0.0494141	MPI
ENSG00000197756	25933.7	-0.343237	0.0893316	-3.84228	0.000121896	0.00236053	RPL37A
ENSG00000135956	8230.64	-0.343355	0.0922315	-3.72275	0.000197061	0.00336556	TMEM127
ENSG00000168118	2088.72	-0.344028	0.0905392	-3.79976	0.000144834	0.00269014	RAB4A
ENSG00000063046	38154.7	-0.344106	0.087359	-3.93899	8.18244e-05	0.00174501	EIF4B
ENSG00000175224	5668.32	-0.34424	0.0898857	-3.82976	0.00012827	0.00245902	ATG13
ENSG00000185624	61384.3	-0.344465	0.129178	-2.66659	0.00766246	0.048318	P4HB
ENSG00000140497	3734.27	-0.344496	0.108984	-3.16097	0.00157246	0.0156215	SCAMP2
ENSG00000125356	1983.94	-0.344554	0.111585	-3.08781	0.00201638	0.0186715	NDUFA1
ENSG00000124831	5864.11	-0.344675	0.115038	-2.99618	0.00273383	0.0233347	LRRFIP1
ENSG00000105221	7145.99	-0.34512	0.0789901	-4.36915	1.2473e-05	0.000408227	AKT2
ENSG00000100216	2699.67	-0.345451	0.0981016	-3.52136	0.000429335	0.00609044	TOMM22
ENSG00000142784	6111.39	-0.345527	0.121337	-2.84766	0.00440422	0.0323066	WDTC1
ENSG00000115042	818.319	-0.345586	0.106538	-3.24377	0.00117959	0.0126839	FAHD2A
ENSG00000117419	3307.61	-0.345609	0.1211	-2.85392	0.0043184	0.0319224	ERI3
ENSG00000130703	2090.54	-0.346652	0.0930522	-3.72535	0.000195043	0.00334905	OSBPL2
ENSG00000120742	6162.64	-0.347246	0.105093	-3.30418	0.00095256	0.0108911	SERP1
ENSG00000133789	3531.37	-0.348371	0.110471	-3.1535	0.00161326	0.0159521	SWAP70
ENSG00000123353	867.718	-0.348404	0.104298	-3.34047	0.000836376	0.00990536	ORMDL2
ENSG00000117592	9944.1	-0.348431	0.105879	-3.29086	0.00099883	0.0112318	PRDX6
ENSG00000149196	979.015	-0.348457	0.105215	-3.31185	0.000926798	0.0106861	HIKESHI
ENSG00000176095	6530.75	-0.350841	0.0951038	-3.68904	0.000225106	0.00372136	IP6K1
ENSG00000132471	2747.78	-0.350857	0.101355	-3.46167	0.000536836	0.00716973	WBP2
ENSG00000174547	1501.13	-0.350879	0.108224	-3.24214	0.00118634	0.0127367	MRPL11
ENSG00000171863	12696.9	-0.35148	0.0930369	-3.77786	0.000158184	0.00286291	RPS7
ENSG00000011275	5702.61	-0.351499	0.0851061	-4.13013	3.62556e-05	0.000941414	RNF216
ENSG00000139641	23144	-0.351624	0.109619	-3.2077	0.00133801	0.0138885	ESYT1
ENSG00000087077	6237.48	-0.351632	0.115592	-3.04201	0.00235002	0.0209386	TRIP6
ENSG00000198060	2927.39	-0.351893	0.0745229	-4.72194	2.33603e-06	0.000105697	MARCH5
ENSG00000128335	2246.98	-0.351958	0.116249	-3.02764	0.00246474	0.0216276	APOL2
ENSG00000132825	500.432	-0.352054	0.106861	-3.29449	0.000985989	0.0111268	PPP1R3D
ENSG00000196507	1076.41	-0.35209	0.127056	-2.77114	0.00558597	0.0384632	TCEAL3
ENSG00000115268	13637.3	-0.352292	0.128829	-2.73456	0.00624636	0.0417313	RPS15
ENSG00000198242	11418.8	-0.352858	0.0902644	-3.90916	9.26185e-05	0.00191807	RPL23A
ENSG00000111885	1704.91	-0.354214	0.129698	-2.73107	0.00631283	0.0419698	MAN1A1
ENSG00000119899	1272.86	-0.354888	0.119802	-2.9623	0.00305354	0.0252838	SLC17A5
ENSG00000140650	2419.62	-0.35522	0.086486	-4.10726	4.00386e-05	0.00101527	PMM2
ENSG00000273749	10944.9	-0.355306	0.0613767	-5.78894	7.08336e-09	7.95587e-07	CYFIP1
ENSG00000114956	1448.85	-0.355325	0.0862349	-4.12042	3.78175e-05	0.000971855	DGUOK
ENSG00000013392	504.112	-0.356039	0.107726	-3.30505	0.000949583	0.0108701	RWDD2A
ENSG00000234851	588.28	-0.356302	0.131456	-2.71044	0.0067195	0.043864	RPL23AP42
ENSG00000168894	1949.35	-0.356777	0.110647	-3.22447	0.00126207	0.0133654	RNF181
ENSG00000163719	1923.25	-0.357685	0.0970852	-3.68424	0.000229389	0.00377583	MTMR14
ENSG00000080845	7956.55	-0.357712	0.103605	-3.45265	0.000555101	0.00732994	DLGAP4
ENSG00000172270	23346.3	-0.358004	0.0956188	-3.74407	0.000181062	0.00315437	BSG
ENSG00000115694	7241.04	-0.358092	0.132677	-2.69898	0.00695529	0.0449727	STK25
ENSG00000112210	2206.61	-0.358285	0.11376	-3.1495	0.00163552	0.0161055	RAB23
ENSG00000165312	725.519	-0.35877	0.121906	-2.943	0.00325046	0.0262797	OTUD1
ENSG00000163866	1957.31	-0.359181	0.0888132	-4.04424	5.24942e-05	0.00124358	SMIM12
ENSG00000263465	1994.51	-0.359477	0.107945	-3.33017	0.000867919	0.010217	SRSF8
ENSG00000031698	15278.7	-0.360354	0.108079	-3.33417	0.000855539	0.0101024	SARS
ENSG00000132326	1035.55	-0.360437	0.133536	-2.69918	0.00695105	0.0449727	PER2
ENSG00000198356	2807.14	-0.361137	0.116523	-3.09927	0.00193995	0.0181932	ASNA1
ENSG00000176340	2871.58	-0.361264	0.0984639	-3.669	0.000243501	0.00395357	COX8A
ENSG00000180694	2070.02	-0.362169	0.130391	-2.77756	0.00547694	0.0379588	TMEM64
ENSG00000131653	7593.98	-0.362429	0.112674	-3.21663	0.00129707	0.0136228	TRAF7
ENSG00000112096	7968.23	-0.362483	0.133335	-2.71857	0.00655638	0.043079	SOD2
ENSG00000089157	93394.8	-0.36263	0.125239	-2.89549	0.00378564	0.0290877	RPLP0
ENSG00000100979	1300.14	-0.362748	0.129901	-2.7925	0.00523027	0.0366887	PLTP
ENSG00000150977	631.723	-0.362796	0.124868	-2.90543	0.00366749	0.0284663	RILPL2
ENSG00000170385	5157.33	-0.362984	0.120391	-3.01504	0.00256948	0.022321	SLC30A1
ENSG00000131143	9765.26	-0.363383	0.120506	-3.01549	0.00256567	0.0222981	COX4I1
ENSG00000084693	1549.96	-0.363583	0.100502	-3.61766	0.000297277	0.00461105	AGBL5
ENSG00000167770	2841.71	-0.364323	0.0782338	-4.65685	3.21087e-06	0.000133861	OTUB1
ENSG00000184117	2274.61	-0.364513	0.09354	-3.89687	9.7444e-05	0.00198358	NIPSNAP1
ENSG00000173715	264.518	-0.364849	0.134865	-2.70529	0.0068244	0.0443365	C11orf80
ENSG00000168807	8910.82	-0.364892	0.0628727	-5.80366	6.48829e-09	7.37425e-07	SNTB2
ENSG00000147403	48515.1	-0.364941	0.111409	-3.2757	0.00105402	0.0116602	RPL10
ENSG00000162236	2777.52	-0.36498	0.0752716	-4.84885	1.2418e-06	6.22336e-05	STX5
ENSG00000114353	25420.4	-0.365083	0.084153	-4.33833	1.4357e-05	0.000456128	GNAI2
ENSG00000148158	2850.36	-0.365842	0.111318	-3.28647	0.00101451	0.0113414	SNX30
ENSG00000176871	10695.7	-0.365922	0.136522	-2.68031	0.00735542	0.046768	WSB2
ENSG00000169047	7484.69	-0.366031	0.12457	-2.93836	0.00329953	0.0265045	IRS1
ENSG00000231925	10598	-0.366565	0.107085	-3.42312	0.000619066	0.00797003	TAPBP
ENSG00000147164	3836.08	-0.366784	0.0723975	-5.06626	4.05706e-07	2.48287e-05	SNX12
ENSG00000164111	34863.4	-0.366918	0.0965596	-3.79991	0.00014475	0.00269014	ANXA5
ENSG00000168795	1385.95	-0.367184	0.119787	-3.0653	0.00217452	0.0197486	ZBTB5
ENSG00000100353	6642.16	-0.367557	0.0775101	-4.74205	2.11564e-06	9.7575e-05	EIF3D
ENSG00000163682	14369	-0.368286	0.122247	-3.01263	0.00258993	0.0224678	RPL9
ENSG00000137936	5427.06	-0.368296	0.136001	-2.70804	0.00676817	0.0440912	BCAR3
ENSG00000134779	4993.88	-0.368722	0.0751947	-4.90357	9.41115e-07	4.99157e-05	TPGS2
ENSG00000166595	1474.26	-0.368841	0.0906985	-4.06667	4.769e-05	0.00115999	FAM96B
ENSG00000141741	1302.21	-0.368891	0.138695	-2.65973	0.00782044	0.0488944	MIEN1
ENSG00000103064	2757.99	-0.369067	0.104047	-3.54713	0.000389452	0.00567648	SLC7A6
ENSG00000141349	3762.55	-0.369545	0.134762	-2.7422	0.00610294	0.0410171	G6PC3
ENSG00000152234	17365.7	-0.369611	0.0745261	-4.95948	7.0683e-07	3.96947e-05	ATP5F1A
ENSG00000163444	2437.81	-0.369715	0.0599363	-6.16846	6.89571e-10	1.1756e-07	TMEM183A
ENSG00000104897	2881.06	-0.371126	0.0981905	-3.77965	0.000157046	0.00284771	SF3A2
ENSG00000117139	10342.5	-0.371133	0.110468	-3.35965	0.000780401	0.00937758	KDM5B
ENSG00000165406	2712.37	-0.371313	0.0992234	-3.74219	0.000182423	0.00316653	MARCH8
ENSG00000182054	4240.01	-0.371327	0.139942	-2.65343	0.00796777	0.0494271	IDH2
ENSG00000122218	24073	-0.371643	0.0619854	-5.99565	2.02668e-09	2.93162e-07	COPA
ENSG00000159792	3180.67	-0.371929	0.131106	-2.83685	0.00455605	0.0330869	PSKH1
ENSG00000158186	3681.85	-0.372251	0.105781	-3.51907	0.000433066	0.00613142	MRAS
ENSG00000185834	590.804	-0.373107	0.104177	-3.58149	0.00034164	0.00512836	RPL12P4
ENSG00000166946	2146	-0.373159	0.113849	-3.27767	0.00104666	0.0115989	CCNDBP1
ENSG00000092964	50011.1	-0.373918	0.113861	-3.28399	0.0010235	0.0114018	DPYSL2
ENSG00000116212	2032.91	-0.374104	0.080467	-4.64917	3.33281e-06	0.000137148	LRRC42
ENSG00000263266	867.506	-0.374376	0.120406	-3.10928	0.00187547	0.0177895	RPS7P1
ENSG00000132376	2176.99	-0.374679	0.13162	-2.84667	0.00441787	0.0323588	INPP5K
ENSG00000111266	996.356	-0.374682	0.111966	-3.3464	0.000818685	0.0097517	DUSP16
ENSG00000102882	2480.91	-0.374808	0.0991265	-3.78111	0.000156129	0.00283551	MAPK3
ENSG00000137076	99082.9	-0.37537	0.130482	-2.87679	0.00401746	0.030392	TLN1
ENSG00000134278	3958.46	-0.375537	0.113575	-3.30651	0.000944652	0.0108397	SPIRE1
ENSG00000120306	579.674	-0.375696	0.111267	-3.37653	0.00073407	0.00898617	CYSTM1
ENSG00000136986	4915.75	-0.376386	0.127262	-2.95756	0.0031008	0.0255217	DERL1
ENSG00000172809	8650.29	-0.376499	0.136635	-2.7555	0.00586029	0.03975	RPL38
ENSG00000204308	1386.55	-0.376686	0.131755	-2.85899	0.00424992	0.0316121	RNF5
ENSG00000197702	25759.8	-0.377032	0.106134	-3.55243	0.000381698	0.00559692	PARVA
ENSG00000169122	1403.53	-0.377668	0.140532	-2.68742	0.00720053	0.0461056	FAM110B
ENSG00000166224	6051.07	-0.377679	0.106936	-3.53183	0.000412697	0.00592038	SGPL1
ENSG00000178982	4535.92	-0.377775	0.122715	-3.07847	0.00208066	0.0191346	EIF3K
ENSG00000175634	1936.49	-0.378967	0.130159	-2.91158	0.00359604	0.0281059	RPS6KB2
ENSG00000107902	877.389	-0.379682	0.118162	-3.21322	0.00131255	0.0137493	LHPP
ENSG00000163399	15506.5	-0.379925	0.0769355	-4.93822	7.88374e-07	4.36325e-05	ATP1A1
ENSG00000067829	1907.92	-0.380049	0.0912702	-4.16399	3.12729e-05	0.000843396	IDH3G
ENSG00000181191	1131.48	-0.381319	0.11221	-3.39827	0.000678142	0.00847936	PJA1
ENSG00000100814	1089.74	-0.381356	0.14334	-2.6605	0.0078024	0.0488613	CCNB1IP1
ENSG00000147416	6397.4	-0.382597	0.116374	-3.28765	0.00101029	0.0113249	ATP6V1B2
ENSG00000198858	3368.57	-0.382604	0.124879	-3.06379	0.00218549	0.0198241	R3HDM4
ENSG00000197958	24155.9	-0.38291	0.0916923	-4.17603	2.96641e-05	0.000812634	RPL12
ENSG00000143398	4620.43	-0.383133	0.0933939	-4.10233	4.09005e-05	0.00103164	PIP5K1A
ENSG00000104915	1455.18	-0.383158	0.110055	-3.4815	0.000498613	0.00683454	STX10
ENSG00000218175	390.818	-0.383358	0.143563	-2.67031	0.00757812	0.0479128	AC016739.1
ENSG00000144736	1362.3	-0.383606	0.0768015	-4.99477	5.89046e-07	3.40825e-05	SHQ1
ENSG00000126247	19048.9	-0.383826	0.0845147	-4.54153	5.58466e-06	0.000211155	CAPNS1
ENSG00000065060	4235.78	-0.383989	0.113007	-3.39792	0.000679006	0.00847936	UHRF1BP1
ENSG00000099817	7323.37	-0.384047	0.0909758	-4.22141	2.42776e-05	0.000692909	POLR2E
ENSG00000157911	1556.98	-0.384468	0.117842	-3.26257	0.00110406	0.0121073	PEX10
ENSG00000103202	4083.92	-0.384607	0.131201	-2.93143	0.00337404	0.0269218	NME4
ENSG00000077312	1990.17	-0.384732	0.113492	-3.38995	0.000699058	0.00863936	SNRPA
ENSG00000075142	2740.15	-0.385397	0.123907	-3.11036	0.0018686	0.0177331	SRI
ENSG00000177105	2445.41	-0.385398	0.0957044	-4.02696	5.6502e-05	0.00131889	RHOG
ENSG00000075415	28163.2	-0.385591	0.0936091	-4.11916	3.80248e-05	0.000975868	SLC25A3
ENSG00000119801	5670.06	-0.386157	0.133639	-2.88955	0.00385788	0.0295122	YPEL5
ENSG00000144199	270.846	-0.386777	0.143003	-2.70467	0.0068372	0.0443593	FAHD2B
ENSG00000068971	1685.66	-0.387203	0.146007	-2.65195	0.00800286	0.0495964	PPP2R5B
ENSG00000084623	6738.75	-0.387267	0.066547	-5.81946	5.9038e-09	6.8736e-07	EIF3I
ENSG00000100991	7249.91	-0.387562	0.11221	-3.4539	0.000552536	0.00732139	TRPC4AP
ENSG00000187079	23865.8	-0.387909	0.129695	-2.99094	0.00278119	0.02361	TEAD1
ENSG00000198964	1275.24	-0.388337	0.105258	-3.68939	0.000224792	0.00372028	SGMS1
ENSG00000213523	1987.84	-0.38853	0.112781	-3.445	0.000571062	0.00748891	SRA1
ENSG00000175416	5755.78	-0.388611	0.114435	-3.39591	0.000684005	0.00849824	CLTB
ENSG00000179632	6621.62	-0.389909	0.137868	-2.82814	0.00468193	0.0336838	MAF1
ENSG00000138942	2899.71	-0.390223	0.109651	-3.55877	0.000372595	0.00548946	RNF185
ENSG00000086504	2085.12	-0.390435	0.0855493	-4.56386	5.02208e-06	0.00019372	MRPL28
ENSG00000161203	36712.5	-0.391033	0.065672	-5.95433	2.61138e-09	3.56156e-07	AP2M1
ENSG00000187189	2287.86	-0.391495	0.0909324	-4.30534	1.66732e-05	0.00051019	TSPYL4
ENSG00000177119	6755.91	-0.39155	0.134415	-2.91298	0.00357993	0.0280402	ANO6
ENSG00000112079	4974.25	-0.392143	0.126399	-3.10242	0.00191947	0.0180775	STK38
ENSG00000059573	8697.29	-0.392657	0.0806128	-4.8709	1.11094e-06	5.70221e-05	ALDH18A1
ENSG00000106330	757.345	-0.39299	0.142409	-2.75959	0.00578736	0.0394094	MOSPD3
ENSG00000058668	27005.6	-0.393086	0.0853752	-4.60422	4.14021e-06	0.000163333	ATP2B4
ENSG00000089486	1397.2	-0.393575	0.146241	-2.69128	0.00711777	0.0457657	CDIP1
ENSG00000100243	23048.2	-0.393655	0.103456	-3.80505	0.000141773	0.00265134	CYB5R3
ENSG00000157191	3592.11	-0.393928	0.132338	-2.97669	0.0029138	0.0243911	NECAP2
ENSG00000166086	5302.59	-0.394133	0.104225	-3.78155	0.000155856	0.0028342	JAM3
ENSG00000162889	7848.7	-0.394674	0.113751	-3.46964	0.000521164	0.00703756	MAPKAPK2
ENSG00000164620	253.213	-0.395999	0.141921	-2.79028	0.00526619	0.0368732	RELL2
ENSG00000164638	142.533	-0.396041	0.14552	-2.72156	0.00649749	0.0428543	SLC29A4
ENSG00000172354	14123.3	-0.396067	0.119203	-3.32262	0.000891766	0.0104016	GNB2
ENSG00000106348	4191.43	-0.396068	0.140525	-2.81849	0.00482502	0.0345441	IMPDH1
ENSG00000100097	55908	-0.397019	0.137485	-2.88773	0.00388032	0.0296482	LGALS1
ENSG00000163430	163030	-0.397732	0.122487	-3.24714	0.0011657	0.0125822	FSTL1
ENSG00000019485	717.459	-0.397856	0.135832	-2.92903	0.00340022	0.0270613	PRDM11
ENSG00000159461	14267.6	-0.397903	0.10315	-3.85751	0.000114548	0.00223994	AMFR
ENSG00000168291	3574.86	-0.397991	0.0809714	-4.91521	8.86881e-07	4.77311e-05	PDHB
ENSG00000138448	22945.8	-0.398178	0.116744	-3.4107	0.000647956	0.00821519	ITGAV
ENSG00000101444	6244.93	-0.398644	0.0908542	-4.38774	1.14536e-05	0.000388447	AHCY
ENSG00000108784	2373.44	-0.39924	0.146821	-2.71923	0.00654347	0.0430238	NAGLU
ENSG00000162191	2778.71	-0.399496	0.122636	-3.25758	0.00112367	0.0122323	UBXN1
ENSG00000008256	7889.02	-0.400189	0.112174	-3.56757	0.000360311	0.0053373	CYTH3
ENSG00000158122	1214.81	-0.400479	0.128543	-3.11552	0.00183623	0.0175249	AAED1
ENSG00000124299	3398.6	-0.400583	0.130057	-3.08006	0.00206961	0.0190535	PEPD
ENSG00000181789	14518.3	-0.400852	0.0825936	-4.85331	1.21419e-06	6.13328e-05	COPG1
ENSG00000167658	220024	-0.401427	0.100334	-4.00089	6.31054e-05	0.00143274	EEF2
ENSG00000063177	23532.6	-0.402884	0.108	-3.73039	0.000191182	0.00329758	RPL18
ENSG00000166228	1177.43	-0.4033	0.130065	-3.10076	0.00193027	0.0181529	PCBD1
ENSG00000175115	9772.02	-0.403437	0.110624	-3.64692	0.000265404	0.0042195	PACS1
ENSG00000095380	2860.69	-0.403926	0.150441	-2.68494	0.00725424	0.0463562	NANS
ENSG00000177600	18475.9	-0.404189	0.112796	-3.58337	0.00033919	0.0050962	RPLP2
ENSG00000161202	8155.78	-0.404288	0.130188	-3.10541	0.00190017	0.0179524	DVL3
ENSG00000226360	275.284	-0.404663	0.106178	-3.81119	0.000138299	0.00260422	RPL10AP6
ENSG00000182261	3298.6	-0.404935	0.139773	-2.8971	0.00376635	0.0289947	NLRP10
ENSG00000078967	1310.61	-0.405808	0.116189	-3.49266	0.000478236	0.00661259	UBE2D4
ENSG00000161638	20574.9	-0.40581	0.120396	-3.37063	0.000749974	0.00912851	ITGA5
ENSG00000105669	4187.63	-0.405883	0.106696	-3.80409	0.000142326	0.00265907	COPE
ENSG00000068354	1200.05	-0.406103	0.0988041	-4.11019	3.95336e-05	0.00100513	TBC1D25
ENSG00000164916	13955.1	-0.406114	0.133496	-3.04214	0.00234902	0.0209386	FOXK1
ENSG00000253304	977.053	-0.406435	0.152675	-2.66209	0.00776579	0.0487122	TMEM200B
ENSG00000105568	16995.1	-0.406511	0.112061	-3.6276	0.000286067	0.00447188	PPP2R1A
ENSG00000225178	4122.18	-0.406547	0.144023	-2.82279	0.00476075	0.0341865	RPSAP58
ENSG00000167965	1591.65	-0.406816	0.131372	-3.09668	0.00195701	0.0182885	MLST8
ENSG00000149273	56631.4	-0.406929	0.130491	-3.11845	0.00181806	0.0174468	RPS3
ENSG00000184924	963.598	-0.407273	0.107952	-3.77272	0.00016148	0.00290483	PTRHD1
ENSG00000111328	8364.78	-0.407336	0.0612964	-6.64535	3.02498e-11	7.47899e-09	CDK2AP1
ENSG00000054148	2213.7	-0.407369	0.114857	-3.54675	0.000390011	0.0056803	PHPT1
ENSG00000156508	599964	-0.407723	0.114728	-3.55383	0.000379663	0.00557594	EEF1A1
ENSG00000011638	1745.17	-0.407733	0.117695	-3.46431	0.000531596	0.00712802	TMEM159
ENSG00000182621	1137.12	-0.40797	0.152098	-2.68229	0.00731203	0.0466164	PLCB1
ENSG00000264281	261.047	-0.408639	0.142227	-2.87314	0.00406416	0.030636	AC016596.2
ENSG00000111653	872.388	-0.408687	0.129696	-3.15113	0.00162641	0.0160489	ING4
ENSG00000276023	2827.95	-0.40886	0.144482	-2.82983	0.00465732	0.0335447	DUSP14
ENSG00000087460	45201.5	-0.409039	0.0962484	-4.24983	2.13935e-05	0.000622694	GNAS
ENSG00000109220	1214.63	-0.4098	0.107353	-3.8173	0.00013492	0.00257101	CHIC2
ENSG00000108829	10270	-0.410039	0.125587	-3.26499	0.00109469	0.0120403	LRRC59
ENSG00000091592	614.167	-0.410519	0.146596	-2.80035	0.00510474	0.0360866	NLRP1
ENSG00000141698	2336.97	-0.411337	0.147716	-2.78466	0.00535846	0.0373274	NT5C3B
ENSG00000178996	6162.89	-0.411806	0.108515	-3.79494	0.00014768	0.00272985	SNX18
ENSG00000233476	880.683	-0.412116	0.153133	-2.69124	0.00711868	0.0457657	EEF1A1P6
ENSG00000053254	6698.07	-0.412701	0.103813	-3.97543	7.02525e-05	0.00155255	FOXN3
ENSG00000101363	1989.41	-0.413339	0.139558	-2.96178	0.00305864	0.025304	MANBAL
ENSG00000020577	6883.24	-0.413384	0.0948468	-4.35843	1.30997e-05	0.000421087	SAMD4A
ENSG00000198618	3887.28	-0.413523	0.121646	-3.39941	0.000675324	0.00847216	PPIAP22
ENSG00000167987	1533.76	-0.413817	0.148702	-2.78287	0.00538809	0.0374928	VPS37C
ENSG00000020181	13078.4	-0.413837	0.148542	-2.786	0.0053363	0.0372273	ADGRA2
ENSG00000060138	10435.2	-0.413901	0.109248	-3.78862	0.000151487	0.00276794	YBX3
ENSG00000167566	4649.43	-0.413946	0.127614	-3.24373	0.00117977	0.0126839	NCKAP5L
ENSG00000184838	2087.14	-0.414382	0.109555	-3.78241	0.000155315	0.00282705	PRR16
ENSG00000261801	1781.68	-0.414404	0.0780255	-5.31114	1.0894e-07	8.0313e-06	LOXL1-AS1
ENSG00000167972	4549.32	-0.414726	0.156642	-2.6476	0.00810662	0.049996	ABCA3
ENSG00000143575	4125.72	-0.414793	0.114752	-3.6147	0.000300698	0.00465656	HAX1
ENSG00000137312	7318.21	-0.414819	0.120276	-3.4489	0.00056288	0.00740705	FLOT1
ENSG00000205269	567.181	-0.414961	0.127765	-3.24785	0.0011628	0.012558	TMEM170B
[truncated: 1,097 more rows]

## Sheet: (Sheet 3)72-h exposure to A0
	baseMean	log2FoldChange	lfcSE	stat	pvalue	padj	symbol
ENSG00000171246	261.759	5.13204	0.489033	10.4943	9.17967e-26	5.89304e-22	NPTX1
ENSG00000154478	7.18838	3.17942	0.840557	3.78252	0.00015525	0.00145523	GPR26
ENSG00000241743	41.6945	3.13612	0.665445	4.71282	2.44318e-06	6.07922e-05	XACT
ENSG00000010327	7.54096	3.08192	0.69158	4.45635	8.33672e-06	0.00015588	STAB1
ENSG00000101638	8.15304	3.05846	0.609298	5.01964	5.17679e-07	1.86007e-05	ST8SIA5
ENSG00000006283	33.6722	2.91302	0.418609	6.95882	3.43147e-12	1.0326e-09	CACNA1G
ENSG00000268592	26.2	2.83594	0.403468	7.0289	2.08167e-12	7.03351e-10	RAET1E-AS1
ENSG00000280276	8.09271	2.83207	0.753361	3.75924	0.000170428	0.00156235	AC009229.4
ENSG00000160963	52.685	2.82426	0.607162	4.65157	3.29414e-06	7.68992e-05	COL26A1
ENSG00000006071	4.47919	2.79611	0.833993	3.35268	0.000800328	0.00499628	ABCC8
ENSG00000270641	10.1871	2.78655	0.726076	3.83782	0.000124132	0.00123139	TSIX
ENSG00000196917	230.187	2.78167	0.546977	5.08553	3.66604e-07	1.3981e-05	HCAR1
ENSG00000162511	6.01005	2.73797	0.751484	3.64342	0.000269035	0.00219363	LAPTM5
ENSG00000138061	16819.7	2.7325	0.146286	18.6792	7.31265e-78	1.40834e-73	CYP1B1
ENSG00000138315	6.2758	2.70411	0.792794	3.41086	0.000647572	0.00425361	OIT3
ENSG00000283709	8.41776	2.69674	0.844351	3.19387	0.0014038	0.00767493	FAM238C
ENSG00000283057	5.27033	2.67158	0.787018	3.39456	0.000687387	0.0044439	AC010653.3
ENSG00000158270	890.006	2.66437	0.524044	5.08425	3.69083e-07	1.402e-05	COLEC12
ENSG00000285577	8.71162	2.63136	0.78424	3.3553	0.000792802	0.00496055
ENSG00000168398	987.056	2.61431	0.373842	6.99309	2.68905e-12	8.61904e-10	BDKRB2
ENSG00000227370	6.56886	2.6048	0.702622	3.70726	0.000209515	0.00181759	AC254562.1
ENSG00000230490	25.455	2.59486	0.561001	4.62542	3.73845e-06	8.53067e-05	AL139383.1
ENSG00000174600	25.4154	2.57821	0.577491	4.46451	8.02537e-06	0.000151335	CMKLR1
ENSG00000125968	1057.66	2.57641	0.371669	6.93198	4.14982e-12	1.15828e-09	ID1
ENSG00000215835	19.22	2.56158	0.505111	5.07132	3.95075e-07	1.48608e-05	AL596087.1
ENSG00000175471	3.66284	2.52959	0.898851	2.81425	0.00488908	0.0198271	MCTP1
ENSG00000270072	8.33491	2.5244	0.637475	3.95999	7.4952e-05	0.00084366	AC090559.2
ENSG00000231304	3.27831	2.48446	0.924301	2.68793	0.00718966	0.0264348	SGO1-AS1
ENSG00000267065	7.19052	2.48211	0.585594	4.23861	2.24906e-05	0.000332933	LINC02080
ENSG00000171658	17.6457	2.48197	0.548956	4.52125	6.1477e-06	0.000123332	NMRAL2P
ENSG00000237575	6.44873	2.47999	0.84471	2.93591	0.00332569	0.0147716	PYY2
ENSG00000054356	69.4962	2.47737	0.575546	4.30438	1.67452e-05	0.000265866	PTPRN
ENSG00000116014	9.34226	2.47497	0.705526	3.50798	0.000451523	0.00325932	KISS1R
ENSG00000179583	16.617	2.47368	0.546686	4.52486	6.04368e-06	0.000121625	CIITA
ENSG00000260729	6.1527	2.46685	0.73285	3.36611	0.000762369	0.00480716	AC009690.1
ENSG00000236138	8.58561	2.4632	0.688392	3.57819	0.000345988	0.00266962	DUX4L26
ENSG00000279328	7.69477	2.45014	0.642325	3.81449	0.000136467	0.00132604	AC073439.1
ENSG00000206448	4.59131	2.44551	0.710152	3.44364	0.00057393	0.00390301	PPIAP30
ENSG00000180730	324.096	2.41881	0.30948	7.81573	5.46465e-15	4.04783e-12	SHISA2
ENSG00000158220	6.62411	2.41861	0.564223	4.28661	1.8142e-05	0.000281771	ESYT3
ENSG00000172349	5.65397	2.41555	0.714039	3.38293	0.000717166	0.00458686	IL16
ENSG00000101188	17.16	2.41251	0.912787	2.64301	0.00821718	0.0292145	NTSR1
ENSG00000171227	30.3974	2.40757	0.450513	5.34407	9.08811e-08	4.63037e-06	TMEM37
ENSG00000185112	3692.03	2.40258	0.274606	8.74917	2.14924e-18	3.76293e-15	FAM43A
ENSG00000164199	6.29901	2.39946	0.759719	3.15836	0.00158662	0.0084155	ADGRV1
ENSG00000254101	4.83253	2.38539	0.860268	2.77284	0.00555687	0.021783	LINC02055
ENSG00000258734	6.42932	2.3845	0.625929	3.80953	0.00013923	0.00134788	AL049873.2
ENSG00000273079	4.04618	2.38003	0.743417	3.20147	0.00136729	0.00751434	GRIN2B
ENSG00000173762	234.903	2.37787	0.26738	8.89322	5.93644e-19	1.5554e-15	CD7
ENSG00000144452	4.59018	2.35144	0.718766	3.27149	0.00106982	0.0062341	ABCA12
ENSG00000123360	6.48358	2.34328	0.599373	3.90956	9.2464e-05	0.000985481	PDE1B
ENSG00000249180	3.4817	2.33361	0.934515	2.49714	0.01252	0.0401737	AC020900.1
ENSG00000237054	3.42961	2.32504	0.951824	2.44272	0.0145769	0.0449755	PRMT5-AS1
ENSG00000286782	7.5409	2.31494	0.689891	3.35551	0.000792186	0.00495831
ENSG00000168079	50.3111	2.31491	0.622892	3.71639	0.000202091	0.00176913	SCARA5
ENSG00000277744	9.68082	2.30712	0.556737	4.14401	3.41291e-05	0.000456771	AC011462.4
ENSG00000184144	4.79958	2.30592	0.886663	2.60067	0.00930415	0.0320403	CNTN2
ENSG00000275645	5.74563	2.30564	0.66553	3.46436	0.000531488	0.00368517	AC068338.3
ENSG00000222035	8.60344	2.2987	0.560751	4.09933	4.14352e-05	0.000530233	AC079354.1
ENSG00000166897	47.186	2.27753	0.26719	8.524	1.54131e-17	2.12029e-14	ELFN2
ENSG00000148357	8.41063	2.27538	0.677898	3.35652	0.000789313	0.00494514	HMCN2
ENSG00000214433	4.29001	2.26278	0.667922	3.38779	0.000704593	0.00452325	GOLGA2P8
ENSG00000182585	835.216	2.25975	0.26443	8.54574	1.27714e-17	2.04971e-14	EPGN
ENSG00000130612	7.86472	2.25323	0.713214	3.15926	0.00158171	0.00840104	CYP2G1P
ENSG00000280353	6.5878	2.23553	0.524528	4.26198	2.02623e-05	0.000308483	AC011466.4
ENSG00000141665	7.39928	2.22291	0.615785	3.60988	0.000306337	0.00242488	FBXO15
ENSG00000140839	8.57521	2.2087	0.698541	3.16188	0.00156755	0.00834887	CLEC18B
ENSG00000197046	6.3019	2.20834	0.721201	3.06204	0.00219836	0.0107548	SIGLEC15
ENSG00000143631	67.8101	2.20062	0.663201	3.31818	0.00090607	0.00548742	FLG
ENSG00000249937	6.3708	2.19769	0.644382	3.41055	0.000648323	0.00425421	LINC02223
ENSG00000082074	6.19786	2.19346	0.722229	3.03707	0.0023889	0.0114022	FYB1
ENSG00000141527	4.65691	2.19183	0.68017	3.22247	0.00127089	0.00712756	CARD14
ENSG00000243446	5.77513	2.1894	0.653529	3.35011	0.000807788	0.00503143	RN7SL284P
ENSG00000115138	7.29633	2.18894	0.567438	3.85759	0.000114512	0.00115951	POMC
ENSG00000134201	15.0381	2.18541	0.556633	3.92613	8.63237e-05	0.000933469	GSTM5
ENSG00000287868	8.84415	2.18194	0.606284	3.59887	0.000319601	0.00251335
ENSG00000236303	4.26283	2.18024	0.734172	2.96965	0.00298137	0.0135452	AL355500.1
ENSG00000111679	7.61205	2.17688	0.576266	3.77756	0.000158375	0.00147492	PTPN6
ENSG00000180113	8.35692	2.17493	0.674976	3.22223	0.00127195	0.00713145	TDRD6
ENSG00000243024	7.91927	2.17445	0.622743	3.49173	0.000479897	0.0034025	RPS11P6
ENSG00000279159	11.4678	2.17273	0.526749	4.12479	3.71072e-05	0.000485494	AC003681.1
ENSG00000215045	4.63411	2.1555	0.705858	3.05373	0.00226016	0.0109465	GRID2IP
ENSG00000162510	4.19796	2.1547	0.838766	2.5689	0.0102023	0.0344168	MATN1
ENSG00000287315	5.7424	2.15177	0.611772	3.51727	0.000436015	0.00317835
ENSG00000171435	4.55382	2.14621	0.782306	2.74344	0.00607988	0.0232769	KSR2
ENSG00000165591	4.95725	2.14583	0.655528	3.27344	0.00106246	0.00620622	FAAH2
ENSG00000108551	6.84529	2.13766	0.76332	2.80048	0.0051027	0.0204607	RASD1
ENSG00000249961	4.95867	2.13227	0.632303	3.37222	0.000745642	0.00472534	TERB1
ENSG00000144488	17.8201	2.12942	0.44926	4.73982	2.13904e-06	5.52963e-05	ESPNL
ENSG00000100276	4.61584	2.12844	0.679403	3.1328	0.00173145	0.00895915	RASL10A
ENSG00000196611	1344.36	2.12618	0.509385	4.17401	2.99279e-05	0.000412881	MMP1
ENSG00000171094	3.75418	2.12318	0.73582	2.88546	0.00390838	0.0167419	ALK
ENSG00000275395	22.2273	2.1142	0.336014	6.29201	3.13384e-10	5.02956e-08	FCGBP
ENSG00000260316	13.6163	2.10727	0.501392	4.20283	2.63598e-05	0.000376606	AL008727.1
ENSG00000249738	4.01556	2.10573	0.751786	2.80098	0.00509483	0.0204504	AC008691.1
ENSG00000187017	4.12873	2.10488	0.685955	3.06854	0.0021511	0.0105819	ESPN
ENSG00000271860	3.57294	2.10303	0.782047	2.68913	0.00716377	0.0263698	AL589740.1
ENSG00000248103	6.91305	2.09734	0.662446	3.16606	0.00154518	0.0082548	AC008443.3
ENSG00000203799	8.85793	2.09316	0.561423	3.7283	0.000192773	0.00170538	CCDC162P
ENSG00000237280	7.78067	2.08958	0.66319	3.15081	0.00162821	0.00858174	AL136982.3
ENSG00000224822	4.62153	2.08907	0.690987	3.02331	0.00250028	0.0118341	THRB-IT1
ENSG00000064300	11.1609	2.08833	0.525138	3.97674	6.98673e-05	0.00079913	NGFR
ENSG00000254154	4.97233	2.07272	0.676609	3.0634	0.00218841	0.0107216	CRYZL2P-SEC16B
ENSG00000042062	161.954	2.06979	0.536698	3.85653	0.000115006	0.0011639	RIPOR3
ENSG00000186912	4.13361	2.06813	0.763446	2.70894	0.00674983	0.0252748	P2RY4
ENSG00000138207	17.6785	2.06631	0.53273	3.87872	0.000105006	0.00108668	RBP4
ENSG00000162779	8.34462	2.06592	0.533348	3.8735	0.000107285	0.00110433	AXDND1
ENSG00000248746	6.36699	2.06548	0.641385	3.22034	0.00128038	0.00716826	ACTN3
ENSG00000180739	4.979	2.06521	0.708911	2.91322	0.00357723	0.015647	S1PR5
ENSG00000187957	6.89038	2.06238	0.605918	3.40374	0.000664704	0.00433509	DNER
ENSG00000279613	4.48025	2.05759	0.654314	3.14465	0.00166285	0.00871422	AC124283.5
ENSG00000231881	5.7152	2.04475	0.783516	2.6097	0.00906206	0.0314491	AL109615.2
ENSG00000178199	5.22401	2.04334	0.721425	2.83237	0.00462043	0.0189551	ZC3H12D
ENSG00000132854	17.1808	2.03968	0.550602	3.70445	0.000211851	0.0018329	KANK4
ENSG00000224609	6.04928	2.03537	0.603029	3.37524	0.000737505	0.00467873	AC093425.1
ENSG00000225968	20.2691	2.03482	0.430403	4.7277	2.27074e-06	5.76941e-05	ELFN1
ENSG00000182329	6.88296	2.034	0.821514	2.47591	0.0132895	0.0419716	KIAA2012
ENSG00000181143	6.03969	2.03366	0.808043	2.51677	0.0118436	0.0384973	MUC16
ENSG00000107742	13.0478	2.03086	0.538244	3.77313	0.000161213	0.00149551	SPOCK2
ENSG00000227028	3.78613	2.02615	0.791912	2.55855	0.010511	0.0352581	SLC8A1-AS1
ENSG00000128683	4.27452	2.01776	0.810154	2.49059	0.0127529	0.0407514	GAD1
ENSG00000224812	8.60706	2.01673	0.586475	3.43872	0.00058447	0.00395931	TMEM72-AS1
ENSG00000155657	48.1362	2.01653	0.364508	5.5322	3.16239e-08	2.04377e-06	TTN
ENSG00000256973	7.31234	2.01342	0.622008	3.23697	0.00120806	0.00685911	AC053513.1
ENSG00000177301	4.67423	1.99883	0.63683	3.13872	0.00169686	0.00885386	KCNA2
ENSG00000107831	4.9959	1.99834	0.774732	2.5794	0.0098973	0.0336176	FGF8
ENSG00000271344	8.05406	1.99815	0.60149	3.32201	0.000893728	0.00543146	AC018638.6
ENSG00000110900	345.949	1.9881	0.452016	4.39831	1.09098e-05	0.000190838	TSPAN11
ENSG00000256364	4.84784	1.98166	0.768196	2.57963	0.00989054	0.0336066	AC069234.2
ENSG00000258674	5.73967	1.97939	0.64013	3.09218	0.00198696	0.00997159	AC011448.1
ENSG00000021488	4.96243	1.97557	0.742871	2.65938	0.00782848	0.0281337	SLC7A9
ENSG00000235903	6.01975	1.97496	0.685426	2.88136	0.00395969	0.0168903	CPB2-AS1
ENSG00000279757	6.1388	1.97191	0.709609	2.77887	0.00545492	0.0214839	AC132068.1
ENSG00000164509	7.01434	1.96384	0.688949	2.85049	0.00436515	0.0181691	IL31RA
ENSG00000265113	4.94189	1.9545	0.792411	2.46652	0.0136433	0.0427663	AC026474.1
ENSG00000168702	60.3065	1.95448	0.413622	4.72528	2.29798e-06	5.79579e-05	LRP1B
ENSG00000287093	8.49745	1.95321	0.509403	3.83432	0.000125912	0.00124483
ENSG00000280232	4.17145	1.94828	0.74197	2.62582	0.00864395	0.0303695	AL589666.2
ENSG00000267457	5.00459	1.94679	0.557519	3.49189	0.000479623	0.0034025	AC004223.2
ENSG00000197405	27.7669	1.93301	0.292996	6.5974	4.18426e-11	8.95386e-09	C5AR1
ENSG00000250645	12.3256	1.92871	0.407282	4.73556	2.1845e-06	5.60204e-05	AC010442.3
ENSG00000126950	11.412	1.92768	0.653561	2.9495	0.00318289	0.0142656	TMEM35A
ENSG00000259349	7.30958	1.92073	0.56027	3.42821	0.000607564	0.00406994	AC011921.1
ENSG00000156959	3.93927	1.91991	0.706436	2.71774	0.00657293	0.0247194	LHFPL4
ENSG00000272916	4.97881	1.91934	0.72418	2.65036	0.00804061	0.0287139	AC022400.6
ENSG00000284343	3.87051	1.91683	0.666815	2.8746	0.00404536	0.0171645	MIR631
ENSG00000253347	5.9407	1.91561	0.55859	3.42938	0.000604972	0.00405964	AC040934.1
ENSG00000288674	8.10598	1.91523	0.575582	3.32747	0.000876378	0.00535305
ENSG00000161149	6.01699	1.90877	0.66178	2.8843	0.00392286	0.0167815	TUBA3FP
ENSG00000260645	5.08594	1.89904	0.715336	2.65475	0.00793665	0.0284323	AL359715.2
ENSG00000079215	7.20014	1.89798	0.658854	2.88073	0.00396756	0.0169129	SLC1A3
ENSG00000232994	5.71472	1.89579	0.590134	3.21247	0.00131599	0.00733125	RPL7P14
ENSG00000066056	4.7851	1.88792	0.700739	2.69418	0.00705622	0.0261187	TIE1
ENSG00000089199	7.44313	1.88735	0.661364	2.85372	0.00432107	0.0180246	CHGB
ENSG00000227060	5.54226	1.88616	0.691924	2.72596	0.00641153	0.0242784	LINC00629
ENSG00000285744	5.08786	1.88429	0.701332	2.68674	0.00721535	0.0265221
ENSG00000167653	41.7632	1.8782	0.332451	5.64954	1.60877e-08	1.19626e-06	PSCA
ENSG00000008226	7.30546	1.87406	0.52578	3.56434	0.000364769	0.00277343	DLEC1
ENSG00000269720	6.9725	1.87402	0.551595	3.39746	0.000680135	0.00440886	CCDC194
ENSG00000285051	18.4024	1.87324	0.402961	4.6487	3.34027e-06	7.75062e-05	AC026316.4
ENSG00000125787	5.59703	1.86795	0.695598	2.68538	0.00724467	0.0266066	GNRH2
ENSG00000259736	3.71692	1.86676	0.681237	2.74025	0.0061393	0.0234643	CRTC3-AS1
ENSG00000164112	4.51647	1.85564	0.616659	3.00918	0.00261955	0.012272	TMEM155
ENSG00000269653	4.3229	1.85563	0.614056	3.02192	0.00251175	0.0118709	AC011479.3
ENSG00000225937	4.66697	1.85204	0.708548	2.61384	0.00895297	0.03118	PCA3
ENSG00000162595	21.9907	1.84774	0.435478	4.24302	2.20536e-05	0.000328163	DIRAS3
ENSG00000213999	9.33032	1.8451	0.609948	3.02502	0.0024862	0.0117848	MEF2B
ENSG00000207780	3.29224	1.84254	0.761198	2.42057	0.015496	0.0471763	MIR648
ENSG00000175040	773.705	1.83804	0.239418	7.6771	1.62725e-14	1.04464e-11	CHST2
ENSG00000124493	6.93843	1.83802	0.537205	3.42144	0.000622897	0.00412814	GRM4
ENSG00000140470	6.74439	1.83598	0.667596	2.75014	0.00595695	0.0229358	ADAMTS17
ENSG00000179148	5.63974	1.83409	0.678859	2.70173	0.00689807	0.0256814	ALOXE3
ENSG00000253958	80.0071	1.8306	0.350591	5.22147	1.77512e-07	7.88342e-06	CLDN23
ENSG00000238005	8.73511	1.82919	0.519179	3.52323	0.000426316	0.00312473	AL391832.2
ENSG00000268618	3.94169	1.82707	0.642469	2.84383	0.00445744	0.0184495	AC092316.1
ENSG00000108950	61.2985	1.82641	0.557096	3.27845	0.0010438	0.00612693	FAM20A
ENSG00000266983	4.01835	1.81779	0.757709	2.39906	0.0164371	0.049487	AC011444.1
ENSG00000135253	6.64272	1.81591	0.652055	2.7849	0.00535448	0.0211786	KCP
ENSG00000275438	8.40683	1.81523	0.505833	3.5886	0.000332454	0.00258696	AL031008.1
ENSG00000285190	4.04548	1.80821	0.662781	2.72822	0.0063677	0.0241314	AC018754.1
ENSG00000060709	5.36352	1.80816	0.688835	2.62496	0.00866598	0.0304248	RIMBP2
ENSG00000256596	3.58921	1.80737	0.712742	2.5358	0.011219	0.0370684	AC026358.1
ENSG00000274251	5.98899	1.80529	0.622095	2.90196	0.00370837	0.0160963	AP003419.2
ENSG00000286315	21.2967	1.80208	0.447965	4.02282	5.75064e-05	0.000685344
ENSG00000257553	4.77028	1.80102	0.693239	2.59798	0.00937732	0.0322381	AC034102.4
ENSG00000245293	4.78085	1.79754	0.673092	2.67057	0.00757237	0.0274593	AC096564.1
ENSG00000163141	14.2453	1.79622	0.446895	4.01934	5.83617e-05	0.00069382	BNIPL
ENSG00000151632	38.529	1.78558	0.441573	4.04368	5.2618e-05	0.000638947	AKR1C2
ENSG00000287071	4.31359	1.78271	0.672274	2.65176	0.00800744	0.0286167
ENSG00000239219	4.39372	1.7815	0.654266	2.72289	0.00647131	0.0244374	AC008040.1
ENSG00000108231	17.9946	1.77862	0.523395	3.39824	0.000678197	0.00440074	LGI1
ENSG00000268812	4.96734	1.77532	0.628892	2.82293	0.00475875	0.0193641	AC004264.1
ENSG00000236710	6.4163	1.76804	0.564198	3.13372	0.00172604	0.00894634	AC108448.2
ENSG00000279573	9.75232	1.76379	0.490514	3.5958	0.000323394	0.00253552	AC134407.2
ENSG00000136531	32.1532	1.76136	0.482384	3.65136	0.000260856	0.00214418	SCN2A
ENSG00000256124	9.50778	1.76073	0.50592	3.48026	0.000500929	0.00351325	LINC01152
ENSG00000271538	6.50163	1.75444	0.646654	2.7131	0.00666573	0.0250049	LINC02427
ENSG00000165548	5.88705	1.75433	0.621534	2.82257	0.00476398	0.0193808	TMEM63C
ENSG00000204624	7.11321	1.7503	0.561067	3.11959	0.00181101	0.00928104	DISP3
ENSG00000179388	342.522	1.75014	0.287358	6.09045	1.12592e-09	1.39e-07	EGR3
ENSG00000162804	5434.97	1.74999	0.225914	7.74624	9.46509e-15	6.51029e-12	SNED1
ENSG00000185924	36.2577	1.74607	0.391889	4.45552	8.36916e-06	0.000156335	RTN4RL1
ENSG00000183160	4945.72	1.74328	0.38652	4.51019	6.47691e-06	0.000128332	TMEM119
ENSG00000266235	6.06071	1.74031	0.6226	2.79522	0.0051864	0.0207044	MIR3176
ENSG00000225401	6.31359	1.73912	0.583902	2.97844	0.00289722	0.0132504	TGIF2P1
ENSG00000205639	12.6967	1.73846	0.417194	4.16703	3.08594e-05	0.000423305	MFSD2B
ENSG00000130054	4.89751	1.73753	0.620162	2.80173	0.00508294	0.0204155	FAM155B
ENSG00000233030	15.5457	1.73625	0.348822	4.97746	6.44242e-07	2.21562e-05	AC243772.2
ENSG00000167889	19.8462	1.7307	0.342668	5.05066	4.40292e-07	1.62444e-05	MGAT5B
ENSG00000132932	90.5376	1.72784	0.24105	7.16799	7.61089e-13	2.99139e-10	ATP8A2
ENSG00000249207	3.83682	1.72405	0.719215	2.39713	0.0165239	0.0496931	AC079921.1
ENSG00000183454	46.2016	1.72363	0.265631	6.48881	8.65175e-11	1.61771e-08	GRIN2A
ENSG00000166106	3706.75	1.72266	0.352873	4.88181	1.05117e-06	3.23413e-05	ADAMTS15
ENSG00000204622	9.44488	1.72237	0.560904	3.0707	0.00213561	0.0105191	HLA-J
ENSG00000234807	13.9155	1.72214	0.471539	3.65217	0.000260033	0.00214016	LINC01135
ENSG00000101670	11.3949	1.72128	0.475105	3.62295	0.000291263	0.00233033	LIPG
ENSG00000164061	55.2997	1.718	0.253223	6.78453	1.16461e-11	2.80366e-09	BSN
ENSG00000271715	12.7933	1.71504	0.574075	2.98748	0.00281286	0.0129693	AC012640.3
ENSG00000120329	6.42544	1.71492	0.679872	2.52242	0.011655	0.0380768	SLC25A2
ENSG00000100167	13.5539	1.70894	0.495876	3.44631	0.0005683	0.00387567	SEPT3
ENSG00000101098	19.3777	1.70866	0.460401	3.71125	0.000206234	0.00179479	RIMS4
ENSG00000170891	153.62	1.7055	0.340484	5.00905	5.4698e-07	1.93726e-05	CYTL1
ENSG00000277007	8.74481	1.7	0.555441	3.06063	0.00220868	0.0107756	AC096642.1
ENSG00000234869	8.72985	1.69817	0.506799	3.35077	0.000805861	0.00502268	AL021392.1
ENSG00000273018	22.7615	1.69415	0.431983	3.9218	8.78884e-05	0.000945688	AC107983.2
ENSG00000135363	5.76426	1.69404	0.559726	3.02655	0.00247361	0.0117396	LMO2
ENSG00000267083	4.36529	1.69282	0.614197	2.75615	0.0058487	0.0226097	KRT18P61
ENSG00000074660	15.8122	1.69191	0.401282	4.21627	2.48377e-05	0.000361361	SCARF1
ENSG00000229140	6.7263	1.6874	0.648212	2.60316	0.0092368	0.0318481	CCDC26
ENSG00000240877	7.11096	1.68709	0.663032	2.54451	0.0109431	0.0363801	RN7SL521P
ENSG00000240401	5.66309	1.68619	0.568169	2.96777	0.00299971	0.0136157	AC012358.3
ENSG00000236977	8.76909	1.68469	0.647155	2.60323	0.00923505	0.0318481	ANKRD44-IT1
ENSG00000161544	51.081	1.68368	0.354012	4.756	1.97468e-06	5.18246e-05	CYGB
ENSG00000260470	7.25091	1.68205	0.629619	2.67154	0.00755035	0.0273897	AC023794.7
ENSG00000171798	21.7404	1.67778	0.390243	4.29933	1.71315e-05	0.000270322	KNDC1
ENSG00000279434	20.2215	1.67771	0.334437	5.01652	5.26161e-07	1.88352e-05	AL049776.1
ENSG00000233008	11.0274	1.67737	0.506518	3.31156	0.00092776	0.00559661	LINC01725
ENSG00000156042	31.6798	1.6769	0.405842	4.1319	3.59773e-05	0.000475231	CFAP70
ENSG00000207622	11.9767	1.6768	0.440267	3.80859	0.000139761	0.00135192	MIR619
ENSG00000067842	14.6406	1.67079	0.452151	3.69521	0.000219708	0.00188588	ATP2B3
ENSG00000260971	8.97046	1.66638	0.568356	2.93192	0.00336873	0.0149317	AC119674.1
ENSG00000234969	3.46404	1.66411	0.694363	2.39659	0.0165482	0.0497493	AL627389.1
ENSG00000204442	13.5918	1.66378	0.430796	3.8621	0.000112416	0.00114309	FAM155A
ENSG00000074276	3.88006	1.66269	0.670813	2.47862	0.0131893	0.0417508	CDHR2
ENSG00000101049	9.64972	1.66062	0.550547	3.01631	0.00255873	0.0120456	SGK2
ENSG00000286205	6.89679	1.65798	0.515763	3.21461	0.00130622	0.0072875
ENSG00000277452	8.60924	1.65726	0.500331	3.31232	0.000925267	0.00558612	RN7SL473P
ENSG00000245685	11.6402	1.65692	0.465977	3.55579	0.000376852	0.00284843	FRG1-DT
ENSG00000135472	79.5611	1.65637	0.333565	4.96566	6.84691e-07	2.32566e-05	FAIM2
ENSG00000224271	6.58082	1.65563	0.6736	2.45789	0.0139757	0.043525	AL117329.1
ENSG00000187134	290.732	1.6556	0.441485	3.75008	0.000176775	0.00160062	AKR1C1
ENSG00000254639	7.39415	1.65554	0.53735	3.08094	0.00206348	0.0102742	AC116021.1
ENSG00000279653	4.20127	1.6527	0.684913	2.413	0.0158219	0.0479713	AC004678.2
ENSG00000279852	9.09652	1.65121	0.44715	3.69273	0.000221859	0.00190155	AC083964.2
ENSG00000207650	20.1811	1.65007	0.4045	4.07929	4.51734e-05	0.000567141	MIR570
ENSG00000161509	7.27653	1.64934	0.661463	2.49348	0.0126498	0.0405226	GRIN2C
ENSG00000126217	7.92361	1.64784	0.606785	2.71569	0.00661381	0.0248537	MCF2L
ENSG00000137877	51.3542	1.64706	0.351237	4.68933	2.74107e-06	6.64864e-05	SPTBN5
ENSG00000183484	11.2958	1.64642	0.440272	3.73955	0.000184348	0.0016498	GPR132
ENSG00000112812	9.89016	1.6445	0.431329	3.81263	0.000137493	0.00133467	PRSS16
ENSG00000167711	6.00062	1.64078	0.595819	2.75382	0.00589047	0.0227207	SERPINF2
ENSG00000280166	5.06413	1.63786	0.609876	2.68557	0.00724065	0.0265969	AC016542.3
ENSG00000058404	8.74539	1.63773	0.548425	2.98625	0.00282421	0.0130061	CAMK2B
ENSG00000115423	5.59768	1.63443	0.607616	2.68992	0.00714701	0.0263283	DNAH6
ENSG00000011347	19.503	1.63139	0.389814	4.18504	2.85113e-05	0.00039895	SYT7
ENSG00000265727	38.077	1.63014	0.428062	3.80818	0.000139995	0.00135229	RN7SL648P
ENSG00000160886	241.457	1.62962	0.28431	5.73184	9.93461e-09	8.14173e-07	LY6K
ENSG00000253430	8.27485	1.62894	0.535063	3.04438	0.00233159	0.0111952	AC011726.2
ENSG00000245750	11.4139	1.62709	0.498281	3.26541	0.00109307	0.00632553	DRAIC
ENSG00000206561	68.7285	1.62681	0.316405	5.14154	2.72489e-07	1.09559e-05	COLQ
ENSG00000237505	6.45189	1.62675	0.603838	2.69402	0.00705951	0.0261209	PKN2-AS1
ENSG00000235946	4.0756	1.62186	0.661628	2.45132	0.0142334	0.0441559	AC234783.1
ENSG00000224888	9.58831	1.62042	0.483041	3.35462	0.000794727	0.00496728	AC138028.2
ENSG00000255097	6.8949	1.61996	0.56948	2.84462	0.00444638	0.0184196	AP006259.1
ENSG00000279277	13.8797	1.61661	0.442503	3.65334	0.000258854	0.00213228	AC012020.1
ENSG00000250033	7.13918	1.61484	0.656112	2.46123	0.0138462	0.0432333	SLC7A11-AS1
ENSG00000183914	11.4723	1.61358	0.500497	3.22395	0.00126436	0.00710126	DNAH2
ENSG00000005513	76.8497	1.61334	0.303002	5.32452	1.01219e-07	5.02419e-06	SOX8
ENSG00000157734	23.872	1.61256	0.383629	4.20345	2.62879e-05	0.000375856	SNX22
ENSG00000223861	8.48523	1.61069	0.472387	3.40969	0.000650369	0.0042646	AL365436.1
ENSG00000108381	13.8766	1.61008	0.562264	2.86357	0.00418896	0.0176223	ASPA
ENSG00000239920	8.94739	1.60705	0.457623	3.51174	0.000445189	0.00322205	AC104389.4
ENSG00000145526	132.005	1.60423	0.445169	3.60364	0.000313794	0.0024778	CDH18
ENSG00000205560	16.5565	1.60207	0.429538	3.72976	0.00019166	0.00169866	CPT1B
ENSG00000272754	9.67721	1.60153	0.560005	2.85986	0.00423829	0.0177738	AL133245.1
ENSG00000198576	16.4714	1.5981	0.536226	2.98028	0.00287982	0.0131771	ARC
ENSG00000231305	5.98833	1.59721	0.57406	2.78231	0.00539727	0.0213004	AC112484.1
ENSG00000129159	15.6866	1.5962	0.531182	3.00499	0.0026559	0.012391	KCNC1
ENSG00000157992	16.3623	1.59294	0.390836	4.07572	4.58727e-05	0.000574797	KRTCAP3
ENSG00000158050	70.1353	1.59185	0.452957	3.51435	0.000440833	0.00320147	DUSP2
ENSG00000063438	123.987	1.58631	0.237095	6.69062	2.2223e-11	4.97667e-09	AHRR
ENSG00000141574	4171.42	1.58206	0.222748	7.10245	1.22566e-12	4.45379e-10	SECTM1
ENSG00000184985	896.298	1.58144	0.38967	4.05841	4.94078e-05	0.000607627	SORCS2
ENSG00000124602	8.5693	1.58074	0.481685	3.28169	0.00103189	0.00607113	UNC5CL
ENSG00000262312	11.602	1.58023	0.43076	3.66846	0.000244012	0.00204768	AC004494.1
ENSG00000278716	8.09828	1.57852	0.486665	3.24354	0.00118054	0.00672666	AC133540.1
ENSG00000170801	94.8181	1.57691	0.517357	3.04802	0.00230357	0.0110995	HTRA3
ENSG00000188981	23.9387	1.57533	0.342437	4.60035	4.21791e-06	9.38022e-05	MSANTD1
ENSG00000134020	7.24359	1.57387	0.575005	2.73714	0.00619757	0.0236401	PEBP4
ENSG00000101463	55.7113	1.57207	0.273431	5.74942	8.95475e-09	7.47892e-07	SYNDIG1
ENSG00000274717	25.6411	1.56987	0.377824	4.15504	3.25236e-05	0.000440935	AL049757.1
ENSG00000225914	5.40185	1.5666	0.620639	2.52416	0.0115974	0.0379145	HCG23
ENSG00000164440	9.55711	1.55855	0.52203	2.98556	0.00283061	0.0130169	TXLNB
ENSG00000181291	8.05677	1.55635	0.469377	3.31579	0.000913855	0.00552588	TMEM132E
ENSG00000261408	16.4375	1.5563	0.458467	3.39457	0.000687371	0.0044439	TEN1-CDK3
ENSG00000243642	6.08519	1.55569	0.574302	2.70883	0.00675212	0.0252748	RN7SL526P
ENSG00000267221	27.8009	1.55402	0.348882	4.45428	8.41749e-06	0.000156782	C17orf113
ENSG00000232973	64.0766	1.54943	0.247143	6.26934	3.62576e-10	5.63133e-08	CYP1B1-AS1
ENSG00000282100	11.5371	1.54811	0.506415	3.05699	0.00223568	0.010862	HSP90AB4P
ENSG00000149564	15.3351	1.5459	0.412012	3.75208	0.000175375	0.00159318	ESAM
ENSG00000249715	28.4738	1.54498	0.392969	3.93155	8.44015e-05	0.000917836	FER1L5
ENSG00000246662	6.07107	1.54473	0.54058	2.85754	0.00426939	0.0178748	LINC00535
ENSG00000102878	55.1218	1.54463	0.291108	5.30602	1.12045e-07	5.44919e-06	HSF4
ENSG00000260601	5.84888	1.54443	0.595572	2.59319	0.00950902	0.0325919	AC131391.1
ENSG00000136514	16.9038	1.5422	0.445879	3.45878	0.000542622	0.00374699	RTP4
ENSG00000265702	6.03539	1.54058	0.554873	2.77646	0.00549546	0.0216038	AC005821.1
ENSG00000089041	28.4041	1.54026	0.309738	4.97279	6.59946e-07	2.26303e-05	P2RX7
ENSG00000151136	48.7495	1.5401	0.235371	6.54327	6.01895e-11	1.22454e-08	BTBD11
ENSG00000123612	5.43283	1.54004	0.594677	2.58972	0.00960546	0.0328465	ACVR1C
ENSG00000086570	6.61442	1.53761	0.598665	2.56839	0.0102171	0.0344548	FAT2
ENSG00000258811	8.28943	1.5371	0.528643	2.90764	0.0036417	0.015857	AL583810.2
ENSG00000135407	58.052	1.53579	0.295482	5.19759	2.01891e-07	8.71556e-06	AVIL
ENSG00000273381	7.5656	1.53354	0.518719	2.9564	0.00311253	0.0140155	AL158071.4
ENSG00000227262	5.28182	1.53326	0.54896	2.79303	0.00522174	0.0207651	HCG4B
ENSG00000266385	5.89132	1.53211	0.520495	2.94357	0.00324452	0.0144946	AC005899.5
ENSG00000172650	12.1684	1.53173	0.429326	3.56775	0.000360061	0.00274522	AGAP5
ENSG00000258048	11.673	1.53054	0.444169	3.44586	0.000569245	0.00387936	AC073569.2
ENSG00000246145	6.96495	1.52914	0.512864	2.98157	0.0028677	0.0131404	RRS1-AS1
ENSG00000152669	15.5782	1.52905	0.368958	4.14424	3.40945e-05	0.000456771	CCNO
ENSG00000250986	9.33905	1.52866	0.497219	3.07442	0.00210909	0.0104151	AC141928.1
ENSG00000280294	4.53367	1.52733	0.606945	2.51643	0.0118552	0.0385218	AC011008.2
ENSG00000280129	5.50491	1.52353	0.566044	2.69154	0.0071123	0.0262316	AL132780.5
ENSG00000112541	30.761	1.52244	0.447637	3.40106	0.000671247	0.00437037	PDE10A
ENSG00000059377	12.0418	1.52026	0.418497	3.63267	0.000280501	0.00226887	TBXAS1
ENSG00000137474	9.69501	1.51845	0.592726	2.5618	0.0104131	0.0349808	MYO7A
ENSG00000231028	13.5433	1.51788	0.424077	3.57925	0.000344577	0.00266087	LINC00271
ENSG00000205959	11.969	1.51519	0.382599	3.96027	7.48666e-05	0.000843191	AC105345.1
ENSG00000226944	13.0298	1.51415	0.431016	3.51298	0.000443107	0.0032094	AL031847.1
ENSG00000279140	8.67666	1.513	0.490456	3.08489	0.00203626	0.0101781	AL590326.1
ENSG00000124882	61.8287	1.51007	0.37146	4.06522	4.79877e-05	0.000592053	EREG
ENSG00000263345	7.2069	1.5093	0.531169	2.84148	0.00449048	0.0185502	AC006435.2
ENSG00000188818	21.3082	1.50898	0.319282	4.72616	2.28804e-06	5.79045e-05	ZDHHC11
ENSG00000211454	10.6878	1.5071	0.457172	3.29656	0.00097876	0.00581608	AKR7L
ENSG00000259402	7.27944	1.50669	0.530494	2.84016	0.0045091	0.0186034	AC090515.5
ENSG00000132517	5.00564	1.50612	0.59527	2.53015	0.0114015	0.0374649	SLC52A1
ENSG00000203722	13.1053	1.50482	0.486354	3.09408	0.00197426	0.0099223	RAET1G
ENSG00000127578	36.0504	1.50472	0.282858	5.31971	1.03934e-07	5.12914e-06	WFIKKN1
ENSG00000285612	11.828	1.5047	0.543195	2.7701	0.00560395	0.0219273
ENSG00000059915	52.3173	1.50394	0.216494	6.9468	3.73675e-12	1.09855e-09	PSD
ENSG00000160255	26.6668	1.4999	0.313706	4.78123	1.74223e-06	4.71922e-05	ITGB2
ENSG00000213920	5.50751	1.4979	0.562903	2.66104	0.00779008	0.0280643	MDP1
ENSG00000128510	1486.66	1.49675	0.372247	4.02084	5.79901e-05	0.000690219	CPA4
ENSG00000279954	9.69221	1.4958	0.535766	2.79189	0.00524019	0.0208213	BX324167.2
ENSG00000286721	7.73061	1.49538	0.47613	3.1407	0.00168547	0.00880642
ENSG00000144671	10.1763	1.49477	0.460937	3.2429	0.00118321	0.00673986	SLC22A14
ENSG00000111913	39.6073	1.48608	0.334484	4.4429	8.8756e-06	0.000163262	RIPOR2
ENSG00000275484	6.77832	1.48594	0.510907	2.90843	0.00363245	0.0158239	AP003419.3
ENSG00000170439	30.3363	1.48525	0.31714	4.68328	2.82323e-06	6.76277e-05	METTL7B
ENSG00000244230	7.51976	1.48449	0.525165	2.82671	0.00470288	0.0191973	RN7SL151P
ENSG00000287553	7.19729	1.48329	0.563989	2.62999	0.00853867	0.0301073
ENSG00000189001	7.54236	1.48092	0.517627	2.86098	0.00422336	0.0177322	SBSN
ENSG00000204584	11.0737	1.4784	0.461607	3.20272	0.00136138	0.00749535	AC027801.1
ENSG00000262580	65.9444	1.47379	0.291922	5.04857	4.45132e-07	1.63916e-05	AC087741.1
ENSG00000221184	8.26554	1.47277	0.461188	3.19342	0.00140599	0.00768168	MIR1254-1
ENSG00000167964	25.4221	1.47269	0.356558	4.13029	3.62303e-05	0.00047723	RAB26
ENSG00000263873	16.8142	1.47236	0.47012	3.13187	0.00173696	0.00898284	AP003396.5
ENSG00000176406	13.1186	1.47196	0.47099	3.12524	0.00177661	0.00913391	RIMS2
ENSG00000256139	19.7379	1.47166	0.36988	3.97876	6.92744e-05	0.000794455	AC007637.1
ENSG00000140015	69.2329	1.46892	0.582772	2.52058	0.0117162	0.0381926	KCNH5
ENSG00000243538	5.01304	1.46726	0.501176	2.92763	0.00341555	0.0151114	RPS26P28
ENSG00000183091	17.6801	1.46684	0.408103	3.59428	0.000325286	0.00254558	NEB
ENSG00000139547	5.99014	1.46447	0.577969	2.53382	0.0112826	0.0372076	RDH16
ENSG00000197558	230.309	1.46441	0.284964	5.13891	2.76334e-07	1.10509e-05	SSPO
ENSG00000248161	9.2702	1.46426	0.452043	3.23921	0.00119862	0.00680949	AC098487.1
ENSG00000076641	61.5237	1.46402	0.238402	6.14098	8.20145e-10	1.12022e-07	PAG1
ENSG00000280163	21.5995	1.45961	0.437097	3.33932	0.000839825	0.00518237	AC040160.2
ENSG00000204767	138.836	1.45836	0.233356	6.24951	4.11736e-10	6.29335e-08	FAM196B
ENSG00000091513	10.0378	1.45735	0.515435	2.82742	0.00469249	0.019163	TF
ENSG00000092929	31.2648	1.45593	0.294123	4.95007	7.41883e-07	2.46769e-05	UNC13D
ENSG00000169495	7.00647	1.45577	0.512334	2.84145	0.00449084	0.0185502	HTRA4
ENSG00000172296	480.839	1.45315	0.426699	3.40556	0.000660293	0.00431217	SPTLC3
ENSG00000279608	59.3199	1.4499	0.305961	4.73883	2.1496e-06	5.5494e-05	AL353795.3
ENSG00000118307	6.60764	1.44919	0.590904	2.4525	0.0141868	0.0440275	CASC1
ENSG00000274093	9.39752	1.44839	0.54162	2.67418	0.00749118	0.0272286	AC009032.1
ENSG00000197635	39.4996	1.44836	0.374659	3.86582	0.000110718	0.0011324	DPP4
ENSG00000243566	7.81336	1.44758	0.540082	2.6803	0.00735572	0.026871	UPK3B
ENSG00000110169	8.69691	1.44709	0.572841	2.52616	0.0115317	0.0377743	HPX
ENSG00000160191	5.25244	1.44613	0.58039	2.49166	0.0127149	0.0406568	PDE9A
ENSG00000271857	9.3232	1.44229	0.548002	2.63191	0.00849055	0.0299765	AL096865.1
ENSG00000167968	29.2336	1.43833	0.264888	5.42997	5.63642e-08	3.16072e-06	DNASE1L2
ENSG00000257604	7.62686	1.43195	0.50183	2.85345	0.00432477	0.0180322	AC027288.2
ENSG00000105219	9.57743	1.43157	0.483274	2.96223	0.00305419	0.0138141	CNTD2
ENSG00000227036	60.3855	1.43022	0.266851	5.35961	8.33997e-08	4.36466e-06	LINC00511
ENSG00000242616	28.517	1.42835	0.2925	4.88323	1.04363e-06	3.22105e-05	GNG10
ENSG00000188385	49.0406	1.42821	0.286	4.99376	5.92149e-07	2.0698e-05	JAKMIP3
ENSG00000213658	9.48723	1.4276	0.478699	2.98225	0.00286142	0.0131179	LAT
ENSG00000163126	13.1301	1.42712	0.368982	3.86773	0.000109853	0.00112595	ANKRD23
ENSG00000168874	1355.53	1.42707	0.219309	6.50713	7.65984e-11	1.48522e-08	ATOH8
ENSG00000211451	12.2512	1.42238	0.421348	3.37579	0.000736053	0.00467642	GNRHR2
ENSG00000273209	8.80226	1.42195	0.520718	2.73075	0.00631898	0.023975	AC069148.1
ENSG00000172061	25.4952	1.42086	0.562763	2.5248	0.0115763	0.0378606	LRRC15
ENSG00000163406	4.68971	1.42066	0.583904	2.43304	0.0149728	0.0459322	SLC15A2
ENSG00000259895	19.64	1.41884	0.301168	4.71111	2.46374e-06	6.12248e-05	AC106820.2
ENSG00000168993	6.64023	1.41853	0.558569	2.53957	0.0110989	0.0367653	CPLX1
ENSG00000136960	2024.69	1.41534	0.326268	4.33796	1.43809e-05	0.000237531	ENPP2
ENSG00000119686	26.5044	1.41183	0.334938	4.21519	2.49567e-05	0.000361929	FLVCR2
ENSG00000226891	14.9546	1.41108	0.505122	2.79355	0.00521336	0.0207489	LINC01359
ENSG00000133169	2491.73	1.41088	0.259503	5.43686	5.42264e-08	3.07161e-06	BEX1
ENSG00000244723	8.00344	1.40918	0.55816	2.52469	0.0115799	0.0378636	ASLP1
ENSG00000086730	11.413	1.40905	0.56236	2.50559	0.0122246	0.0394162	LAT2
ENSG00000266124	9.00619	1.40799	0.455345	3.09214	0.00198717	0.00997159	MIR5587
ENSG00000228470	5.25043	1.40749	0.580085	2.42635	0.0152516	0.0465869	AL929236.1
ENSG00000205085	84.2078	1.40649	0.287184	4.89751	9.70602e-07	3.0494e-05	FAM71F2
ENSG00000108932	10.8626	1.40581	0.48094	2.92305	0.00346622	0.0152829	SLC16A6
ENSG00000271581	8.16306	1.40479	0.57692	2.43498	0.0148925	0.0457513	AL671883.2
ENSG00000272468	12.1937	1.40469	0.437952	3.20741	0.00133936	0.00741579	AL021807.1
ENSG00000259529	17.2998	1.4027	0.362065	3.87415	0.000106995	0.00110312	AL136295.5
ENSG00000189045	11.4919	1.40024	0.47889	2.92393	0.00345641	0.0152537	ANKDD1B
ENSG00000107562	9535.76	1.39907	0.462662	3.02395	0.00249499	0.0118177	CXCL12
ENSG00000284730	7.35554	1.39855	0.531152	2.63304	0.00846238	0.029904	AC068987.5
ENSG00000280474	8.24049	1.39779	0.520855	2.68365	0.00728242	0.0266842	AL356481.2
ENSG00000167483	21.0169	1.39543	0.355003	3.93075	8.46827e-05	0.000919124	FAM129C
ENSG00000261744	19.503	1.39494	0.333031	4.18862	2.80652e-05	0.000395686	AC116552.1
ENSG00000281538	39.653	1.39393	0.305669	4.56027	5.10868e-06	0.000108596	AC254562.3
ENSG00000231690	11.0873	1.39288	0.468259	2.97459	0.0029338	0.0133764	LINC00574
ENSG00000267682	21.1333	1.39238	0.405922	3.43017	0.000603201	0.00405057	AC016590.2
ENSG00000284713	12.6187	1.39172	0.42716	3.25808	0.00112168	0.00646201	AP003071.5
ENSG00000272562	4.66827	1.39133	0.578875	2.40351	0.0162385	0.0490032	AL512343.2
ENSG00000199179	42.9717	1.39119	0.333899	4.1665	3.09314e-05	0.000423755	MIRLET7I
ENSG00000239704	13.3814	1.391	0.384601	3.61674	0.000298339	0.00237226	CDRT4
ENSG00000115598	13.3083	1.39096	0.458849	3.0314	0.0024342	0.0115925	IL1RL2
ENSG00000237037	102.206	1.39061	0.200784	6.92593	4.33127e-12	1.17487e-09	NDUFA6-AS1
ENSG00000138669	199.174	1.39024	0.307336	4.52351	6.0822e-06	0.000122145	PRKG2
ENSG00000183397	11.9036	1.3898	0.443605	3.13297	0.00173047	0.00895652	C19orf71
ENSG00000248015	25.9275	1.38826	0.302682	4.58653	4.50665e-06	9.89526e-05	AC005329.1
ENSG00000227766	22.054	1.38508	0.337131	4.10844	3.98344e-05	0.000513845	HCG4P5
ENSG00000224805	6.3472	1.38503	0.54838	2.52568	0.0115476	0.0378031	LINC00853
ENSG00000155530	7.32721	1.38167	0.502692	2.74855	0.005986	0.0230109	LRGUK
ENSG00000130720	37.1736	1.38116	0.28017	4.92974	8.23411e-07	2.69695e-05	FIBCD1
ENSG00000234383	16.5611	1.38029	0.479988	2.87568	0.00403158	0.017129	CTBP2P8
ENSG00000188517	9.42537	1.37993	0.450308	3.06441	0.00218099	0.0106988	COL25A1
ENSG00000214770	7.94264	1.37987	0.417544	3.30474	0.000950649	0.00569827	AL161756.1
ENSG00000237476	8.21526	1.37814	0.527446	2.61286	0.00897879	0.0312473	LINC01637
ENSG00000237039	18.231	1.37791	0.328678	4.19227	2.76172e-05	0.000390227	AC018738.1
ENSG00000231871	6.93564	1.36974	0.519847	2.63488	0.00841661	0.029793	IPO9-AS1
ENSG00000091831	28.8199	1.36973	0.328064	4.17521	2.97718e-05	0.000411316	ESR1
ENSG00000283236	12.1115	1.36862	0.366674	3.73253	0.000189565	0.00168241	AC074141.1
ENSG00000125965	60.7525	1.36694	0.311247	4.39184	1.12398e-05	0.000195015	GDF5
ENSG00000135519	14.3006	1.36664	0.384005	3.55891	0.00037239	0.00282024	KCNH3
ENSG00000115844	200.57	1.36542	0.247557	5.51558	3.47629e-08	2.21861e-06	DLX2
ENSG00000181019	12811.3	1.36299	0.235822	5.77974	7.48143e-09	6.6094e-07	NQO1
ENSG00000197934	7.99506	1.36244	0.556603	2.44778	0.0143741	0.0444781	CYYR1-AS1
ENSG00000243696	16.54	1.36094	0.383121	3.55226	0.000381942	0.00288012	AC006254.1
ENSG00000135144	7.59205	1.36093	0.512394	2.65602	0.007907	0.0283619	DTX1
ENSG00000187013	21.6085	1.36033	0.359578	3.78312	0.000154873	0.00145426	C17orf82
ENSG00000186710	8.00173	1.35976	0.544994	2.495	0.0125958	0.0403631	CFAP73
ENSG00000187553	7.88037	1.35779	0.536032	2.53305	0.0113076	0.0372517	CYP26C1
ENSG00000196220	74.1979	1.35619	0.341485	3.97144	7.14409e-05	0.000813649	SRGAP3
ENSG00000108846	931.827	1.356	0.215695	6.28664	3.24407e-10	5.16343e-08	ABCC3
ENSG00000267274	12.725	1.35434	0.354139	3.82431	0.00013114	0.00128269	AC008770.3
ENSG00000272374	28.8418	1.35376	0.337391	4.01245	6.0093e-05	0.000706982	Z97832.2
ENSG00000162461	28.8896	1.35357	0.270831	4.99784	5.79753e-07	2.03749e-05	SLC25A34
ENSG00000260368	9.26128	1.35029	0.512755	2.63341	0.0084533	0.0298846	AC027373.1
ENSG00000286262	10.0686	1.34932	0.378462	3.56526	0.000363491	0.00276918
ENSG00000082293	25.2699	1.34859	0.402482	3.35068	0.000806144	0.00502282	COL19A1
ENSG00000183971	58.9293	1.34496	0.278323	4.83237	1.34919e-06	3.84206e-05	NPW
ENSG00000138316	224.142	1.34374	0.269348	4.98888	6.07314e-07	2.11783e-05	ADAMTS14
ENSG00000128564	26.7287	1.34289	0.421977	3.18239	0.00146067	0.00789752	VGF
ENSG00000234329	17.7084	1.34018	0.439576	3.04881	0.00229752	0.0110786	AL604028.2
ENSG00000214688	73.3195	1.33966	0.488088	2.7447	0.00605654	0.0232079	C10orf105
ENSG00000238258	22.609	1.3391	0.557435	2.40226	0.0162942	0.0491404	AL121748.2
ENSG00000158683	6.87984	1.33775	0.537097	2.4907	0.012749	0.0407457	PKD1L1
ENSG00000280007	6.36885	1.33707	0.553605	2.4152	0.0157264	0.0477269	AC008079.2
ENSG00000136449	12.4039	1.33668	0.447357	2.98794	0.00280861	0.012959	MYCBPAP
ENSG00000168824	13.9174	1.33603	0.382247	3.49521	0.000473688	0.0033788	NSG1
ENSG00000244968	18.7423	1.33581	0.387209	3.44985	0.0005609	0.0038445	LIFR-AS1
ENSG00000274220	9.69244	1.33559	0.482307	2.76916	0.00562005	0.0219683	AC009163.7
ENSG00000129749	23.15	1.33476	0.332534	4.01391	5.97219e-05	0.000704769	CHRNA10
ENSG00000102128	6.47562	1.33379	0.552273	2.41508	0.0157316	0.0477352	RAB40AL
ENSG00000197847	13.57	1.33329	0.412605	3.23138	0.00123192	0.00696785	SLC22A20P
ENSG00000230699	18	1.33272	0.427321	3.11878	0.00181602	0.00929435	AL645608.3
ENSG00000227953	52.9949	1.3307	0.289906	4.59009	4.43045e-06	9.74043e-05	LINC01341
ENSG00000285278	24.2066	1.33056	0.33262	4.00023	6.32821e-05	0.000740881	AL138885.3
ENSG00000184068	5.34714	1.33054	0.554749	2.39846	0.0164644	0.0495449	AL021453.1
ENSG00000258986	18.947	1.33025	0.39815	3.34107	0.000834565	0.00515787	TMEM179
ENSG00000261126	14.3062	1.32911	0.384823	3.45383	0.000552695	0.0038002	RBFADN
ENSG00000266538	16.0103	1.32871	0.41729	3.18414	0.00145184	0.00786967	AC005838.2
ENSG00000140323	62.4227	1.32823	0.281552	4.71753	2.38722e-06	5.99157e-05	DISP2
ENSG00000105427	9.20029	1.32772	0.459054	2.8923	0.00382436	0.0165068	CNFN
ENSG00000158748	18.0786	1.32721	0.444971	2.9827	0.0028572	0.0131047	HTR6
ENSG00000006747	68.0912	1.32542	0.458444	2.89113	0.00383865	0.0165368	SCIN
ENSG00000168309	30.7658	1.3252	0.383545	3.45515	0.000549996	0.00378569	FAM107A
ENSG00000104313	170.056	1.32447	0.398418	3.32433	0.000886305	0.00539998	EYA1
ENSG00000261054	7.93626	1.32356	0.493122	2.68404	0.00727381	0.0266647	AC036108.2
ENSG00000279476	22.6635	1.32181	0.481262	2.74656	0.00602244	0.0230971	AC092139.3
ENSG00000223704	18.8845	1.32175	0.409813	3.22526	0.0012586	0.0070751	LINC01422
ENSG00000287574	6.18913	1.32092	0.515529	2.56226	0.0103994	0.0349539
ENSG00000264290	8.62219	1.31822	0.521305	2.52869	0.0114489	0.0376008	AC104564.3
ENSG00000163694	30.1233	1.31543	0.290675	4.52545	6.02685e-06	0.000121413	RBM47
ENSG00000280639	10.6228	1.31375	0.441932	2.97274	0.00295157	0.0134447	LINC02204
ENSG00000264940	14.9631	1.31261	0.402659	3.25987	0.00111463	0.00642522	SNORD3C
ENSG00000242798	10.6288	1.31219	0.438338	2.99356	0.00275742	0.0127749	AC073842.2
ENSG00000239218	20.0003	1.31201	0.300106	4.37181	1.23219e-05	0.000210565	RPS20P22
ENSG00000151651	72.8309	1.31079	0.247627	5.29341	1.20059e-07	5.71298e-06	ADAM8
ENSG00000260417	24.7709	1.30952	0.403944	3.24183	0.00118764	0.00675907	AC092127.1
ENSG00000270412	16.0866	1.30901	0.469649	2.78721	0.00531645	0.0210505	AL136084.3
ENSG00000100399	28.8739	1.30608	0.287321	4.54571	5.47507e-06	0.000113748	CHADL
ENSG00000261777	6.49253	1.30604	0.52903	2.46875	0.0135586	0.0425623	AC012184.3
ENSG00000279801	56.1584	1.30604	0.403332	3.23812	0.00120318	0.0068334	AC111170.3
ENSG00000197444	10.0604	1.30246	0.518013	2.51433	0.0119259	0.0387059	OGDHL
ENSG00000126882	50.2013	1.30217	0.210505	6.18591	6.17463e-10	8.87442e-08	FAM78A
ENSG00000248098	29.9854	1.30212	0.347953	3.74222	0.000182399	0.0016367	BCKDHA
ENSG00000144355	62.0385	1.30103	0.263282	4.94159	7.74863e-07	2.55971e-05	DLX1
ENSG00000161180	9.73489	1.30088	0.402171	3.23464	0.00121796	0.00690104	CCDC116
ENSG00000269226	17.5816	1.30076	0.366684	3.54736	0.000389119	0.00292279	TMSB15B
ENSG00000102524	16.9538	1.29808	0.522944	2.48225	0.0130555	0.0414206	TNFSF13B
ENSG00000207574	8.36832	1.29714	0.439754	2.94969	0.00318089	0.0142599	MIR661
ENSG00000217702	15.9911	1.297	0.407767	3.18073	0.00146904	0.00794054	AC073263.1
ENSG00000182600	43.5754	1.29653	0.261826	4.95187	7.35051e-07	2.45463e-05	SNORC
ENSG00000183066	15.3013	1.29561	0.420265	3.08285	0.0020503	0.0102271	WBP2NL
ENSG00000248449	47.3225	1.29555	0.360623	3.59254	0.000327468	0.00255539	PCDHGB8P
ENSG00000130762	7.32446	1.29429	0.500142	2.58784	0.00965788	0.0329965	ARHGEF16
ENSG00000242419	46.0629	1.29418	0.328301	3.94204	8.07902e-05	0.000891322	PCDHGC4
ENSG00000179219	9.24019	1.29406	0.526916	2.45591	0.014053	0.0436948	LINC00311
ENSG00000176945	51.5721	1.2933	0.379205	3.41055	0.000648326	0.00425421	MUC20
ENSG00000280248	15.1988	1.29319	0.440287	2.93716	0.00331232	0.0147326	AC124319.4
ENSG00000197980	14.6914	1.29306	0.338206	3.82329	0.00013168	0.00128733	LEKR1
ENSG00000214279	132.216	1.29207	0.28182	4.58474	4.54544e-06	9.93651e-05	SCART1
ENSG00000128271	19.158	1.28952	0.464011	2.77908	0.00545131	0.0214741	ADORA2A
ENSG00000197943	17.8782	1.28931	0.360164	3.57979	0.000343875	0.00265652	PLCG2
ENSG00000133519	90.6147	1.28906	0.439024	2.9362	0.00332258	0.0147645	ZDHHC8P1
ENSG00000270011	6.73429	1.28864	0.523451	2.46182	0.0138233	0.0431759	ZNF559-ZNF177
ENSG00000198074	34.1427	1.28851	0.481453	2.67629	0.00744412	0.0271014	AKR1B10
ENSG00000166473	10.1895	1.28805	0.532332	2.41964	0.0155357	0.0472824	PKD1L2
ENSG00000248587	16.0319	1.28711	0.379706	3.38974	0.000699596	0.00450155	GDNF-AS1
ENSG00000230769	6.66846	1.2866	0.522329	2.4632	0.0137705	0.0430598	Z98048.1
ENSG00000255690	117.615	1.28616	0.327561	3.92649	8.61954e-05	0.000932605	TRIL
ENSG00000287400	10.2853	1.28574	0.39068	3.29102	0.000998233	0.00590679
ENSG00000237017	8.07877	1.28494	0.507467	2.53207	0.011339	0.0373169	AC245052.4
ENSG00000160323	290.223	1.28484	0.208294	6.16841	6.89816e-10	9.82268e-08	ADAMTS13
ENSG00000279255	10.7763	1.28475	0.4251	3.02223	0.0025092	0.0118646	Z97653.2
ENSG00000232229	12.9906	1.28357	0.392718	3.26842	0.0010815	0.006269	LINC00865
ENSG00000073282	14.4941	1.28351	0.486858	2.63632	0.00838106	0.0296984	TP63
ENSG00000187867	53.2122	1.28331	0.297779	4.3096	1.63552e-05	0.000260965	PALM3
ENSG00000117318	2894.84	1.28096	0.259147	4.94298	7.69362e-07	2.55028e-05	ID3
ENSG00000231652	19.8938	1.28043	0.366373	3.49489	0.000474264	0.00337915	AL590428.1
ENSG00000282164	54.7463	1.2781	0.352118	3.62974	0.000283711	0.00228714	PEG13
ENSG00000150893	7.66379	1.278	0.457329	2.79449	0.0051981	0.0207182	FREM2
ENSG00000128536	128.345	1.27765	0.238571	5.35543	8.53527e-08	4.43075e-06	CDHR3
ENSG00000232220	10.9489	1.27715	0.518264	2.46429	0.0137286	0.0429847	AC008440.2
ENSG00000232611	37.1871	1.27663	0.37361	3.41702	0.00063311	0.00417714	AL683813.1
ENSG00000184060	10.2067	1.27633	0.477686	2.6719	0.00754227	0.0273703	ADAP2
ENSG00000182853	32.6128	1.27484	0.312083	4.08493	4.40892e-05	0.000555703	VMO1
ENSG00000178201	14.4924	1.27475	0.394882	3.22817	0.00124585	0.0070289	VN1R1
ENSG00000188859	8.26445	1.27459	0.452944	2.814	0.00489287	0.0198341	FAM78B
ENSG00000197599	24.1206	1.27437	0.336045	3.79225	0.000149291	0.00141287	CCDC154
ENSG00000258947	111.852	1.27399	0.263014	4.84381	1.27374e-06	3.68887e-05	TUBB3
ENSG00000149575	47.1407	1.27251	0.401742	3.16749	0.00153761	0.00822352	SCN2B
ENSG00000213316	17.42	1.27084	0.370839	3.42692	0.000610469	0.00408088	LTC4S
ENSG00000270165	6.8778	1.2702	0.50966	2.49225	0.0126938	0.04061	AC010530.1
ENSG00000156427	87.8284	1.26986	0.331252	3.8335	0.000126334	0.00124773	FGF18
ENSG00000180616	15.8732	1.26954	0.440748	2.88041	0.00397158	0.0169223	SSTR2
ENSG00000266904	60.4784	1.26926	0.260968	4.86367	1.15227e-06	3.44589e-05	LINC00663
ENSG00000259804	8.24421	1.26898	0.512128	2.47785	0.0132176	0.0418267	AC027682.1
ENSG00000259398	14.3375	1.26807	0.407331	3.11313	0.00185116	0.0094391	AC090970.1
ENSG00000272219	15.1309	1.26675	0.470069	2.69483	0.00704251	0.026086	AC005072.1
ENSG00000196932	98.6343	1.26647	0.3654	3.46599	0.000528287	0.00367037	TMEM26
ENSG00000168970	73.575	1.26623	0.248552	5.09444	3.49782e-07	1.35816e-05	JMJD7-PLA2G4B
ENSG00000288593	6.72534	1.26602	0.494115	2.56219	0.0104014	0.034954
ENSG00000237669	21.3761	1.26589	0.331762	3.81566	0.000135822	0.001321	HCG4P3
ENSG00000274918	5.96137	1.26489	0.501665	2.52138	0.0116894	0.0381571	AC116447.1
ENSG00000188672	10.2216	1.26477	0.388726	3.25363	0.0011394	0.00653867	RHCE
ENSG00000233695	48.3252	1.26195	0.370665	3.40457	0.000662683	0.00432484	GAS6-AS1
ENSG00000253853	9.15677	1.26185	0.51226	2.46331	0.0137662	0.0430534	AC246817.1
ENSG00000058085	1031	1.26077	0.232854	5.41441	6.14897e-08	3.35615e-06	LAMC2
ENSG00000279236	7.62121	1.2607	0.482813	2.61116	0.00902362	0.0313636	AC064801.2
ENSG00000286215	16.4133	1.26061	0.401553	3.13933	0.00169332	0.00883786
ENSG00000131400	6.73904	1.26035	0.51552	2.44481	0.0144929	0.0447522	NAPSA
ENSG00000120256	493.855	1.25946	0.155628	8.09276	5.83276e-16	4.97155e-13	LRP11
ENSG00000286634	10.5822	1.25879	0.407442	3.08949	0.00200501	0.0100454
ENSG00000175985	7.34562	1.25791	0.491682	2.55837	0.0105163	0.0352662	PLEKHD1
ENSG00000271980	13.4542	1.2576	0.441559	2.84809	0.00439824	0.0182792	AC012640.4
ENSG00000181790	18.8339	1.25407	0.308049	4.07101	4.681e-05	0.000581997	ADGRB1
ENSG00000139626	10.5583	1.2531	0.461973	2.7125	0.00667778	0.0250306	ITGB7
ENSG00000198879	11.1332	1.25108	0.500924	2.49755	0.0125055	0.0401474	SFMBT2
ENSG00000161912	21.9444	1.24953	0.322234	3.87771	0.000105445	0.00108888	ADCY10P1
ENSG00000178623	25.1158	1.24872	0.303126	4.11949	3.79709e-05	0.000494778	GPR35
ENSG00000268401	9.95477	1.24769	0.458724	2.71992	0.00652977	0.0246042	AC007785.3
ENSG00000256721	32.579	1.24371	0.485661	2.56085	0.0104415	0.0350703	CACNA1C-IT3
ENSG00000142046	94.0273	1.24139	0.250608	4.95353	7.28793e-07	2.44527e-05	TMEM91
ENSG00000284642	10.0183	1.23981	0.460287	2.69357	0.00706919	0.0261366	AL139424.2
ENSG00000279162	14.2766	1.23972	0.383193	3.23524	0.00121541	0.00688863	AC141586.5
ENSG00000236778	29.0087	1.23715	0.275013	4.49852	6.84274e-06	0.000133385	INTS6-AS1
ENSG00000162755	24.0523	1.23392	0.354369	3.48202	0.000497653	0.0034941	KLHDC9
ENSG00000260144	10.4275	1.23358	0.512002	2.40932	0.0159822	0.0483789	AC100827.2
ENSG00000248489	10.841	1.23307	0.453049	2.72172	0.00649438	0.0245005	LINC02062
ENSG00000163449	14.1962	1.23285	0.346014	3.56301	0.00036663	0.00278428	TMEM169
ENSG00000279759	123.581	1.2314	0.392103	3.14051	0.00168654	0.00880725	AC118344.2
ENSG00000284015	76.0608	1.23123	0.245624	5.01265	5.36858e-07	1.91116e-05	MIR1281
ENSG00000276231	17.0179	1.2296	0.462146	2.66063	0.00779939	0.0280921	PIK3R6
ENSG00000214212	9.1328	1.22931	0.438926	2.80072	0.00509881	0.0204536	C19orf38
ENSG00000259498	7.48063	1.22766	0.486025	2.52591	0.0115397	0.0377847	TPM1-AS
ENSG00000036530	59.1314	1.22654	0.221206	5.54476	2.94355e-08	1.94857e-06	CYP46A1
ENSG00000149527	9.59111	1.22623	0.501167	2.44676	0.0144148	0.0445679	PLCH2
ENSG00000229337	25.6972	1.22589	0.367541	3.33539	0.000851801	0.00523447	AC079305.3
ENSG00000286416	14.5071	1.22519	0.343136	3.57057	0.000356199	0.00272765
ENSG00000253741	11.1595	1.22482	0.443384	2.76245	0.00573699	0.0222849	AC108002.1
ENSG00000105479	11.9651	1.22426	0.402333	3.04291	0.002343	0.0112304	CCDC114
ENSG00000139364	124.255	1.2231	0.271966	4.49726	6.88335e-06	0.000134041	TMEM132B
ENSG00000280291	16.4389	1.22215	0.445463	2.74354	0.006078	0.0232763	AC016251.2
ENSG00000110025	19.2692	1.2217	0.389858	3.1337	0.00172619	0.00894634	SNX15
ENSG00000229739	15.9218	1.22163	0.413584	2.95377	0.00313913	0.0141176	AL596220.1
ENSG00000090554	12.2219	1.22154	0.401601	3.04168	0.00235262	0.0112633	FLT3LG
ENSG00000288033	16.1965	1.2214	0.36989	3.30206	0.00095976	0.00573474
ENSG00000107736	13.4424	1.22092	0.490634	2.48846	0.0128297	0.0409356	CDH23
ENSG00000257135	12.542	1.22085	0.367587	3.32125	0.000896162	0.00543939	AC007249.2
ENSG00000240764	56.5743	1.22031	0.275391	4.43118	9.37195e-06	0.000170117	PCDHGC5
ENSG00000266714	104.625	1.21943	0.317879	3.83616	0.000124972	0.00123681	MYO15B
ENSG00000172020	8.97127	1.21845	0.455211	2.67667	0.00743587	0.0270816	GAP43
ENSG00000102174	13.0301	1.21636	0.386239	3.14924	0.00163694	0.00861885	PHEX
ENSG00000125848	26.51	1.21478	0.365886	3.32011	0.00089983	0.0054579	FLRT3
ENSG00000178809	13.0114	1.21117	0.411593	2.94263	0.00325436	0.0145273	TRIM73
ENSG00000198910	121.835	1.21104	0.265629	4.55913	5.13659e-06	0.000108949	L1CAM
ENSG00000278867	8.68292	1.21087	0.491837	2.46194	0.0138188	0.0431689	AC090616.6
ENSG00000260805	14.0848	1.21009	0.47219	2.56271	0.0103859	0.0349261	AC092803.2
ENSG00000101187	78.7606	1.20845	0.270829	4.46203	8.11863e-06	0.000152808	SLCO4A1
ENSG00000267283	9.87551	1.20741	0.495102	2.4387	0.0147401	0.0453844	AC005306.1
ENSG00000272848	15.1034	1.20685	0.364437	3.31155	0.000927802	0.00559661	AL009176.1
ENSG00000186472	9.43359	1.20685	0.496929	2.42861	0.0151567	0.0463632	PCLO
ENSG00000264456	12.1042	1.2047	0.441473	2.72882	0.00635622	0.0240973	AC138207.4
ENSG00000279632	9.58513	1.20404	0.420628	2.86248	0.00420338	0.0176753	AP003108.4
ENSG00000236829	14.433	1.20262	0.39183	3.06924	0.00214607	0.0105598	Z97634.1
ENSG00000259721	35.667	1.2026	0.322874	3.72469	0.000195559	0.00172448	AC090877.2
ENSG00000164309	61.4865	1.20131	0.347901	3.45302	0.000554338	0.00380606	CMYA5
ENSG00000156689	8.6238	1.20116	0.438921	2.73662	0.00620732	0.0236539	GLYATL2
ENSG00000171790	12.0511	1.20109	0.444552	2.70179	0.00689671	0.0256814	SLFNL1
ENSG00000164742	16.1716	1.20082	0.305153	3.93514	8.31499e-05	0.00090936	ADCY1
ENSG00000164379	38.0714	1.20081	0.473792	2.53447	0.0112619	0.0371774	FOXQ1
ENSG00000276600	372.664	1.20001	0.196548	6.10545	1.02513e-09	1.30748e-07	RAB7B
ENSG00000254362	9.85301	1.19854	0.449822	2.66447	0.00771106	0.0278573	AC011726.3
ENSG00000236914	27.6368	1.19844	0.330044	3.63115	0.000282161	0.00227656	LINC01852
ENSG00000174899	14.2668	1.19828	0.359763	3.33075	0.000866123	0.00531063	PQLC2L
ENSG00000222005	27.0779	1.19797	0.329227	3.63873	0.000273983	0.00222925	LINC01118
ENSG00000241985	20.8078	1.19685	0.399861	2.99316	0.00276105	0.0127886	WWTR1-IT1
ENSG00000287665	34.9417	1.19649	0.35726	3.34908	0.000810815	0.00504703
ENSG00000167701	8.19635	1.19639	0.47675	2.50948	0.012091	0.0390707	GPT
ENSG00000273149	527.142	1.19374	0.334087	3.57312	0.000352747	0.00270983	AL138963.3
ENSG00000232587	13.0213	1.19329	0.464122	2.57107	0.0101386	0.0342518	EEF1A1P3
ENSG00000248079	15.6341	1.19326	0.377383	3.16192	0.0015673	0.00834887	DPH6-AS1
ENSG00000271553	8.37282	1.19213	0.491553	2.42523	0.0152987	0.0466864	AC018638.7
ENSG00000122547	59.882	1.1918	0.290852	4.09763	4.17395e-05	0.000533418	EEPD1
ENSG00000232931	125.7	1.19158	0.43709	2.72617	0.00640734	0.024272	LINC00342
ENSG00000237512	10.3528	1.19108	0.480804	2.47726	0.0132395	0.0418824	UNC5B-AS1
ENSG00000207614	9.21193	1.19012	0.432567	2.75129	0.00593604	0.022869	MIR193A
ENSG00000247199	10.3467	1.18978	0.412763	2.88247	0.00394573	0.0168531	AC091948.1
ENSG00000237975	198.63	1.18957	0.171279	6.94524	3.77808e-12	1.09855e-09	FLG-AS1
ENSG00000080573	1095.41	1.18914	0.284589	4.17844	2.93516e-05	0.00040741	COL5A3
ENSG00000137825	11.4575	1.18398	0.400379	2.95714	0.00310504	0.0139949	ITPKA
ENSG00000177685	25.6714	1.18348	0.265391	4.45937	8.21992e-06	0.000153846	CRACR2B
ENSG00000013293	215.362	1.18314	0.31208	3.79114	0.000149958	0.00141709	SLC7A14
ENSG00000248712	20.5988	1.17975	0.299517	3.93885	8.18718e-05	0.000898956	CCDC153
ENSG00000247317	63.4782	1.17713	0.277812	4.23712	2.26401e-05	0.000334632	LY6E-DT
ENSG00000186409	39.8035	1.17667	0.250357	4.69998	2.60186e-06	6.41603e-05	CCDC30
ENSG00000223547	227.406	1.17625	0.199763	5.88823	3.90359e-09	3.87522e-07	ZNF844
ENSG00000254739	11.0703	1.17583	0.408056	2.88154	0.00395734	0.0168877	AC137894.1
ENSG00000246792	7.09189	1.17482	0.485952	2.41757	0.0156244	0.0474771	AC106038.1
ENSG00000259660	41.4843	1.17442	0.315867	3.71807	0.000200747	0.00175976	DNM1P47
ENSG00000176919	16.374	1.17356	0.423622	2.7703	0.00560052	0.0219229	C8G
ENSG00000227407	19.9245	1.17238	0.368318	3.18306	0.00145725	0.00789061	AC245884.1
ENSG00000115556	76.4796	1.17187	0.461444	2.53958	0.0110985	0.0367653	PLCD4
ENSG00000286503	12.3572	1.17186	0.379007	3.09193	0.00198862	0.00997461
ENSG00000279670	10.7462	1.1692	0.387231	3.01937	0.00253297	0.0119536	AL359922.3
ENSG00000160282	28.6148	1.16882	0.323265	3.61566	0.000299584	0.00238017	FTCD
ENSG00000232977	9.85133	1.16814	0.46235	2.52654	0.0115193	0.0377553	LINC00327
ENSG00000261096	13.98	1.1677	0.415797	2.80833	0.00497986	0.0201063	AC073476.3
ENSG00000285825	7.89556	1.16634	0.46038	2.53344	0.0112949	0.0372279
ENSG00000092529	33.4654	1.16554	0.311263	3.74454	0.000180724	0.00162872	CAPN3
ENSG00000271547	8.62275	1.16496	0.468411	2.48706	0.0128804	0.0410566	AC117498.3
ENSG00000180318	35.6911	1.16419	0.405168	2.87336	0.00406126	0.0172092	ALX1
ENSG00000266677	9.70559	1.16229	0.481539	2.41369	0.0157917	0.0479047	AC087164.1
ENSG00000278384	33.0454	1.16162	0.270503	4.29432	1.75229e-05	0.000275263	AL354822.1
ENSG00000137959	71.7509	1.15998	0.379171	3.05926	0.00221882	0.0107964	IFI44L
ENSG00000178662	47.023	1.1598	0.322514	3.59612	0.000322999	0.0025349	CSRNP3
ENSG00000142233	48.4449	1.15978	0.256873	4.51499	6.33207e-06	0.000125897	NTN5
ENSG00000257817	15.2519	1.15589	0.401034	2.88227	0.00394825	0.0168562	AC026765.2
ENSG00000170989	95.7915	1.15566	0.32199	3.58911	0.000331804	0.002584	S1PR1
ENSG00000286705	10.821	1.15411	0.411101	2.80736	0.00499495	0.0201461
ENSG00000266256	25.7835	1.15396	0.290823	3.96791	7.25051e-05	0.000821881	LINC00683
ENSG00000267263	17.6795	1.15377	0.4582	2.51804	0.0118009	0.0383844	AC111170.2
ENSG00000241769	15.6597	1.1506	0.37594	3.0606	0.00220894	0.0107756	LINC00893
ENSG00000226721	30.8813	1.14991	0.237949	4.8326	1.34764e-06	3.84206e-05	EEF1DP2
ENSG00000165731	12.4164	1.14923	0.397546	2.89082	0.00384243	0.016544	RET
ENSG00000253559	7.27969	1.14883	0.46716	2.45917	0.0139259	0.0434191	OSGEPL1-AS1
ENSG00000127399	24.2924	1.14765	0.284454	4.03459	5.46983e-05	0.000660047	LRRC61
ENSG00000148680	16.0533	1.14646	0.331588	3.45749	0.000545241	0.00376238	HTR7
ENSG00000241527	13.9768	1.14534	0.470647	2.43354	0.0149519	0.0458892	CA15P1
ENSG00000235098	55.0002	1.14433	0.251895	4.54287	5.54932e-06	0.000114919	ANKRD65
ENSG00000108984	170.304	1.14282	0.451502	2.53115	0.0113688	0.0373893	MAP2K6
ENSG00000172350	20.988	1.14191	0.315123	3.62371	0.000290405	0.0023265	ABCG4
ENSG00000138678	52.5871	1.14171	0.225227	5.06916	3.99576e-07	1.50009e-05	GPAT3
ENSG00000269982	13.4554	1.14128	0.456101	2.50225	0.0123406	0.039684	AC018809.2
ENSG00000278875	6.90845	1.13958	0.473134	2.40857	0.016015	0.0484576	AC025809.2
ENSG00000186469	126.867	1.13901	0.311411	3.65757	0.000254615	0.00210276	GNG2
ENSG00000286994	8.31527	1.13843	0.415706	2.73856	0.00617094	0.0235479
ENSG00000226608	48.7808	1.13657	0.306262	3.71109	0.000206369	0.00179515	FTLP3
ENSG00000116574	54.3138	1.13359	0.249136	4.55006	5.36313e-06	0.00011227	RHOU
ENSG00000271781	10.8652	1.13331	0.399879	2.83412	0.00459514	0.0188695	AC026740.1
ENSG00000116254	13.9009	1.131	0.40393	2.79999	0.00511041	0.0204789	CHD5
ENSG00000232545	22.6646	1.13072	0.368685	3.06689	0.00216299	0.0106186	AC253536.3
ENSG00000274422	27.6951	1.13029	0.442981	2.55156	0.0107242	0.0358386	AC245060.5
ENSG00000229116	19.7811	1.12996	0.415411	2.7201	0.00652622	0.0246014	AL137026.1
ENSG00000224165	27.5084	1.12968	0.310144	3.64244	0.000270071	0.00220114	DNAJC27-AS1
ENSG00000259924	14.5059	1.12895	0.412609	2.73612	0.00621687	0.0236762	AC011939.1
ENSG00000103044	36.3776	1.12893	0.298493	3.78211	0.000155504	0.00145523	HAS3
ENSG00000279948	57.3145	1.12839	0.301491	3.7427	0.000182056	0.0016346	AC008895.1
ENSG00000279873	33.4972	1.12747	0.447222	2.52106	0.0117002	0.0381794	LINC01126
ENSG00000175003	16.5188	1.12741	0.334344	3.37201	0.00074621	0.00472583	SLC22A1
ENSG00000253771	20.161	1.12726	0.342279	3.2934	0.000989827	0.00586556	TPTE2P1
ENSG00000235313	17.4859	1.12643	0.337666	3.33593	0.000850145	0.00522763	HM13-IT1
ENSG00000259343	43.6877	1.12625	0.251652	4.47543	7.62584e-06	0.000145268	TMC3-AS1
ENSG00000120049	49.5383	1.12608	0.313337	3.59384	0.000325846	0.0025479	KCNIP2
ENSG00000177363	147.517	1.1248	0.403913	2.78477	0.00535653	0.0211787	LRRN4CL
ENSG00000160838	125.62	1.12447	0.398203	2.82387	0.00474477	0.0193314	LRRC71
ENSG00000183785	16.4765	1.12433	0.390395	2.87998	0.00397703	0.016938	TUBA8
ENSG00000262165	14.5073	1.1217	0.326227	3.43841	0.000585136	0.00396243	AC233723.1
ENSG00000266554	24.4536	1.12083	0.391219	2.86498	0.00417035	0.0175632	LINC01443
ENSG00000267201	17.2434	1.11998	0.358047	3.12802	0.00175987	0.0090648	LINC01775
ENSG00000260669	14.7458	1.11871	0.367804	3.04159	0.00235329	0.0112633	AL096870.2
ENSG00000165449	59.2343	1.1164	0.230911	4.83476	1.33304e-06	3.82241e-05	SLC16A9
ENSG00000162105	518.639	1.11608	0.230909	4.83341	1.34214e-06	3.84077e-05	SHANK2
ENSG00000262096	9.89615	1.11514	0.416351	2.67837	0.00739805	0.0269824	PCDHB19P
ENSG00000172940	17.6072	1.11397	0.387435	2.87524	0.00403722	0.0171383	SLC22A13
ENSG00000158023	55.8651	1.11324	0.25939	4.29177	1.77254e-05	0.000277765	WDR66
ENSG00000232303	11.6695	1.11189	0.426196	2.60886	0.00908442	0.0314886	DFFBP1
ENSG00000139192	469.253	1.11167	0.17261	6.44032	1.1922e-10	2.12597e-08	TAPBPL
ENSG00000261360	8.448	1.11124	0.423599	2.62332	0.00870772	0.0305228	AC010491.1
ENSG00000155066	19.6229	1.11103	0.364585	3.04739	0.00230837	0.011117	PROM2
ENSG00000226686	47.2366	1.10827	0.247521	4.47749	7.55256e-06	0.000144444	LINC01535
ENSG00000232626	8.73509	1.10763	0.428145	2.58704	0.00968043	0.0330501	AC099336.1
ENSG00000213904	43.4333	1.10757	0.243353	4.5513	5.33161e-06	0.000111853	LIPE-AS1
ENSG00000089847	49.7415	1.10728	0.28241	3.92085	8.82389e-05	0.000948322	ANKRD24
ENSG00000225138	654.569	1.10712	0.215446	5.13875	2.76573e-07	1.10509e-05	SLC9A3-AS1
ENSG00000155792	222.383	1.10653	0.205092	5.39527	6.84203e-08	3.66261e-06	DEPTOR
ENSG00000196460	18.3162	1.10606	0.294021	3.76185	0.000168664	0.00154976	RFX8
ENSG00000162643	17.9576	1.10535	0.388384	2.84601	0.00442706	0.0183672	WDR63
ENSG00000159314	117.899	1.10274	0.246675	4.47043	7.80629e-06	0.000148412	ARHGAP27
ENSG00000237232	49.3345	1.10265	0.319917	3.44669	0.000567505	0.00387436	ZNF295-AS1
ENSG00000158458	13.9086	1.10239	0.327999	3.36095	0.000776748	0.00487912	NRG2
ENSG00000160460	211.531	1.10036	0.168185	6.54256	6.04764e-11	1.22454e-08	SPTBN4
ENSG00000288604	9.43753	1.10017	0.443204	2.48232	0.0130531	0.0414206
ENSG00000146021	144.848	1.09937	0.229764	4.78478	1.71177e-06	4.65636e-05	KLHL3
ENSG00000225511	28.0283	1.09915	0.332779	3.30294	0.000956769	0.00572604	LINC00475
ENSG00000163093	392.091	1.0974	0.137205	7.99823	1.26219e-15	1.01286e-12	BBS5
ENSG00000145757	8.61711	1.09693	0.457018	2.40018	0.0163869	0.0493658	SPATA9
ENSG00000168229	33.5511	1.09595	0.387846	2.82574	0.00471708	0.0192376	PTGDR
ENSG00000280033	17.6759	1.09501	0.439221	2.49308	0.012664	0.0405411	AC116407.4
ENSG00000053747	602.489	1.09403	0.160778	6.80458	1.01343e-11	2.50225e-09	LAMA3
ENSG00000179406	104.748	1.0938	0.242387	4.51259	6.40395e-06	0.000127148	LINC00174
ENSG00000141753	180409	1.09343	0.198143	5.51837	3.42151e-08	2.20105e-06	IGFBP4
ENSG00000185338	196.159	1.09237	0.212269	5.14614	2.65907e-07	1.07384e-05	SOCS1
ENSG00000178093	49.6861	1.09223	0.296316	3.68602	0.000227785	0.00194456	TSSK6
ENSG00000116991	370.776	1.09216	0.241045	4.53095	5.87195e-06	0.000119397	SIPA1L2
ENSG00000233654	17.6941	1.08994	0.311862	3.49496	0.000474138	0.00337915	AC108047.1
ENSG00000103723	41.4459	1.08845	0.258415	4.21202	2.53102e-05	0.000365678	AP3B2
ENSG00000181804	227.593	1.08771	0.37387	2.90933	0.00362207	0.0157858	SLC9A9
ENSG00000231167	30.7659	1.08527	0.337117	3.21927	0.00128516	0.00718248	YBX1P2
ENSG00000264546	11.823	1.08502	0.427427	2.53848	0.0111334	0.0368354	AC008026.3
ENSG00000167992	97.2391	1.08489	0.249217	4.35319	1.34171e-05	0.00022489	VWCE
ENSG00000086696	188.388	1.08458	0.417751	2.59624	0.00942497	0.032373	HSD17B2
ENSG00000273702	17.5005	1.08445	0.351922	3.08151	0.00205957	0.0102626	AC091271.1
ENSG00000284977	19.0016	1.08402	0.352865	3.07205	0.00212597	0.0104823	AL160272.1
ENSG00000143816	180.068	1.08339	0.243827	4.44325	8.86104e-06	0.00016315	WNT9A
ENSG00000242337	10.3914	1.08213	0.392977	2.75368	0.00589293	0.0227257	TFP1
ENSG00000169682	26.2449	1.08204	0.303244	3.56822	0.000359412	0.00274364	SPNS1
ENSG00000259205	17.3642	1.08194	0.370641	2.9191	0.00351041	0.0154264	PRKXP1
ENSG00000174332	214.325	1.08137	0.186192	5.80783	6.32887e-09	5.77667e-07	GLIS1
ENSG00000160408	38.2018	1.08048	0.270709	3.9913	6.57114e-05	0.000761912	ST6GALNAC6
ENSG00000214050	7.38941	1.07908	0.445699	2.42109	0.0154741	0.0471247	FBXO16
ENSG00000176383	10.8713	1.07838	0.390617	2.76072	0.00576745	0.0223852	B3GNT4
ENSG00000235908	18.7368	1.07744	0.369497	2.91596	0.00354591	0.0155418	RHOA-IT1
ENSG00000245468	9.44486	1.07654	0.448839	2.3985	0.0164625	0.0495449	LINC02447
ENSG00000129646	246.808	1.07646	0.176915	6.08461	1.16772e-09	1.42337e-07	QRICH2
ENSG00000215788	173.295	1.07622	0.24306	4.4278	9.51993e-06	0.000171832	TNFRSF25
ENSG00000235244	39.0557	1.076	0.384986	2.79491	0.00519142	0.0207044	DANT2
ENSG00000277152	141.591	1.07483	0.32506	3.30657	0.000944461	0.00567531	AC110048.2
ENSG00000230896	72.7823	1.07341	0.23501	4.5675	4.93576e-06	0.000105746	AL604028.1
ENSG00000249684	30.8549	1.07213	0.269069	3.98457	6.76023e-05	0.000779612	AC106795.2
ENSG00000244879	556.366	1.07191	0.226702	4.7283	2.26408e-06	5.76771e-05	GABPB1-AS1
ENSG00000288253	12.9224	1.07148	0.436606	2.4541	0.0141237	0.0438724
ENSG00000274767	23.9165	1.07096	0.328837	3.2568	0.00112675	0.00648343	AC243829.1
ENSG00000261730	38.083	1.06878	0.345515	3.09328	0.00197958	0.00994124	AL034346.1
ENSG00000254505	24.1415	1.06877	0.276109	3.87083	0.000108467	0.00111471	CHMP4A
ENSG00000262903	61.6973	1.06865	0.261286	4.08995	4.31469e-05	0.000547048	AC027796.4
ENSG00000267855	16.2339	1.06845	0.312619	3.41774	0.000631428	0.0041689	NDUFA7
ENSG00000285796	283.595	1.06788	0.15136	7.05523	1.72314e-12	6.03382e-10
ENSG00000239556	23.8793	1.06703	0.357366	2.98581	0.00282829	0.0130148	AC004951.2
ENSG00000162849	1064.88	1.06525	0.253836	4.19662	2.70931e-05	0.00038424	KIF26B
ENSG00000119139	61.1817	1.06519	0.24825	4.29081	1.78023e-05	0.000278291	TJP2
ENSG00000279789	35.3426	1.06481	0.293936	3.6226	0.000291656	0.00233071	AC120114.4
ENSG00000196689	88.4338	1.06421	0.296429	3.59011	0.000330534	0.00257618	TRPV1
ENSG00000166793	47.3948	1.06365	0.361403	2.9431	0.00324941	0.0145131	YPEL4
ENSG00000244945	25.3453	1.06329	0.401818	2.6462	0.0081401	0.0289779	AC136604.2
ENSG00000279077	12.0818	1.06298	0.436035	2.43784	0.0147753	0.0454665	AC023090.2
ENSG00000184949	38.6159	1.06288	0.289317	3.67376	0.000239004	0.00201444	FAM227A
ENSG00000215196	20.8276	1.06196	0.359989	2.94998	0.00317792	0.01425	BASP1-AS1
ENSG00000247982	19.9376	1.06158	0.352002	3.01583	0.00256279	0.0120588	LINC00926
ENSG00000105088	702.005	1.06141	0.2151	4.9345	8.03566e-07	2.64094e-05	OLFM2
ENSG00000154065	208.191	1.06091	0.206158	5.14609	2.65966e-07	1.07384e-05	ANKRD29
ENSG00000257108	70.6155	1.05951	0.261641	4.04949	5.13303e-05	0.000627164	NHLRC4
ENSG00000140961	221.311	1.05875	0.170265	6.21824	5.02764e-10	7.5007e-08	OSGIN1
ENSG00000188993	19.7775	1.05827	0.352571	3.00159	0.00268574	0.0125188	LRRC66
ENSG00000108309	14.7165	1.05787	0.369908	2.85982	0.00423881	0.0177738	RUNDC3A
ENSG00000196421	42.9425	1.05711	0.281823	3.75098	0.000176148	0.00159794	C20orf204
ENSG00000262585	17.7707	1.05222	0.395599	2.65983	0.00781805	0.0281225	LINC01979
ENSG00000172345	176.902	1.05014	0.139191	7.54462	4.53592e-14	2.64719e-11	STARD5
ENSG00000270060	14.0779	1.04819	0.422256	2.48235	0.0130521	0.0414206	AC090589.3
ENSG00000135917	37.317	1.04672	0.249673	4.19237	2.76054e-05	0.000390227	SLC19A3
ENSG00000204305	50.4024	1.04415	0.308337	3.3864	0.000708161	0.00453859	AGER
ENSG00000285728	9.22461	1.04387	0.400899	2.60382	0.00921907	0.0318322
ENSG00000214900	33.1507	1.04222	0.302501	3.44533	0.000570355	0.00388418	LINC01588
ENSG00000246100	26.8473	1.04205	0.278605	3.74026	0.000183827	0.00164666	LINC00900
ENSG00000111728	68.8722	1.04198	0.408785	2.54897	0.0108042	0.0360122	ST8SIA1
ENSG00000185436	14.3195	1.0419	0.398973	2.61145	0.00901585	0.0313423	IFNLR1
ENSG00000140795	12.0754	1.04006	0.37759	2.75446	0.00587896	0.02269	MYLK3
ENSG00000124466	22.8524	1.03985	0.277636	3.74539	0.000180115	0.00162551	LYPD3
ENSG00000276545	44.1814	1.03832	0.309359	3.35637	0.000789727	0.00494613	PCDHGB9P
ENSG00000101695	37.0764	1.03804	0.269932	3.84558	0.000120267	0.00120012	RNF125
ENSG00000280138	128.243	1.03802	0.328808	3.15691	0.00159453	0.00844525	AC027290.2
ENSG00000117643	409.151	1.0377	0.264444	3.92408	8.70615e-05	0.000939864	MAN1C1
ENSG00000158887	49.9182	1.03632	0.399143	2.59636	0.00942175	0.0323677	MPZ
ENSG00000198520	16.1685	1.03519	0.364864	2.83718	0.00455133	0.0187215	C1orf228
ENSG00000102265	16899.1	1.03464	0.18891	5.47689	4.32857e-08	2.56504e-06	TIMP1
ENSG00000149922	17.1781	1.0346	0.413603	2.50144	0.0123691	0.039761	TBX6
ENSG00000177721	40.096	1.03359	0.273277	3.78222	0.000155438	0.00145523	ANXA2R
ENSG00000055813	1690.01	1.03304	0.239664	4.31035	1.62997e-05	0.000260383	CCDC85A
ENSG00000258768	44.9247	1.03221	0.226535	4.55651	5.20096e-06	0.000109799	AL356019.2
ENSG00000280381	20.3644	1.03005	0.399357	2.57927	0.0099009	0.033624	AC026362.2
ENSG00000162068	59.2092	1.02931	0.272954	3.77102	0.000162582	0.00150465	NTN3
ENSG00000106714	57.4512	1.02622	0.305765	3.35625	0.000790065	0.00494664	CNTNAP3
ENSG00000100429	79.1153	1.02535	0.28351	3.61664	0.000298457	0.00237226	HDAC10
ENSG00000279700	15.1718	1.0246	0.336589	3.04406	0.00233411	0.0112018	AC131212.2
ENSG00000279443	42.8474	1.02425	0.219106	4.67469	2.94392e-06	7.02564e-05	AL513497.1
ENSG00000134769	15.6473	1.02352	0.424988	2.40836	0.0160242	0.0484702	DTNA
ENSG00000245573	53.4834	1.02309	0.267059	3.83096	0.000127646	0.00125811	BDNF-AS
ENSG00000280069	31.2165	1.02266	0.340708	3.00156	0.00268599	0.0125188	AC127024.8
ENSG00000091536	21.7632	1.02234	0.370639	2.75831	0.0058101	0.0225063	MYO15A
ENSG00000233799	12.5877	1.02167	0.407031	2.51004	0.0120717	0.0390475	AC139887.1
ENSG00000213901	17.2734	1.02124	0.332624	3.07025	0.00213878	0.010532	SLC23A3
ENSG00000095587	13.3099	1.02095	0.392155	2.60344	0.00922942	0.0318481	TLL2
ENSG00000279196	32.871	1.01978	0.316126	3.22588	0.00125585	0.00706378	AC135048.4
ENSG00000186897	11.8975	1.01926	0.396017	2.57377	0.0100598	0.0340494	C1QL4
ENSG00000118777	34.9554	1.01816	0.272321	3.73883	0.000184879	0.00165301	ABCG2
ENSG00000261067	15.4985	1.01798	0.377862	2.69404	0.00705914	0.0261209	AC109460.3
ENSG00000130649	28.0546	1.01792	0.272606	3.73402	0.000188446	0.00167483	CYP2E1
ENSG00000241684	29.1425	1.01716	0.336869	3.01944	0.00253241	0.0119536	ADAMTS9-AS2
ENSG00000188596	10.7095	1.0167	0.423569	2.40031	0.0163813	0.0493566	CFAP54
ENSG00000186301	14.32	1.01649	0.365984	2.77742	0.00547915	0.0215529	MST1P2
ENSG00000226562	28.3386	1.01618	0.321651	3.15927	0.00158167	0.00840104	CYP4F26P
ENSG00000186994	14.2198	1.01566	0.407684	2.4913	0.0127277	0.0406912	KANK3
ENSG00000213918	305.573	1.01459	0.217897	4.6563	3.21948e-06	7.53389e-05	DNASE1
ENSG00000242265	1927.82	1.01332	0.205926	4.92078	8.61992e-07	2.78542e-05	PEG10
ENSG00000266777	46.9302	1.01218	0.281791	3.59196	0.000328199	0.00256006	SH3GL1P1
ENSG00000206341	655.518	1.01202	0.193688	5.22502	1.74135e-07	7.78112e-06	HLA-H
ENSG00000267127	11.7807	1.01197	0.394364	2.56609	0.0102852	0.03466	AC090360.1
ENSG00000138642	124.724	1.01191	0.243798	4.1506	3.31604e-05	0.000445976	HERC6
ENSG00000125730	397.134	1.01071	0.293067	3.44873	0.000563229	0.00385473	C3
ENSG00000267270	29.6561	1.0105	0.274168	3.6857	0.000228072	0.00194614	PARD6G-AS1
ENSG00000187634	928.666	1.00948	0.179929	5.61045	2.01797e-08	1.41839e-06	SAMD11
ENSG00000225342	11.4696	1.0091	0.386485	2.61097	0.00902861	0.0313697	AC079630.1
ENSG00000111254	27.0753	1.00832	0.270992	3.72086	0.000198545	0.00174363	AKAP3
ENSG00000269688	36.3945	1.00772	0.339751	2.96605	0.0030165	0.013679	AC008982.2
ENSG00000237781	22.0636	1.00664	0.353965	2.84391	0.00445637	0.0184495	AL356356.1
ENSG00000154319	347.54	1.00525	0.206494	4.86821	1.12616e-06	3.39417e-05	FAM167A
ENSG00000288596	53.0707	1.00438	0.228038	4.40444	1.06057e-05	0.000187047
ENSG00000175602	4528.41	1.00431	0.182342	5.50782	3.63306e-08	2.29407e-06	CCDC85B
ENSG00000162746	31.314	1.00239	0.244983	4.09169	4.28243e-05	0.000543721	FCRLB
ENSG00000254788	45.6009	1.00181	0.283279	3.53648	0.000405503	0.00301528	CKLF-CMTM1
ENSG00000137642	32.7065	0.999411	0.37717	2.64976	0.00805491	0.0287383	SORL1
ENSG00000185482	21.8222	0.999362	0.330159	3.02691	0.00247065	0.0117313	STAC3
ENSG00000216809	16.4821	0.997442	0.384412	2.59472	0.00946683	0.0324865	AL589993.1
ENSG00000257246	11.462	0.996879	0.390048	2.55578	0.010595	0.0354928	PHBP19
ENSG00000224420	21.9619	0.996295	0.327835	3.03901	0.00237356	0.0113425	ADM5
ENSG00000188603	32.1763	0.995791	0.247866	4.01745	5.8831e-05	0.000698106	CLN3
ENSG00000284707	22.2899	0.99444	0.330912	3.00515	0.00265447	0.0123903	AC079781.5
ENSG00000280339	26.3142	0.994021	0.285735	3.47883	0.000503616	0.00352696	AP001528.3
ENSG00000172425	21.1132	0.993555	0.305066	3.25686	0.00112653	0.00648343	TTC36
ENSG00000076555	380.133	0.991902	0.214472	4.62486	3.74844e-06	8.53324e-05	ACACB
ENSG00000277287	79.9391	0.991896	0.211556	4.68859	2.75099e-06	6.65595e-05	AL109976.1
ENSG00000139289	1763.17	0.990258	0.168905	5.8628	4.55133e-09	4.40219e-07	PHLDA1
ENSG00000137819	20.903	0.989478	0.400254	2.47212	0.0134313	0.0422806	PAQR5
ENSG00000130589	3359.15	0.989023	0.13224	7.47899	7.48973e-14	4.24249e-11	HELZ2
ENSG00000064687	1175.03	0.988348	0.198309	4.98387	6.23248e-07	2.15676e-05	ABCA7
ENSG00000262468	41.1532	0.988317	0.259016	3.81566	0.000135819	0.001321	LINC01569
ENSG00000287625	15.8866	0.986945	0.374781	2.63339	0.00845377	0.0298846
ENSG00000281344	52.0405	0.986715	0.325249	3.03372	0.00241558	0.011521	HELLPAR
ENSG00000260428	45.9695	0.984562	0.23811	4.13491	3.55093e-05	0.000470339	SCX
ENSG00000184371	1435.06	0.98337	0.179327	5.48366	4.16618e-08	2.50324e-06	CSF1
ENSG00000137561	17.7647	0.98244	0.342344	2.86974	0.00410806	0.0173617	TTPA
ENSG00000263327	66.2392	0.982393	0.20163	4.87226	1.10329e-06	3.3462e-05	TAPT1-AS1
ENSG00000273576	21.9846	0.982069	0.359029	2.73535	0.00623146	0.0237177	AC009283.1
ENSG00000130775	23.0899	0.981986	0.317744	3.0905	0.00199822	0.010014	THEMIS2
ENSG00000158106	40.9987	0.98106	0.2614	3.7531	0.000174662	0.00159113	RHPN1
ENSG00000146250	86.6821	0.980819	0.278687	3.51942	0.000432487	0.00315742	PRSS35
ENSG00000141854	38.4929	0.980694	0.260611	3.76306	0.000167845	0.00154371	MISP3
ENSG00000269388	73.8393	0.98013	0.243877	4.01895	5.84583e-05	0.000694539	AC018755.3
ENSG00000174791	1297.3	0.978588	0.149063	6.56493	5.2059e-11	1.08979e-08	RIN1
ENSG00000138030	70.9131	0.9782	0.236775	4.13135	3.60641e-05	0.000475725	KHK
ENSG00000175611	226.137	0.977877	0.203889	4.79614	1.61755e-06	4.444e-05	LINC00476
ENSG00000148488	27.4888	0.977282	0.40807	2.39489	0.0166255	0.0499357	ST8SIA6
ENSG00000246763	14.1562	0.976347	0.346196	2.82021	0.00479921	0.0194913	RGMB-AS1
ENSG00000266921	19.13	0.973436	0.29732	3.27403	0.00106025	0.0061952	AC006213.1
ENSG00000204248	56.432	0.973133	0.337176	2.88613	0.00390014	0.0167176	COL11A2
ENSG00000236772	14.1596	0.972992	0.381307	2.55173	0.010719	0.0358275	AL034550.1
ENSG00000230715	127.931	0.971331	0.276153	3.51736	0.000435859	0.00317835	AC018638.2
ENSG00000182397	47.3371	0.971175	0.25585	3.79587	0.000147126	0.00139832	DNM1P46
ENSG00000221890	788.499	0.971098	0.200542	4.84237	1.283e-06	3.7008e-05	NPTXR
ENSG00000162572	74.7724	0.971006	0.274867	3.53264	0.000411436	0.00304763	SCNN1D
ENSG00000131781	40.9382	0.970782	0.242876	3.99702	6.41436e-05	0.000749146	FMO5
ENSG00000106633	35.6362	0.970708	0.332752	2.91722	0.00353171	0.0154831	GCK
ENSG00000272841	51.4618	0.969723	0.206376	4.69882	2.61668e-06	6.44433e-05	AL139393.2
ENSG00000203896	66.3925	0.969592	0.297292	3.26142	0.00110857	0.00639647	LIME1
ENSG00000159588	31.1391	0.969081	0.355617	2.72507	0.00642882	0.0243295	CCDC17
ENSG00000146072	877.212	0.968557	0.172201	5.62456	1.85977e-08	1.3315e-06	TNFRSF21
ENSG00000241313	19.4521	0.968028	0.303589	3.18862	0.00142955	0.00777294	WWTR1-AS1
ENSG00000267048	28.3019	0.967841	0.254587	3.8016	0.000143763	0.00137406	AC092143.3
ENSG00000278963	21.3387	0.967793	0.329758	2.93486	0.00333698	0.0148081	AC005921.3
ENSG00000261879	62.0715	0.9667	0.266722	3.62437	0.000289663	0.00232432	AC087500.1
ENSG00000074410	266.44	0.965719	0.375853	2.56941	0.0101873	0.0343782	CA12
ENSG00000155093	50.7461	0.964413	0.330214	2.92057	0.00349389	0.0153787	PTPRN2
ENSG00000235370	19.3616	0.963817	0.380432	2.53348	0.0112937	0.0372279	DNM1P51
ENSG00000260630	503.02	0.963135	0.168151	5.72781	1.01735e-08	8.28982e-07	SNAI3-AS1
ENSG00000159753	22.0807	0.963132	0.294662	3.2686	0.0010808	0.00626773	CARMIL2
ENSG00000273451	13.8998	0.962154	0.353521	2.72163	0.00649602	0.0245009	AL031666.3
ENSG00000117407	16.2058	0.960336	0.369465	2.59926	0.00934243	0.0321354	ARTN
ENSG00000166448	405.974	0.960273	0.227111	4.2282	2.35563e-05	0.000346578	TMEM130
ENSG00000105519	113.738	0.959859	0.244178	3.93099	8.45969e-05	0.000919124	CAPS
ENSG00000255153	29.8091	0.958595	0.253071	3.78785	0.000151954	0.00143245	TOLLIP-AS1
ENSG00000272578	32.2406	0.958081	0.348183	2.75166	0.00592945	0.0228516	AP000347.1
ENSG00000254343	18.7912	0.957332	0.38709	2.47315	0.0133928	0.042201	AC091563.1
ENSG00000162998	26.2158	0.956263	0.364386	2.62431	0.0086824	0.0304622	FRZB
ENSG00000184292	122.559	0.955999	0.239909	3.98484	6.75243e-05	0.000779179	TACSTD2
ENSG00000285999	30.4726	0.955559	0.366174	2.60957	0.00906549	0.0314524
ENSG00000243679	340.575	0.954483	0.276681	3.44976	0.000561093	0.0038445	AC018638.5
ENSG00000234773	23.0232	0.954417	0.303532	3.14437	0.00166445	0.00871788	AC012618.3
ENSG00000042832	48.8203	0.953723	0.324348	2.94043	0.00327756	0.0145948	TG
ENSG00000137133	69.7434	0.951663	0.244476	3.89266	9.91493e-05	0.00104174	HINT2
ENSG00000148200	31.9047	0.950451	0.237754	3.99762	6.39831e-05	0.000748179	NR6A1
ENSG00000092758	18.5471	0.950319	0.323174	2.94058	0.00327595	0.014591	COL9A3
ENSG00000263126	10.4889	0.949648	0.373598	2.5419	0.0110253	0.0365719	AC040162.3
ENSG00000272146	9.7269	0.949423	0.389276	2.43894	0.0147303	0.0453687	ARF4-AS1
ENSG00000150636	26.1322	0.949112	0.289286	3.28087	0.00103487	0.00608194	CCDC102B
ENSG00000135454	206.444	0.947593	0.120069	7.8921	2.97154e-15	2.28915e-12	B4GALNT1
ENSG00000116032	56.1057	0.946388	0.218652	4.32829	1.50271e-05	0.000244845	GRIN3B
ENSG00000103269	68.7141	0.94576	0.22711	4.16433	3.12272e-05	0.000427015	RHBDL1
ENSG00000232600	18.3649	0.944191	0.285946	3.30199	0.000960009	0.00573474	TONSL-AS1
ENSG00000184058	15.1772	0.944121	0.367115	2.57173	0.0101191	0.0342202	TBX1
ENSG00000244560	86.6271	0.943887	0.251677	3.7504	0.000176556	0.00159938	AC004890.2
ENSG00000142408	24.5615	0.942935	0.388092	2.42967	0.0151125	0.0462722	CACNG8
ENSG00000157388	28.3951	0.942818	0.350058	2.69332	0.00707453	0.0261513	CACNA1D
ENSG00000130997	43.3684	0.942726	0.260186	3.62328	0.00029089	0.00232845	POLN
ENSG00000170500	123.691	0.94246	0.238978	3.94371	8.02322e-05	0.000887021	LONRF2
ENSG00000217930	49.0251	0.942099	0.274759	3.42882	0.000606215	0.00406514	PAM16
ENSG00000123453	63.1	0.941957	0.266322	3.5369	0.000404846	0.00301489	SARDH
ENSG00000244041	20.3329	0.941544	0.26082	3.60994	0.00030627	0.00242488	LINC01011
ENSG00000170412	127.912	0.941029	0.201956	4.65956	3.16882e-06	7.44248e-05	GPRC5C
ENSG00000229222	12.9434	0.939283	0.38847	2.41791	0.0156101	0.0474562	KRT18P4
ENSG00000143891	72.0036	0.939107	0.244045	3.84809	0.000119042	0.00119409	GALM
ENSG00000271551	20.2886	0.939025	0.385311	2.43706	0.0148073	0.0455259	AL355297.4
ENSG00000226180	26.0196	0.938804	0.256597	3.65867	0.000253523	0.00209554	AC010536.1
ENSG00000260081	15.3474	0.938072	0.355083	2.64184	0.0082458	0.0292892	AF274858.1
ENSG00000267750	35.3881	0.937383	0.233289	4.01812	5.86652e-05	0.000696568	RUNDC3A-AS1
ENSG00000249628	11.9958	0.936704	0.385876	2.42747	0.0152044	0.0464796	LINC00942
ENSG00000246922	134.834	0.935408	0.245776	3.80593	0.000141272	0.00135902	UBAP1L
ENSG00000272556	44.6642	0.934783	0.248349	3.76399	0.000167222	0.00153939	GTF2IP13
ENSG00000136383	63.9623	0.932724	0.314096	2.96955	0.00298238	0.0135466	ALPK3
ENSG00000107954	19.8912	0.931257	0.309449	3.00941	0.00261759	0.0122658	NEURL1
ENSG00000254876	16.9246	0.930708	0.359907	2.58597	0.00971057	0.0331295	AL590705.5
ENSG00000285581	22.8855	0.930026	0.290829	3.19785	0.00138458	0.00759707
ENSG00000103196	3774.34	0.929163	0.262162	3.54423	0.000393766	0.00295079	CRISPLD2
ENSG00000198870	19.8457	0.928846	0.300804	3.08788	0.00201591	0.0100921	STKLD1
ENSG00000272693	32.8382	0.928714	0.265113	3.50309	0.000459896	0.00330984	AC073107.1
ENSG00000134955	17.1651	0.927757	0.380553	2.43792	0.0147722	0.0454665	SLC37A2
ENSG00000275793	14.3129	0.926848	0.354862	2.61186	0.00900523	0.031311	RIMBP3
ENSG00000188897	35.9096	0.923767	0.289592	3.18989	0.00142329	0.00774762	AC099489.1
ENSG00000279611	56.1039	0.923536	0.254705	3.6259	0.000287958	0.00231363	AC012313.10
ENSG00000002822	32.6454	0.923066	0.352508	2.61856	0.00883005	0.0308803	MAD1L1
ENSG00000267838	40.6776	0.920855	0.331324	2.77932	0.00544724	0.0214668	AC245884.8
ENSG00000167703	362.278	0.920416	0.219423	4.1947	2.73228e-05	0.000387204	SLC43A2
ENSG00000114859	146.978	0.919127	0.155765	5.90074	3.61885e-09	3.64898e-07	CLCN2
ENSG00000111641	36.0282	0.919099	0.292004	3.14755	0.00164644	0.0086528	NOP2
ENSG00000205485	132.312	0.919049	0.241492	3.80572	0.000141393	0.0013595	AC004980.1
ENSG00000132334	20.2817	0.918857	0.331401	2.77264	0.00556034	0.0217877	PTPRE
ENSG00000166343	30.0825	0.917975	0.291651	3.14752	0.00164663	0.0086528	MSS51
ENSG00000187808	24.3103	0.916273	0.354177	2.58705	0.00968022	0.0330501	SOWAHD
ENSG00000124406	25.3839	0.915903	0.294032	3.11498	0.00183959	0.00938757	ATP8A1
ENSG00000155846	94.7082	0.915743	0.181615	5.04223	4.60146e-07	1.6784e-05	PPARGC1B
ENSG00000235703	72.1319	0.915208	0.278348	3.288	0.00100901	0.00595724	LINC00894
ENSG00000271913	27.0274	0.914874	0.305155	2.99806	0.00271703	0.0126364	AL035530.2
ENSG00000186868	79.8225	0.913917	0.214791	4.25491	2.09135e-05	0.000315159	MAPT
ENSG00000176531	350.107	0.913871	0.168354	5.42826	5.69066e-08	3.17671e-06	PHLDB3
ENSG00000183114	24.2863	0.913423	0.299572	3.0491	0.00229531	0.0110735	FAM43B
ENSG00000215068	76.8812	0.911885	0.257834	3.53671	0.000405137	0.00301489	AC025171.2
ENSG00000233593	25.691	0.910244	0.273649	3.32632	0.000880005	0.00536839	AL590094.1
[truncated: 5,411 more rows]

## Sheet: (Sheet 4)72-h exposure to A20
	baseMean	log2FoldChange	lfcSE	stat	pvalue	padj	symbol
[truncated: 6,819 more rows]

[truncated: 1 more sheets: (Sheet 5)72-h exposure to Euro6]
