# Supplementary material for: Traffic-related ultrafine particles impair mitochondrial functions in human olfactory mucosa cells – Implications for Alzheimer's disease
Source: Redox Biol. 2024 Jul 19;75:103272. doi: 10.1016/j.redox.2024.103272 (PMC11321383; doi:10.1016/j.redox.2024.103272)
Supplement: Multimedia component 3 [file mmc3.xlsx]

## Sheet: (Sheet 1)24-h exposure to A0
© 2000-2023 QIAGEN. All rights reserved.
Ingenuity Canonical Pathways	-log(p-value)	Ratio	z-score	Molecules
Oxidative Phosphorylation	2.79	0.179	-4.243	ATP5F1A,ATP5F1B,ATP5MC2,ATP5MC3,COX4I1,COX5B,COX8A,CYC1,ENOX1,NDUFA1,NDUFB10,NDUFB11,NDUFS2,NDUFS5,NDUFS8,SDHC,UQCRC1,UQCRFS1,UQCRH
Signaling by Rho Family GTPases	5.85	0.177	-3.781	ACTA2,ACTB,ACTC1,ACTG1,ACTG2,ACTR2,ARFIP2,ARHGEF17,ARHGEF2,ARPC5,CDC42EP1,CDC42EP4,CDH11,CFL1,CYFIP1,DES,GNA14,GNAI2,GNAS,GNB2,GNB4,GNG11,GNG5,ITGA2,ITGA5,ITGA6,JUN,MAP2K1,MAPK3,MSN,MYL12A,MYL6,MYL9,MYLK,PARD6A,PIK3CD,PIK3R3,PIP5K1A,PPP1R12B,RAF1,RELB,RHOA,RHOBTB1,RHOC,RHOG,ROCK1,SLC9A1
Integrin Signaling	5.32	0.185	-3.656	ACTA2,ACTB,ACTC1,ACTG1,ACTG2,ACTN1,ACTN4,ACTR2,AKT2,ARF3,ARPC5,CAPNS1,ILK,ITGA2,ITGA5,ITGA6,MAP2K1,MAPK3,MYL12A,MYL9,MYLK,NEDD9,PFN1,PIK3CD,PIK3R3,PPP1R12B,RAF1,RHOA,RHOBTB1,RHOC,RHOG,ROCK1,RRAS,SRC,TSPAN2,VASP,VCL,ZYX
Actin Cytoskeleton Signaling	5.15	0.175	-3.55	ACTA2,ACTB,ACTC1,ACTG1,ACTG2,ACTN1,ACTN4,ACTR2,ARPC5,CFL1,CYFIP1,EGF,FGF1,FGF14,FLNA,ITGA2,ITGA5,ITGA6,MAP2K1,MAPK3,MSN,MYH11,MYH9,MYL12A,MYL6,MYL9,MYLK,PFN1,PIK3CD,PIK3R3,PIP5K1A,PPP1R12B,RAF1,RHOA,ROCK1,RRAS,SLC9A1,SSH1,SSH3,TMSB10/TMSB4X,VAV3,VCL
Neutrophil Extracellular Trap Signaling Pathway	0.517	0.0942	-3.333	AKT2,ATP5F1A,ATP5F1B,COL13A1,CXCL8,CYC1,DNASE1,IFNAR1,ITGA2,MAP2K1,MAPK3,MMP2,NDUFB10,NDUFB11,NDUFS2,NDUFS5,NDUFS8,PIK3CD,PIK3R3,PLA2G4A,PLCD3,PRKCA,PRKD1,RAF1,SDHC,SELPLG,SLC25A4,SLC25A5,SRC,TIMM17B,TIMM23,TOMM20,TOMM22,TSPO,UQCRFS1,VDAC2
Ephrin Receptor Signaling	5.12	0.184	-3.138	ACTR2,AKT2,ANGPT1,ARPC5,CFL1,CREB3L1,EFNA1,EGF,EPHA4,EPHA5,EPHB2,FGF1,GNA14,GNAI2,GNAS,GNB2,GNB4,GNG11,GNG5,GRIN2A,GRIN2D,ITGA2,ITGA5,ITGA6,JAK2,MAP2K1,MAP4K4,MAPK3,PTPN13,RAF1,RASA1,RHOA,ROCK1,RRAS,SDC2,SRC,STAT3
Estrogen Receptor Signaling	5.08	0.152	-3	ADCY6,AKT2,ATP5F1A,ATP5F1B,CACNB3,CACNG4,CARM1,CCND1,CFL1,CREB3L1,CYC1,EGF,EIF4EBP1,FBXO32,FOXO1,GNA14,GNAI2,GNAS,GNB2,GNB4,GNG11,GNG5,HES1,IGF2,JAK2,JUN,MAP2K1,MAPK3,MMP2,MMP28,MYC,MYL12A,MYL6,MYL9,NDUFB10,NDUFB11,NDUFS2,NDUFS5,NDUFS8,PGR,PIK3CD,PIK3R3,PLCD3,PPP1R12B,PRKCA,PRKD1,RAF1,RELB,RHOA,ROCK1,RPS6KB2,RRAS,RUNX2,SDHC,SRA1,SRC,THRAP3,TP53,TRRAP,UQCRFS1,ZDHHC7
Adrenomedullin signaling pathway	0.405	0.0933	-3	ADCY6,ADM,AKT2,CALCRL,GNA14,GNAS,MAP2K1,MAPK3,MMP2,MYLK,NPR3,PIK3CD,PIK3R3,PLCD3,RAF1,RELB,RRAS,TFAP2B
VEGF Signaling	3.73	0.206	-2.982	ACTA2,ACTB,ACTC1,ACTG1,ACTG2,ACTN1,ACTN4,AKT2,FLT1,FOXO1,MAP2K1,MAPK3,PIK3CD,PIK3R3,PRKCA,RAF1,ROCK1,RRAS,SRC,VCL
Pulmonary Healing Signaling Pathway	2.82	0.152	-2.921	CCND1,CFL1,EGF,ETV5,FGFR2,FZD2,IDH2,JAG1,MAPK3,MMP2,MMP28,MYC,NFKBIA,NOTCH2,NOTCH3,PRKCA,PRKD1,RAF1,RRAS,SMAD9,SRC,STAT3,STAT5A,STAT5B,TCF7L1,TGFB1,TGFB2,THBS1,WNT2,WNT2B
Glioblastoma Multiforme Signaling	2.32	0.149	-2.858	AKT2,CCND1,EGF,FOXO1,FZD2,IGF2,MAP2K1,MAPK3,MYC,NF2,PDGFRB,PIK3CD,PIK3R3,PLCD3,RAF1,RHOA,RHOBTB1,RHOC,RHOG,RRAS,SRC,TP53,TSC1,WNT2,WNT2B
Paxillin Signaling	1.73	0.151	-2.84	ACTA2,ACTB,ACTC1,ACTG1,ACTG2,ACTN1,ACTN4,ARFIP2,ITGA2,ITGA5,ITGA6,PIK3CD,PIK3R3,RRAS,SRC,VCL
tRNA Charging	1.86	0.211	-2.828	AARS1,CARS1,CARS2,GARS1,MARS1,QARS1,SARS1,VARS1
Cardiac Hypertrophy Signaling	2.19	0.134	-2.785	ADCY6,CACNB3,CACNG4,GNA14,GNAI2,GNAS,GNB2,GNB4,GNG11,GNG5,HSPB1,JUN,MAP2K1,MAP3K8,MAPK3,MAPKAPK2,MEF2B,MYL12A,MYL6,MYL9,PIK3CD,PIK3R3,PLCD3,RAF1,RHOA,RHOBTB1,RHOC,RHOG,ROCK1,RRAS,SRF,TGFB1,TGFB2,TGFBR2
Pyridoxal 5'-phosphate Salvage Pathway	2.06	0.185	-2.714	AKT2,CDK18,CDK7,CSNK1A1,DAPK1,DMPK,EIF2AK2,GRK5,MAP2K1,MAP3K8,MAPK3,PIM1
Oxytocin Signaling Pathway	1.33	0.117	-2.694	AKT2,ATP2B4,CACNB3,CACNG4,CREB3L1,CXCL8,EEF2,GNAI2,GNB2,GNB4,GNG11,GNG5,HSPB1,MAPK3,MYH11,MYH9,MYL6,MYL9,MYLK,NPR3,PIK3CD,PIK3R3,PLA2G4A,PPP1R12B,PPP1R14A,PRKCA,PRKD1,RAF1,RELB,RHOA,ROCK1,RRAS
Fcγ Receptor-mediated Phagocytosis in Macrophages and Monocytes	3.99	0.215	-2.683	ACTA2,ACTB,ACTC1,ACTG1,ACTG2,ACTR2,AKT2,ARPC5,GAB2,GPLD1,MAPK3,NAPEPLD,PIK3R3,PIP5K1A,PRKCA,PRKD1,RPS6KB2,SRC,VASP,VAV3
Macrophage Alternative Activation Signaling Pathway	0.85	0.111	-2.683	AKT2,CREB3L1,DUSP1,EIF4EBP1,JAK2,JUN,MAPK3,MYC,NFKBIA,NFKBID,NR1H2,PIK3CD,PIK3R3,RELB,RPS6KA5,SREBF1,STAT3,TGFB1,TGFB2,THBS1
Acute Myeloid Leukemia Signaling	4.72	0.233	-2.673	AKT2,CCND1,EIF4EBP1,IDH2,IDH3B,IDH3G,MAP2K1,MAPK3,MYC,PIK3CD,PIK3R3,PIM1,RAF1,RARA,RELB,RPS6KB2,RRAS,STAT3,STAT5A,STAT5B,TCF7L1
NGF Signaling	1.89	0.151	-2.673	AKT2,CREB3L1,MAP2K1,MAP3K8,MAPK3,NGF,PIK3CD,PIK3R3,RAF1,RELB,RHOA,RHOG,ROCK1,RPS6KA5,RPS6KB2,RRAS,TP53,TRAF4
RAC Signaling	1.88	0.146	-2.668	ACTR2,ANK1,ARFIP2,ARPC5,CFL1,CYFIP1,ITGA2,ITGA5,ITGA6,JUN,MAP2K1,MAPK3,PARD6A,PIK3CD,PIK3R3,PIP5K1A,RAF1,RELB,RHOA,RRAS
Leukocyte Extravasation Signaling	3.8	0.169	-2.646	ACTA2,ACTB,ACTC1,ACTG1,ACTG2,ACTN1,ACTN4,AFDN,ARHGAP1,CLDN15,GNAI2,ICAM1,ITGA2,JAM2,MMP2,MMP28,MSN,MYL6,PIK3CD,PIK3R3,PRKCA,PRKD1,RASGRP1,RHOA,ROCK1,SELPLG,SRC,TIMP1,VASP,VAV3,VCAM1,VCL
RAR Activation	2.7	0.129	-2.61	ACTB,ACVR1,ADCY6,ADH1C,AKT2,ALDH1A2,CAMK2D,CARM1,CDK7,CDKN2B,CRABP2,CREB3L1,CXCL8,DHRS3,DUSP1,EGF,ERCC2,GNA14,JAK2,JUN,LAMB1,LIF,MAP2K1,MAPK3,MMP2,MPPE1,NAPEPLD,PDE5A,PDE7A,PIK3CD,PIK3R3,PLAU,PRMT1,RARA,RDH10,RELB,RHOA,RHOBTB1,RHOC,RHOG,RPS6KA5,SORBS3,SOX9,SRA1,SRC,STAT5A,STAT5B,TDP2,TGFB1,TGFB2,TGFBR2,TNIP1,TRIM24
Myelination Signaling Pathway	2.65	0.134	-2.592	ACVR1,AKT2,ARHGAP1,BDNF,BMP2,CHD8,CREB3L1,DAG1,EIF4EBP1,ERBB3,FGFR2,FGFRL1,FZD2,HDAC5,ILK,ITGA2,ITGA6,JUN,LAMA3,LAMB1,LAMC2,MAP2K1,MAPK3,MBP,NGF,NOTCH2,PDGFRB,PIK3CD,PIK3R3,RAB35,RAF1,RHOA,ROCK1,RPS6KB2,RRAS,SCD,SMAD9,SRC,SREBF1,TSC1,WNT2,WNT2B,ZNF875
RHOA Signaling	4.01	0.197	-2.558	ACTA2,ACTB,ACTC1,ACTG1,ACTG2,ACTR2,ARHGAP1,ARPC5,CDC42EP1,CDC42EP4,CFL1,LPAR2,MSN,MYL12A,MYL6,MYL9,MYLK,NRP2,PFN1,PIP5K1A,PPP1R12B,RHOA,ROCK1,SEMA3F
Thrombin Signaling	3.89	0.164	-2.558	ADCY6,AKT2,ARHGEF17,ARHGEF2,ARHGEF28,CAMK2D,EGF,F2RL2,GNA14,GNAI2,GNAS,GNB2,GNB4,GNG11,GNG5,MAP2K1,MAPK3,MYL12A,MYL6,MYL9,MYLK,PIK3CD,PIK3R3,PLCD3,PPP1R12B,PRKCA,PRKD1,RAF1,RELB,RHOA,RHOBTB1,RHOC,RHOG,ROCK1,RRAS,SRC
TEC Kinase Signaling	0	0.0853	-2.558	ACTA2,ACTB,ACTC1,ACTG1,ACTG2,GNA14,GNAI2,GNAS,GNB2,GNB4,GNG11,GNG5,ITGA2,ITGA5,ITGA6,JAK2,PIK3CD,PIK3R3,PRKCA,PRKD1,RELB,RHOA,RHOBTB1,RHOC,RHOG,SRC,STAT3,STAT5A,STAT5B,TNFRSF21,TRBC2,VAV3
Colorectal Cancer Metastasis Signaling	3.51	0.152	-2.556	ADCY6,AKT2,CCND1,EGF,FZD2,GNA14,GNAI2,GNAS,GNB2,GNB4,GNG11,GNG5,JAK2,JUN,LRP5,MAP2K1,MAPK3,MMP2,MMP28,MYC,PIK3CD,PIK3R3,PTGER1,PTGER3,RELB,RHOA,RHOBTB1,RHOC,RHOG,RRAS,SRC,STAT3,TCF7L1,TGFB1,TGFB2,TGFBR2,TLR6,TP53,WNT2,WNT2B
ILK Signaling	7.14	0.209	-2.535	ACTA2,ACTB,ACTC1,ACTG1,ACTG2,ACTN1,ACTN4,AKT2,BMP2,CCND1,CFL1,CREB3L1,FBLIM1,FERMT2,FLNA,FLNB,FLNC,ILK,JUN,KRT18,LIMS2,MAPK3,MYC,MYH11,MYH9,MYL6,MYL9,PIK3CD,PIK3R3,PPP1R14B,PPP2R1A,PTPA,RELB,RHOA,RHOBTB1,RHOC,RHOG,RPS6KA5,TGFB1I1,TMSB10/TMSB4X,VCL
Agrin Interactions at Neuromuscular Junction	2.32	0.191	-2.53	ACTA2,ACTB,ACTC1,ACTG1,ACTG2,DAG1,ERBB3,JUN,LAMB1,MAPK3,RRAS,SRC,UTRN
α-Adrenergic Signaling	1.73	0.151	-2.53	ADCY6,GNA14,GNAI2,GNAS,GNB2,GNB4,GNG11,GNG5,MAP2K1,MAPK3,PRKCA,PRKD1,PYGM,RAF1,RRAS,SLC8A1
Regulation of Actin-based Motility by Rho	3.83	0.2	-2.524	ACTA2,ACTB,ACTC1,ACTG2,ACTR2,ARPC5,CFL1,ITGA2,ITGA5,ITGA6,MYL12A,MYL6,MYL9,MYLK,PFN1,PIP5K1A,PPP1R12B,RHOA,RHOBTB1,RHOC,RHOG,ROCK1
PEDF Signaling	2.72	0.19	-2.496	AKT2,BDNF,MAPK3,NFKBIA,NFKBID,NGF,PIK3CD,PIK3R3,RAF1,RELB,RHOA,ROCK1,RRAS,SRF,TCF7L1,TP53
Glioma Signaling	2.43	0.164	-2.496	AKT2,CAMK2D,CCND1,CDKN2B,EGF,HDAC5,IDH2,IDH3B,IDH3G,IGF2,MAP2K1,MAPK3,PDGFRB,PIK3CD,PIK3R3,PRKCA,PRKD1,RAF1,RRAS,TP53
Serotonin Receptor Signaling	1.69	0.115	-2.496	ADCY6,AKT2,BDNF,CACNA1G,CACNB3,CACNG4,CAMK2D,CCR7,CREB3L1,CXCL8,EIF4EBP1,FOXO1,GNA14,GNAI2,GNAS,GNB2,GNB4,GNG11,GNG5,GPLD1,JAK2,JUN,MAP2K1,MAPK3,MMP2,MYC,MYLK,NAPEPLD,NFKBIA,PIK3CD,PIK3R3,PLA2G4A,PLCD3,PPP1R12B,PRKCA,PRKD1,RAF1,RHOA,RHOBTB1,RHOC,RHOG,ROCK1,RPS6KB2,RRAS,SRC,SRF,STAT3,STIM2,TGFB1,TGFB2,TGM1,TRPC6
Salvage Pathways of Pyrimidine Ribonucleotides	1.46	0.146	-2.496	AKT2,CDADC1,CDK18,CDK7,CSNK1A1,DAPK1,DMPK,EIF2AK2,GRK5,MAP2K1,MAP3K8,MAPK3,NME4,PIM1
G-Protein Coupled Receptor Signaling	1.32	0.104	-2.492	ADCY6,ADGRD1,ADGRE2,ADGRG1,AKT2,BDKRB2,C5AR1,CALCRL,CAMK2D,CCND1,CCR10,CCR7,CREB3L1,DUSP1,DUSP4,DUSP6,F2RL2,FOXO1,FZD2,GNA14,GNAI2,GNAS,GNB2,GNB4,GNG11,GNG5,GPR137B,GPR137C,GPR162,GPR176,GPRC5A,GRK5,HRH1,JUN,LATS2,LPAR2,MAP2K1,MAP3K8,MAPK3,MEF2B,MPPE1,MRTFA,MYL12A,MYL6,MYL9,MYLK,NAPEPLD,NFAT5,NFKBIA,NFKBID,NPR3,PDE5A,PDE7A,PIK3CD,PIK3R3,PREX2,PRKCA,PTGER1,PTGER3,PTGIR,RAF1,RASA1,RASGRP1,RELB,RGS4…
S100 Family Signaling Pathway	1.36	0.104	-2.491	ADGRD1,ADGRE2,ADGRG1,AKT2,ANXA2,ATP2A2,ATP5F1A,ATP5F1B,BCL3,BDKRB2,BDNF,BSG,C5AR1,CACNA1G,CACNB3,CACNG4,CALCRL,CAMK2D,CCR10,CCR7,CREB3L1,CXCL8,EGF,EREG,F2RL2,FGFR2,FGFRL1,FZD2,GPR137B,GPR137C,GPR162,GPR176,GPRC5A,HRH1,ILK,IRAK4,JUN,LPAR2,MAP2K1,MAP3K8,MAPK3,MCAM,MMP2,MMP28,MYH9,NGF,PIK3CD,PIK3R3,PLA2G4A,PLCD3,PRKCA,PRKD1,PTGER1,PTGER3,PTGIR,RAF1,RHOA,ROCK1,S100A16,S100A2,S100A3,S100A4,S100A5,S100…
Synaptogenesis Signaling Pathway	2.01	0.126	-2.466	ACTR2,ADCY6,AFDN,AKT2,AP2M1,ARPC5,BDNF,CACNB3,CADM1,CAMK2D,CDH11,CFL1,CREB3L1,EFNA1,EIF4EBP1,EPHA4,EPHA5,EPHB2,GRIN2A,GRIN2D,LRP8,MAPK3,MARCKS,NAPA,NRXN3,PIK3CD,PIK3R3,RAF1,RASGRP1,RASGRP2,RHOA,RPS6KB2,RRAS,SRC,STXBP1,STXBP2,STXBP4,THBS1,THBS3
STAT3 Pathway	1.94	0.148	-2.357	EGF,FGFR2,FLT1,IFNAR1,IL1R1,JAK2,MAP2K1,MAPK3,MYC,PDGFRB,PIM1,RAF1,RRAS,SOCS2,SOCS7,SRC,STAT3,TGFB1,TGFB2,TGFBR2
IL-10 Signaling	1.01	0.119	-2.357	AKT2,BCL3,BLVRA,BLVRB,BMP2,CCND1,CREB3L1,DUSP1,ICAM1,IL1R1,JUN,MAP4K4,NFKBIA,NFKBID,RELB,STAT3,STAT5A,STAT5B
IL-2 Signaling	1.42	0.161	-2.333	AKT2,JUN,MAP2K1,MAPK3,PIK3CD,PIK3R3,RAF1,RRAS,STAT5A,STAT5B
G Beta Gamma Signaling	1.3	0.132	-2.324	AKT2,CACNA1G,CACNB3,CACNG4,GNA14,GNAI2,GNAS,GNB2,GNB4,GNG11,GNG5,MAPK3,PRKCA,PRKD1,RAF1,RRAS,SRC
CXCR4 Signaling	3.03	0.163	-2.294	ADCY6,AKT2,GNA14,GNAI2,GNAS,GNB2,GNB4,GNG11,GNG5,JUN,MAP2K1,MAPK3,MYL12A,MYL6,MYL9,PIK3CD,PIK3R3,PRKCA,PRKD1,RAF1,RHOA,RHOBTB1,RHOC,RHOG,ROCK1,RRAS,SRC
Tumor Microenvironment Pathway	3.22	0.163	-2.268	AKT2,CCND1,CSPG4,CXCL8,EGF,FGF1,FGF14,FOXO1,ICAM1,IGF2,ITGA5,JAK2,JUN,MAP2K1,MAPK3,MMP2,MMP28,MYC,PIK3CD,PIK3R3,PLAU,RAF1,RELB,RRAS,SLC1A4,STAT3,TGFB1,TGFB2,TNC
Chronic Myeloid Leukemia Signaling	1.6	0.122	-2.263	AKT2,CCND1,FZD2,GAB2,HDAC5,HES1,JAK2,JUN,MAP2K1,MAPK3,MYC,NFAT5,NOTCH2,NOTCH3,PIK3CD,PIK3R3,PLCD3,PTPN13,RAF1,RELB,RRAS,STAT3,STAT5A,STAT5B,TCF7L1,TGFB1,TGFB2,TGFBR2,TP53,TRIB2,WNT2,WNT2B,ZNF875
Glycogen Degradation III	2.48	0.385	-2.236	MGAM,PGM1,PGM5,PYGM,TYMP
Colanic Acid Building Blocks Biosynthesis	2.32	0.357	-2.236	GFUS,GMPPA,PMM2,UGDH,UGP2
Necroptosis Signaling Pathway	1.41	0.131	-2.236	CAMK2D,CAPNS1,DAPK1,EIF2AK2,GLUL,IFNAR1,PLA2G4A,SLC25A13,SLC25A3,SLC25A4,SLC25A5,TICAM1,TIMM17B,TIMM23,TNIP1,TOMM20,TOMM22,TP53,TSPO,VDAC2
IL-22 Signaling	1.3	0.208	-2.236	AKT2,MAPK3,STAT3,STAT5A,STAT5B
Basal Cell Carcinoma Signaling	0.402	0.1	-2.236	BMP2,FZD2,TCF7L1,TP53,WNT2,WNT2B,ZNF875
CREB Signaling in Neurons	0.449	0.0908	-2.188	ADCY6,ADGRD1,ADGRE2,ADGRG1,AKT2,BDKRB2,C5AR1,CACNA1G,CACNB3,CACNG4,CALCRL,CAMK2D,CCR10,CCR7,CREB3L1,EGF,F2RL2,FGFR2,FLT1,FZD2,GNA14,GNAI2,GNAS,GNB2,GNB4,GNG11,GNG5,GPR137B,GPR137C,GPR162,GPR176,GPRC5A,GRIK1,GRIN2A,GRIN2D,HRH1,LPAR2,MAP2K1,MAPK3,PDGFRB,PIK3CD,PIK3R3,PLCD3,POLR2E,PRKCA,PRKD1,PTGER1,PTGER3,PTGIR,RAF1,RRAS,TGFB1,TGFB2,TGFBR2
Neuregulin Signaling	2.74	0.174	-2.183	AKT2,EGF,ERBB3,EREG,ITGA2,ITGA5,ITGA6,MAP2K1,MAPK3,MYC,PIK3R3,PRKCA,PRKD1,RAF1,RNF41,RPS6KB2,RRAS,SRC,STAT5A,STAT5B
HMGB1 Signaling	1.05	0.119	-2.183	AKT2,CXCL8,ICAM1,IL1R1,JUN,LIF,MAP2K1,MAPK3,PIK3CD,PIK3R3,RELB,RHOA,RHOBTB1,RHOC,RHOG,RRAS,TGFB1,TGFB2,VCAM1
Gαi Signaling	1.03	0.121	-2.138	ADCY6,GNA14,GNAI2,GNAS,GNB2,GNB4,GNG11,GNG5,MAPK3,NPR3,PTGER3,RAF1,RGS4,RGS7,RRAS,SRC,STAT3
IL-15 Signaling	0	0.0566	-2.138	AKT2,CXCL8,JAK2,MAP2K1,MAPK3,MYC,PIK3CD,PIK3R3,RAF1,RELB,RPS6KB2,RRAS,STAT3,STAT5A,STAT5B
PI3K Signaling in B Lymphocytes	0	0.0462	-2.138	AKT2,ATF5,CAMK2D,JUN,MAP2K1,MAPK3,NFAT5,NFKBIA,NFKBID,PIK3CD,PLCD3,RAF1,RELB,RRAS,VAV3
IL-4 Signaling	0	0.0378	-2.138	AKT2,COL13A1,CREB3L1,EIF4EBP1,GNAI2,MAPK3,PIK3CD,PIK3R3,RPS6KB2,RRAS,STAT3,TGFB1,TGFB2,TRBC2
Regulation of Cellular Mechanics by Calpain Protease	1.14	0.136	-2.121	ACTN1,ACTN4,CAPNS1,CCND1,EGF,ITGA2,ITGA5,ITGA6,MAPK3,RRAS,SRC,VCL
Gαs Signaling	0.573	0.105	-2.121	ADCY6,CREB3L1,GNA14,GNAI2,GNAS,GNB2,GNB4,GNG11,GNG5,MAP2K1,MAPK3,PTGIR,SRC
Insulin Secretion Signaling Pathway	1.1	0.112	-2.117	ADCY6,AGO3,CACNA1G,CACNB3,CACNG4,CAMK2D,CREB3L1,EIF4EBP1,EIF4G3,GNA14,GNAS,JAK2,MAPK3,NAPA,PDHA1,PDHB,PIK3CD,PIK3R3,PLCD3,PRKCA,PRKD1,RPS6KA5,RPS6KB2,SEC61B,SEC61G,SRC,SSR2,STAT3,STAT5A,STAT5B
Phospholipase C Signaling	0	0.0586	-2.117	ADCY6,ARHGEF17,ARHGEF2,CREB3L1,GNAS,GNB2,GNB4,GNG11,GNG5,GPLD1,HDAC5,ITGA2,ITGA5,ITGA6,MAP2K1,MAPK3,MARCKS,MEF2B,MYL12A,MYL6,MYL9,NAPEPLD,NFAT5,PLA2G4A,PLCD3,PPP1R12B,PPP1R14A,PRKCA,PRKD1,RAF1,RELB,RHOA,RHOBTB1,RHOC,RHOG,RRAS,SRC,TRBC2
Coronavirus Replication Pathway	3.19	0.262	-2.111	COPA,COPE,COPG1,COPZ1,CTSL,DDX1,IFITM2,TUBA1A,TUBB2A,TUBB2B,TUBB6
Ovarian Cancer Signaling	0.913	0.115	-2.111	AKT2,CCND1,EGF,FZD2,HDAC5,MAP2K1,MAPK3,MMP2,PIK3CD,PIK3R3,RAF1,RPS6KB2,RRAS,SRC,TCF7L1,TP53,WNT2,WNT2B
Melanocyte Development and Pigmentation Signaling	0.872	0.122	-2.111	ADCY6,CREB3L1,GNAS,MAP2K1,MAPK3,PIK3CD,PIK3R3,RAF1,RPS6KA5,RPS6KB2,RRAS,SRC
Sphingosine-1-phosphate Signaling	0.517	0.103	-2.111	ADCY6,AKT2,GNAI2,MAPK3,PDGFRB,PIK3CD,PIK3R3,PLCD3,RHOA,RHOBTB1,RHOC,RHOG
SNARE Signaling Pathway	0	0.0833	-2.111	ADCY6,CACNB3,CAMK2D,MYH11,MYH9,MYL6,MYL9,NAPA,STXBP1,STXBP2,STXBP4
EIF2 Signaling	6.18	0.193	-2.041	ACTA2,ACTB,ACTC1,ACTG2,AGO3,AKT2,ATF5,CCND1,EIF2AK2,EIF3D,EIF3F,EIF3G,EIF3I,EIF4G3,HSPA5,MAP2K1,MAPK3,MYC,PIK3CD,PIK3R3,RAF1,RPL18,RPL18A,RPL23A,RPL24,RPL27A,RPL3,RPL36,RPL37A,RPL5,RPL8,RPLP2,RPS14,RPS16,RPS21,RPS23,RPS3,RPS5,RPS7,RRAS,SREBF1
Apelin Cardiomyocyte Signaling Pathway	2.04	0.163	-2	AKT2,ATP2A2,GNAI2,MAPK3,MYL12A,MYL6,MYL9,MYLK,PIK3CD,PIK3R3,PLCD3,PRKCA,PRKD1,SLC8A1,SLC9A1,TGFB1
Glycogen Degradation II	1.96	0.364	-2	PGM1,PGM5,PYGM,TYMP
Insulin Receptor Signaling	1.62	0.14	-2	AKT2,EIF4EBP1,FOXO1,INPP5J,JAK2,MAP2K1,MAPK3,PIK3CD,PIK3R3,PPP1R14A,PPP1R14B,PPP1R3D,RAF1,RPS6KB2,RRAS,STXBP4,SYNJ1,SYNJ2,TSC1
Corticotropin Releasing Hormone Signaling	1.32	0.129	-2	ADCY6,ARPC5,BDNF,CACNA1G,CACNB3,CACNG4,CREB3L1,GNAI2,GNAS,JUN,JUND,MAP2K1,MAPK3,MEF2B,NPR3,NR4A1,PRKCA,PRKD1,RAF1
Glutaryl-CoA Degradation	1.2	0.222	-2	HACD1,HACD2,HADHA,PARK7
TCA Cycle II (Eukaryotic)	0.94	0.182	-2	DLST,IDH3B,IDH3G,SDHC
Tryptophan Degradation III (Eukaryotic)	0.789	0.16	-2	HACD1,HACD2,HADHA,PARK7
CSDE1 Signaling Pathway	0.477	0.109	-2	AGO3,AKT2,MYC,PIWIL4,TGFB1,TNC
ABRA Signaling Pathway	7.91	0.295	-1.961	ACTA2,ACTB,ACTC1,ACTG1,ACTG2,ACTN1,CCN2,CFL1,JUND,LIF,MEF2B,MRTFA,MYH11,MYH9,MYL9,MYOCD,PPP1R14A,RHOA,ROCK1,SRF,SVIL,TAGLN,TPM1,TPM2,TPM4,VCL
Superpathway of Inositol Phosphate Compounds	2.64	0.144	-1.961	ATP1A1,DUSP1,DUSP4,DUSP6,DUSP8,HACD2,INPP5A,INPP5J,IP6K1,MINPP1,NOCT,PAWR,PIK3CD,PIK3R3,PIP5K1A,PLCD3,PPFIBP2,PPM1K,PPP1R12B,PPP1R14A,PPP1R14B,PPP1R3D,PPP2R1A,PPP4C,PTPA,PTPN13,PTPRH,PTPRN,RASA1,SSH1,SSH3,SYNJ1,SYNJ2
Role of NFAT in Cardiac Hypertrophy	2.11	0.136	-1.961	ADCY6,AKT2,CACNA1G,CACNB3,CACNG4,CAMK2D,CSNK1A1,GNAI2,GNAS,GNB2,GNB4,GNG11,GNG5,HDAC5,LIF,MAP2K1,MAPK3,MEF2B,PIK3CD,PIK3R3,PLCD3,PRKCA,PRKD1,RAF1,RRAS,SLC8A1,SRC,TGFB1,TGFB2,TGFBR2
Hepatic Fibrosis Signaling Pathway	4.68	0.148	-1.941	ACTA2,ACVR1,AKT2,BAMBI,BRD4,CACNB3,CACNG4,CCDC88A,CCN2,CCND1,CREB3L1,CSNK1A1,CXCL8,FLT1,FOXO1,FTL,FZD2,GNAI2,ICAM1,IL1R1,IRAK4,ITGA2,ITGA5,ITGA6,JAK2,JUN,LRP5,MAP2K1,MAPK3,MYC,MYL12A,MYL6,MYL9,MYLK,NFKBIA,NFKBID,PDGFRB,PIK3CD,PIK3R3,PRKCA,PRKD1,RAF1,RELB,RHOA,RHOBTB1,RHOC,RHOG,ROCK1,RPS6KB2,RRAS,SDHC,STAT3,TCF7L1,TGFB1,TGFB2,TGFBR2,TIMP1,VCAM1,WNT2,WNT2B,ZNF875
EGF Signaling	3.12	0.232	-1.941	AKT2,EGF,JUN,MAP2K1,MAPK3,PIK3CD,PIK3R3,PRKCA,RAF1,RASA1,SRC,SRF,STAT3
ERB2-ERBB3 Signaling	3.05	0.219	-1.941	CCND1,ERBB3,FOXO1,JUN,MAP2K1,MAPK3,MYC,PIK3CD,PIK3R3,RAF1,RRAS,STAT3,STAT5A,STAT5B
GM-CSF Signaling	2.65	0.2	-1.941	AKT2,CAMK2D,CCND1,JAK2,MAP2K1,MAPK3,PIK3CD,PIK3R3,PIM1,RACK1,RAF1,RRAS,STAT3,STAT5B
FLT3 Signaling in Hematopoietic Progenitor Cells	2.06	0.173	-1.941	AKT2,CREB3L1,EIF4EBP1,GAB2,MAP2K1,MAPK3,PIK3CD,PIK3R3,RAF1,RPS6KA5,RRAS,STAT3,STAT5A,STAT5B
PAK Signaling	1.12	0.128	-1.941	CFL1,ITGA2,ITGA5,ITGA6,MAP2K1,MAPK3,MYL12A,MYL6,MYL9,MYLK,PDGFRB,PIK3CD,PIK3R3,RAF1,RRAS
Endometrial Cancer Signaling	1.91	0.183	-1.897	AKT2,CCND1,ILK,MAP2K1,MAPK3,MYC,PIK3CD,PIK3R3,RAF1,RRAS,TP53
Neurotrophin/TRK Signaling	1.16	0.141	-1.897	BDNF,CREB3L1,JUN,MAP2K1,MAPK3,NGF,PIK3CD,PIK3R3,RAF1,RRAS,SPRY2
Induction of Apoptosis by HIV1	1.38	0.159	-1.89	CYC1,DFFA,NFKBIA,NFKBID,RELB,SLC25A13,SLC25A3,SLC25A4,SLC25A5,TP53
MSP-RON Signaling In Cancer Cells Pathway	1.81	0.144	-1.886	ACTA2,AKT2,CCND1,CREB3L1,FLNA,ITGA6,JUN,MAP2K1,MAPK3,MYC,NFKBIA,PIK3CD,PIK3R3,RAF1,RELB,RRAS,SRC,STAT3,TCF7L1,TRIM24
GNRH Signaling	1.72	0.133	-1.886	ADCY6,CACNA1G,CACNB3,CACNG4,CAMK2D,CREB3L1,GNA14,GNAI2,GNAS,GNB2,GNB4,GNG11,GNG5,GNRH1,JUN,MAP2K1,MAP3K8,MAPK3,MMP2,PRKCA,PRKD1,RAF1,RELB,RRAS,SRC
cAMP-mediated signaling	0.863	0.108	-1.877	ADCY6,AKAP9,CAMK2D,CREB3L1,DUSP1,DUSP4,DUSP6,GNAI2,GNAS,MAP2K1,MAPK3,MPPE1,NAPEPLD,NPR3,PDE5A,PDE7A,PKIG,PTGER3,PTGIR,RAF1,RGS4,RGS7,SRC,STAT3,TDP2
Thrombopoietin Signaling	3.65	0.238	-1.807	GAB2,JAK2,JUN,MAP2K1,MAPK3,MYC,PIK3CD,PIK3R3,PRKCA,PRKD1,RAF1,RRAS,STAT3,STAT5A,STAT5B
IGF-1 Signaling	2.84	0.181	-1.807	AKT2,CCN2,FOXO1,IGFBP5,IGFBP6,JAK2,JUN,MAP2K1,MAPK3,PIK3CD,PIK3R3,RAF1,RASA1,RPS6KB2,RRAS,SOCS2,SOCS7,SRF,STAT3
Endocannabinoid Developing Neuron Pathway	1.62	0.142	-1.807	ADCY6,AKT2,CCND1,CREB3L1,GNAI2,GNB2,GNB4,GNG11,GNG5,MAP2K1,MAPK3,PIK3CD,PIK3R3,RAF1,RHOA,RRAS,SRC,STAT3
Cholecystokinin/Gastrin-mediated Signaling	1.37	0.137	-1.807	EPHA4,JUN,MAP2K1,MAPK3,MEF2B,PRKCA,PRKD1,RAF1,RHOA,RHOBTB1,RHOC,RHOG,ROCK1,RRAS,SRC,SRF
Role Of Osteoclasts In Rheumatoid Arthritis Signaling Pathway	0.343	0.089	-1.8	ADAM19,AKT2,CCND1,COL13A1,CREB3L1,FOXO1,IL1R1,ITGA5,JUN,MAP2K1,MAPK3,MMP2,MMP28,NFKBIA,NFKBID,PIK3CD,PIK3R3,RAF1,RHOA,RHOBTB1,RHOC,RHOG,RRAS,SRC,SRF,VAV3
Factors Promoting Cardiogenesis in Vertebrates	2.07	0.148	-1.789	ACVR1,BMP2,CAMK2D,CCND1,CREB3L1,FZD2,GJA5,LRP5,MYC,MYOCD,PLCD3,PRKCA,PRKD1,RHOA,ROCK1,SMAD9,TCF7L1,TGFB1,TGFB2,TGFBR2,WNT2,WNT2B
T Cell Receptor Signaling	0	0.0554	-1.789	AKT2,DUSP6,ICAM1,ITGA2,JUN,MAP2K1,MAPK3,NFAT5,NFKBIA,PAG1,PIK3CD,PIK3R3,PTPRH,RAF1,RASA1,RASGRP1,RELB,RRAS,TCF7L1,TRBC2,VAV3
Transcriptional Regulatory Network in Embryonic Stem Cells	3.15	0.166	-1.732	ACVR1,AKT2,FGFR2,FGFRL1,FZD2,IGF2,INHBA,JAK2,LIF,MAP2K1,MAPK3,MYC,PIK3CD,PIK3R3,RIF1,RRAS,SMAD9,STAT3,TBX3,TCF7L1,TGFB1,TGFB2,TGFBR2,TP53,TRIM24,WNT2,WNT2B
14-3-3-mediated Signaling	1.95	0.151	-1.732	AKT2,FOXO1,JUN,MAP2K1,MAPK3,PIK3CD,PIK3R3,PLCD3,PRKCA,PRKD1,RAF1,RRAS,SRC,STRADA,TSC1,TUBA1A,TUBB2A,TUBB2B,TUBB6
G Protein Signaling Mediated by Tubby	0	0.0489	-1.732	GNA14,GNAI2,GNAS,GNB2,GNB4,GNG11,GNG5,JAK2,MYC,OIP5-AS1,TRBC2,TTC21B,VAV3
Phagosome Formation	0	0.0849	-1.722	ACTR2,ADGRD1,ADGRE2,ADGRG1,AKT2,ARFIP2,ARPC5,BDKRB2,C5AR1,CALCRL,CCR10,CCR7,CFL1,COLEC12,F2RL2,FZD2,GAB2,GPLD1,GPR137B,GPR137C,GPR162,GPR176,GPRC5A,HRH1,ITGA2,ITGA5,ITGA6,LPAR2,MAP2K1,MAPK3,MARCKS,MYH11,MYH9,MYL12A,MYL6,MYL9,MYLK,NAPEPLD,PIK3CD,PIK3R3,PIP5K1A,PLA2G4A,PRKCA,PRKD1,PTGER1,PTGER3,PTGIR,RAF1,RASGRP1,RHOA,ROCK1,RPS6KB2,RRAS,SRC,TLR6,VAV3,VTN
fMLP Signaling in Neutrophils	2.49	0.163	-1.698	ACTR2,ARPC5,GNA14,GNAI2,GNAS,GNB2,GNB4,GNG11,GNG5,MAP2K1,MAPK3,NFAT5,NFKBIA,NFKBID,PIK3CD,PIK3R3,PRKCA,PRKD1,RAF1,RELB,RRAS
Reelin Signaling in Neurons	1.84	0.145	-1.698	ACTR2,AFDN,AKT2,ARHGEF17,ARHGEF2,ARHGEF28,ARPC5,CAMK2D,CFL1,DNAH1,GRIN2A,GRIN2D,ITGA5,LRP8,MAP2K1,MAPK3,PIK3CD,PIK3R3,RHOA,SRC
Synaptic Long Term Depression	0.322	0.089	-1.698	CACNA1G,CACNB3,CACNG4,GNA14,GNAI2,GNAS,MAP2K1,MAPK3,NPR3,PLA2G4A,PLCD3,PPP2R1A,PRKCA,PRKD1,PTPA,RAF1,RRAS
Pulmonary Fibrosis Idiopathic Signaling Pathway	5.83	0.168	-1.697	ACTA2,ACTB,ACTC1,ACTG1,ACTG2,ACVR1,ADAMTS1,AKT2,CCN2,CCND1,COL13A1,EED,EIF4EBP1,FGFR2,FGFRL1,FOXO1,FZD2,HES1,ILK,ITGA2,JAG1,JAK2,JARID2,JUN,LATS2,MAP2K1,MAPK3,MMP2,MMP28,MRTFA,MTF2,NOTCH2,NOTCH3,PDGFRB,PIK3CD,PIK3R3,PLAU,RAF1,RELB,RHOA,ROCK1,RPS6KA5,RPS6KB2,RRAS,SRF,STAT3,TCF7L1,TGFB1,TGFB2,TGFBR2,THBS1,TP53,WNT2,WNT2B
Oncostatin M Signaling	2.01	0.209	-1.667	JAK2,MAP2K1,MAPK3,PLAU,RAF1,RRAS,STAT3,STAT5A,STAT5B
Bladder Cancer Signaling	1.76	0.149	-1.667	CCND1,CXCL8,DAPK1,EGF,FGF1,FGF14,HDAC5,MAP2K1,MAPK3,MMP2,MMP28,MYC,RAF1,RPS6KA5,RRAS,THBS1,TP53
UVC-Induced MAPK Signaling	1.55	0.176	-1.667	JUN,MAP2K1,MAPK3,PRKCA,PRKD1,RAF1,RRAS,SRC,TP53
Polyamine Regulation in Colon Cancer	1.2	0.153	-1.667	AKT2,EIF5A,JUN,MAP2K1,MAPK3,MYC,RAF1,RHOA,TP53
RANK Signaling in Osteoclasts	1.14	0.136	-1.667	AKT2,JUN,MAP2K1,MAP3K8,MAPK3,NFKBIA,NFKBID,PIK3CD,PIK3R3,RAF1,RELB,SRC
IL-7 Signaling Pathway	1.03	0.137	-1.667	AKT2,CCND1,FOXO1,JUN,MAPK3,MYC,PIK3CD,PIK3R3,STAT5A,STAT5B
MSP-RON Signaling In Macrophages Pathway	0.385	0.0948	-1.667	CREB3L1,GAB2,JAK2,JUN,MAPK3,NFKBIZ,PIK3CD,PIK3R3,RELB,RRAS,STAT3
Oxidative Ethanol Degradation III	1.4	0.2	-1.633	ACSS1,ALDH1A2,ALDH1B1,ALDH3A2,ALDH4A1,ALDH9A1
Stearate Biosynthesis I (Animals)	0.353	0.0968	-1.633	ACOT1,ACOT2,ACOT9,ACSL5,DBT,DHCR24
Regulation Of The Epithelial Mesenchymal Transition In Development Pathway	0.348	0.0941	-1.633	FZD2,JAG1,RELB,S100A4,TCF7L1,WNT2,WNT2B,ZNF875
D-myo-inositol-5-phosphate Metabolism	2.12	0.141	-1.606	ATP1A1,DUSP1,DUSP4,DUSP6,DUSP8,HACD2,MINPP1,NOCT,PAWR,PLCD3,PPFIBP2,PPM1K,PPP1R12B,PPP1R14A,PPP1R14B,PPP1R3D,PPP2R1A,PPP4C,PTPA,PTPN13,PTPRH,PTPRN,RASA1,SSH1,SSH3,SYNJ1,SYNJ2
Systemic Lupus Erythematosus In T Cell Signaling Pathway	0	0.0516	-1.606	AKT2,CREB3L1,GNAI2,JUN,MAP2K1,MAPK3,MSN,PIK3CD,PIK3R3,PPP2R1A,PTPA,RHOA,RHOBTB1,RHOC,RHOG,ROCK1,RPS6KB2,RRAS,SELPLG,STAT3,TRBC2
JAK/STAT Signaling	2.41	0.183	-1.604	AKT2,JAK2,JUN,MAP2K1,MAPK3,PIK3CD,PIK3R3,RAF1,RELB,RRAS,SOCS2,SOCS7,STAT3,STAT5A,STAT5B
FGF Signaling	2.21	0.174	-1.604	AKT2,CREB3L1,FGF1,FGF14,FGFR2,FGFRL1,MAP2K1,MAPK3,MAPKAPK2,PIK3CD,PIK3R3,PRKCA,RAF1,RPS6KA5,STAT3
Fc Epsilon RI Signaling	0.869	0.119	-1.604	AKT2,INPP5J,MAP2K1,MAPK3,PIK3CD,PIK3R3,PLA2G4A,PRKCA,PRKD1,RAF1,RRAS,SYNJ1,SYNJ2,VAV3
Role of NFAT in Regulation of the Immune Response	0	0.0404	-1.604	AKT2,CSNK1A1,GNA14,GNAI2,GNAS,GNB2,GNB4,GNG11,GNG5,IPO5,JUN,MAP2K1,MAPK3,MEF2B,NFAT5,NFKBIA,NFKBID,PIK3CD,PIK3R3,RAF1,RELB,RRAS,TRBC2
3-phosphoinositide Degradation	2.57	0.15	-1.528	ATP1A1,DUSP1,DUSP4,DUSP6,DUSP8,HACD2,INPP5J,MINPP1,MTMR14,NOCT,PAWR,PPFIBP2,PPM1K,PPP1R12B,PPP1R14A,PPP1R14B,PPP1R3D,PPP2R1A,PPP4C,PTPA,PTPN13,PTPRH,PTPRN,RASA1,SSH1,SSH3,SYNJ1,SYNJ2
3-phosphoinositide Biosynthesis	2.37	0.144	-1.528	ATP1A1,DUSP1,DUSP4,DUSP6,DUSP8,HACD2,MINPP1,NOCT,PAWR,PIK3CD,PIK3R3,PIP5K1A,PPFIBP2,PPM1K,PPP1R12B,PPP1R14A,PPP1R14B,PPP1R3D,PPP2R1A,PPP4C,PTPA,PTPN13,PTPRH,PTPRN,RASA1,SSH1,SSH3,SYNJ1,SYNJ2
Glioma Invasiveness Signaling	1.76	0.169	-1.508	MAPK3,MMP2,PIK3CD,PIK3R3,PLAU,RHOA,RHOBTB1,RHOC,RHOG,RRAS,TIMP1,VTN
VEGF Family Ligand-Receptor Interactions	1.57	0.155	-1.508	AKT2,FLT1,MAP2K1,MAPK3,NRP1,NRP2,PIK3CD,PIK3R3,PLA2G4A,PRKCA,PRKD1,RAF1,RRAS
Aldosterone Signaling in Epithelial Cells	1.51	0.131	-1.508	AHCY,CRYAB,DNAJC24,DUSP1,HSPA12A,HSPA2,HSPA4L,HSPA5,HSPB1,HSPH1,KCNMB3,MAP2K1,MAPK3,PIK3CD,PIK3R3,PIP5K1A,PLCD3,PRKCA,PRKD1,RAF1,SLC9A1,TRAP1
Actin Nucleation by ARP-WASP Complex	1.33	0.143	-1.508	ACTR2,ARPC5,ITGA2,ITGA5,ITGA6,PPP1R12B,RHOA,RHOBTB1,RHOC,RHOG,ROCK1,RRAS,VASP
Neuropathic Pain Signaling In Dorsal Horn Neurons	0.621	0.11	-1.508	BDNF,CAMK2D,GRIN2A,GRIN2D,MAPK3,PIK3CD,PIK3R3,PLCD3,PRKCA,PRKD1,SRC
White Adipose Tissue Browning Pathway	0.287	0.0876	-1.508	ADCY6,BDNF,CACNA1G,CACNB3,CACNG4,CREB3L1,FGFR2,FGFRL1,GNAS,LDHD,RARA,TRPV1
IL-3 Signaling	3.01	0.203	-1.5	AKT2,FOXO1,GAB2,JAK2,JUN,MAP2K1,MAPK3,PIK3CD,PIK3R3,PRKCA,PRKD1,RAF1,RRAS,STAT3,STAT5A,STAT5B
Prolactin Signaling	2.55	0.179	-1.5	JAK2,JUN,KCNMB3,MAP2K1,MAPK3,MYC,PIK3CD,PIK3R3,PRKCA,PRKD1,RAF1,RRAS,SOCS2,SOCS7,STAT3,STAT5A,STAT5B
P2Y Purigenic Receptor Signaling Pathway	2.05	0.152	-1.5	ADCY6,AKT2,CREB3L1,GNAI2,GNB2,GNB4,GNG11,GNG5,JUN,MAP2K1,MAPK3,MYC,PIK3CD,PIK3R3,PLCD3,PRKCA,PRKD1,RAF1,RELB,RRAS
p70S6K Signaling	0	0.0502	-1.5	AKT2,EEF2,F2RL2,GNAI2,MAP2K1,MAPK3,PIK3CD,PIK3R3,PLCD3,PPP2R1A,PRKCA,PRKD1,PTPA,RAF1,RRAS,SRC
Opioid Signaling Pathway	1.91	0.127	-1.461	ADCY6,AKT2,AP2M1,CACNA1G,CACNB3,CACNG4,CAMK2D,CLTB,CREB3L1,GNA14,GNAI2,GNAS,GNB2,GNB4,GNG11,GNG5,GRIN2A,GRIN2D,GRK5,MAP2K1,MAPK3,MYC,NFKBIA,PRKCA,PRKD1,RAF1,RGS4,RGS5,RGS7,RPS6KA5,RPS6KB2,RRAS,SRC,SRF,TCF7L1
PI3K/AKT Signaling	2.79	0.152	-1.46	AKT2,CCND1,EIF4EBP1,FOXO1,GAB2,IFNAR1,IL1R1,ILK,INPP5J,ITGA2,ITGA5,ITGA6,JAK2,MAP2K1,MAP3K8,MAPK3,NFKBIA,NFKBID,PIK3CD,PIK3R3,PPP2R1A,PTPA,RAF1,RELB,RPS6KB2,RRAS,SYNJ1,SYNJ2,TP53,TSC1
B Cell Receptor Signaling	0	0.0679	-1.46	AKT2,CAMK2D,CFL1,CREB3L1,FOXO1,GAB2,INPP5J,JUN,MAP2K1,MAP3K8,MAPK3,NFAT5,NFKBIA,NFKBID,PAG1,PIK3CD,PIK3R3,POU2F2,RAF1,RELB,RPS6KB2,RRAS,SYNJ1,SYNJ2,VAV3
Human Embryonic Stem Cell Pluripotency	3.47	0.162	-1.414	ACVR1,AKT2,BDNF,BMP2,FGFR2,FGFRL1,FOXO1,FZD2,ID1,INHBA,JAK2,LIF,MAP2K1,MYC,NFYA,NGF,PDGFRB,PIK3CD,PIK3R3,PRKCA,PRKD1,RAF1,RIF1,RRAS,SMAD9,STAT3,TBX3,TGFB1,TGFB2,TGFBR2,WNT2,WNT2B
HER-2 Signaling in Breast Cancer	3.44	0.157	-1.414	AKT2,ARF3,CCND1,COPS6,COX4I1,COX5B,COX8A,EGF,ERBB3,FOXO1,JUN,MAP2K1,MAPK3,MMP2,MYC,NFKBIA,NFKBID,PARD6A,PARD6B,PGR,PIK3CD,PIK3R3,PRKCA,PRKD1,RAF1,RELB,RPS6KB2,RRAS,SEC13,SEH1L,SRC,STAT3,TP53,TPR,TSC1
ID1 Signaling Pathway	3.35	0.16	-1.414	ACVR1,AKT2,BCL3,BMP2,CCN2,CCND1,CDKN1C,CHRNA10,EGF,FGFR2,FGFRL1,ID1,IGF2,LIF,MAPK3,MCAM,MMP2,MYC,PARK7,PIK3CD,PIK3R3,PLXNB1,RAF1,RHOC,RRAS,SMAD9,SRC,STAT3,TGFB1,TGFB2,TGFBR2,TP53
D-myo-inositol (1,4,5,6)-Tetrakisphosphate Biosynthesis	2.34	0.148	-1.414	ATP1A1,DUSP1,DUSP4,DUSP6,DUSP8,HACD2,MINPP1,NOCT,PAWR,PPFIBP2,PPM1K,PPP1R12B,PPP1R14A,PPP1R14B,PPP1R3D,PPP2R1A,PPP4C,PTPA,PTPN13,PTPRH,PTPRN,RASA1,SSH1,SSH3,SYNJ1,SYNJ2
D-myo-inositol (3,4,5,6)-tetrakisphosphate Biosynthesis	2.34	0.148	-1.414	ATP1A1,DUSP1,DUSP4,DUSP6,DUSP8,HACD2,MINPP1,NOCT,PAWR,PPFIBP2,PPM1K,PPP1R12B,PPP1R14A,PPP1R14B,PPP1R3D,PPP2R1A,PPP4C,PTPA,PTPN13,PTPRH,PTPRN,RASA1,SSH1,SSH3,SYNJ1,SYNJ2
Antiproliferative Role of Somatostatin Receptor 2	1.3	0.149	-1.414	GNB2,GNB4,GNG11,GNG5,MAP2K1,MAPK3,NPR3,PIK3CD,PIK3R3,RRAS,SRC
Renal Cell Carcinoma Signaling	1.16	0.141	-1.414	AKT2,EGLN3,JUN,MAP2K1,MAPK3,PIK3CD,PIK3R3,RAF1,RBX1,RRAS,TGFB1
Acute Phase Response Signaling	0.957	0.114	-1.414	AKT2,CRABP2,ECSIT,FTL,HPX,IL1R1,ITIH3,JAK2,JUN,MAP2K1,MAPK3,NFKBIA,NFKBID,PIK3CD,PIK3R3,RAF1,RELB,RRAS,SOCS2,SOCS7,STAT3
GDNF Family Ligand-Receptor Interactions	0.939	0.132	-1.414	GFRA1,JUN,MAP2K1,MAPK3,PDLIM7,PIK3CD,PIK3R3,RAF1,RASA1,RRAS
ERBB4 Signaling	0.691	0.121	-1.414	MAP2K1,MAPK3,PIK3CD,PIK3R3,PRKCA,PRKD1,RAF1,RRAS
Inhibition of ARE-Mediated mRNA Degradation Pathway	0.397	0.0938	-1.414	AGO3,AKT2,MAPK3,MAPKAPK2,PPP2R1A,PSMA5,PSMA6,PSMA7,PSMB1,PSMB5,PSMB6,PSMB7,PSME1,PSMF1,PTPA
Regulation Of The Epithelial Mesenchymal Transition By Growth Factors Pathway	2.4	0.146	-1.4	AKT2,EGF,FGF1,FGF14,FGFR2,FGFRL1,FOXO1,HMGA2,HSF1,JAK2,JUN,LATS2,MAP2K1,MAPK3,MMP2,PARD6A,PARD6B,PDGFRB,PIK3CD,PIK3R3,RAF1,RELB,RHOA,RRAS,STAT3,TGFB1,TGFB2,TGFBR2
Relaxin Signaling	2.3	0.152	-1.387	ADCY6,AKT2,GNA14,GNAI2,GNAS,GNB2,GNB4,GNG11,GNG5,JUN,MAP2K1,MAPK3,MPPE1,NAPEPLD,NFKBIA,NFKBID,NPR3,PDE5A,PDE7A,PIK3CD,PIK3R3,RELB,TDP2
IL-15 Production	0.827	0.117	-1.387	CLK1,CLK4,EPHA4,EPHA5,EPHB2,ERBB3,FGFR2,FLT1,JAK2,MAP2K1,PDGFRB,RELB,ROR2,SRC
Systemic Lupus Erythematosus In B Cell Signaling Pathway	0	0.0776	-1.372	AKT2,CCND1,CXCL8,FOXO1,IFNAR1,INPP5J,IRAK4,JAK2,JUN,LIF,MAP2K1,MAP4K4,MAPK3,MYC,NFAT5,PAG1,PIK3CD,PIK3R3,PRKCA,PRKD1,RAF1,RASGRP1,RASGRP2,RASGRP3,RELB,RRAS,SRC,STAT3,STING1,SYNJ1,SYNJ2,TGFB1,TGFB2,TICAM1,TRAF4
Gα12/13 Signaling	3.03	0.173	-1.342	AKT2,CDH11,F2RL2,JUN,LPAR2,MAP2K1,MAPK3,MEF2B,MYL12A,MYL6,MYL9,NFKBIA,NFKBID,PIK3CD,PIK3R3,RAF1,RASA1,RELB,RHOA,ROCK1,RRAS,SRC,VAV3
Histamine Degradation	2.48	0.385	-1.342	ALDH1A2,ALDH1B1,ALDH3A2,ALDH4A1,ALDH9A1
Fatty Acid α-oxidation	2.04	0.312	-1.342	ALDH1A2,ALDH1B1,ALDH3A2,ALDH4A1,ALDH9A1
Putrescine Degradation III	1.92	0.294	-1.342	ALDH1A2,ALDH1B1,ALDH3A2,ALDH4A1,ALDH9A1
Tryptophan Degradation X (Mammalian, via Tryptamine)	1.71	0.263	-1.342	ALDH1A2,ALDH1B1,ALDH3A2,ALDH4A1,ALDH9A1
Dopamine Degradation	1.3	0.208	-1.342	ALDH1A2,ALDH1B1,ALDH3A2,ALDH4A1,ALDH9A1
MicroRNA Biogenesis Signaling Pathway	0.801	0.109	-1.342	AGO3,AKT2,ATM,DDX1,EGF,MAPK3,MYC,PIK3CD,PIK3R3,PIWIL4,POLR2E,RRAS,SEC13,SEH1L,SF3A2,SMAD9,TGFB1,TGFB2,TP53,TPR
NUR77 Signaling in T Lymphocytes	0	0.0217	-1.342	MAP2K1,MAPK3,NR4A1,PRKCA,PRKD1,TRBC2
Apelin Adipocyte Signaling Pathway	0	0.0581	-1.342	ADCY6,GNAI2,GSTA1,MAPK3,SOD1
Cardiac Hypertrophy Signaling (Enhanced)	2.29	0.119	-1.336	ACVR1,ADCY6,AKT2,ATP2A2,CACNB3,CACNG4,CAMK2D,CXCL8,EIF4EBP1,FGF1,FGF14,FGFR2,FGFRL1,FZD2,GNA14,GNAI2,GNAS,GNB2,GNB4,GNG11,GNG5,HDAC5,HSPB1,IFNAR1,IL1R1,ITGA2,ITGA5,ITGA6,JAK2,JUN,LIF,MAP2K1,MAP3K8,MAPK3,MAPKAPK2,MEF2B,MPPE1,MYC,MYOCD,NAPEPLD,NFAT5,PDE5A,PDE7A,PIK3CD,PIK3R3,PLCD3,PRKCA,PRKD1,RAF1,RELB,RHOA,ROCK1,RPS6KA5,RPS6KB2,RRAS,SRF,STAT3,TDP2,TGFB1,TGFB2,TGFBR2,WNT2,WNT2B
Thyroid Cancer Signaling	2.68	0.195	-1.291	AKT2,BDNF,CCND1,CXCL8,FOXO1,JUN,MAP2K1,MAPK3,MYC,NGF,PIK3CD,PIK3R3,RRAS,TCF7L1,TP53
HGF Signaling	1.02	0.122	-1.291	AKT2,CCND1,ITGA2,ITGA5,ITGA6,JUN,MAP2K1,MAP3K8,MAPK3,PIK3CD,PIK3R3,PRKCA,PRKD1,RAF1,RRAS,STAT3
NAD Signaling Pathway	0.743	0.11	-1.291	AKT2,EGF,ERN1,IDH2,LDHD,NMNAT2,PARP12,PIK3CD,PIK3R3,POLR2E,SLC29A2,SREBF1,TGFB1,TGFB2,TIPARP,TP53
CCR3 Signaling in Eosinophils	2.45	0.162	-1.265	CFL1,GNA14,GNAI2,GNAS,GNB2,GNB4,GNG11,GNG5,MAP2K1,MAPK3,MYLK,PIK3CD,PIK3R3,PLA2G4A,PPP1R12B,PRKCA,PRKD1,RAF1,RHOA,ROCK1,RRAS
Estrogen-Dependent Breast Cancer Signaling	2.11	0.175	-1.265	AKR1C1/AKR1C2,AKT2,CCND1,CREB3L1,HSD17B7,JUN,MAPK3,PIK3CD,PIK3R3,RELB,RRAS,SRC,STAT5A,STAT5B
Angiopoietin Signaling	1.91	0.171	-1.265	AKT2,ANGPT1,FOXO1,NFKBIA,NFKBID,PIK3CD,PIK3R3,RASA1,RELB,RRAS,STAT5A,STAT5B,TNIP1
CNTF Signaling	1.7	0.179	-1.265	JAK2,MAP2K1,MAPK3,PIK3CD,PIK3R3,RAF1,RPS6KA5,RPS6KB2,RRAS,STAT3
CD40 Signaling	1.62	0.167	-1.265	ICAM1,JUN,MAP2K1,MAPK3,MAPKAPK2,NFKBIA,NFKBID,PIK3CD,PIK3R3,RELB,STAT3
Androgen Signaling	1.54	0.132	-1.265	CACNA1G,CACNB3,CACNG4,CCND1,CDK7,ERCC2,GNA14,GNAI2,GNAS,GNB2,GNB4,GNG11,GNG5,JUN,MAPK3,POLR2E,PRKCA,PRKD1,RELB,SRC,TAF1,TGFB1I1
PCP (Planar Cell Polarity) Pathway	1.51	0.167	-1.265	FZD2,JUN,JUND,PFN1,PRICKLE1,RHOA,ROCK1,ROR2,WNT2,WNT2B
SPINK1 General Cancer Pathway	1.47	0.164	-1.265	AKT2,JAK2,MAP2K1,MAPK3,MT1F,PIK3CD,PIK3R3,RAF1,RRAS,STAT3
Ceramide Signaling	0.805	0.121	-1.265	AKT2,JUN,MAP2K1,MAPK3,PIK3CD,PIK3R3,PPP2R1A,PTPA,RAF1,RELB,RRAS
HOTAIR Regulatory Pathway	3.32	0.17	-1.177	AGO3,AKT2,BRD4,EED,HSF1,ICAM1,JAM2,JARID2,KMT2A,MMP2,MMP28,MRTFA,MTF2,MYC,NFKBIA,PCDH10,PIK3CD,PIK3R3,RELB,RHOC,ROCK1,SRF,STAT3,TCF7L1,TGFB1,WNT2,WNT2B
LPS-stimulated MAPK Signaling	1.54	0.153	-1.155	JUN,MAP2K1,MAPK3,NFKBIA,NFKBID,PIK3CD,PIK3R3,PRKCA,PRKD1,RAF1,RELB,RRAS,SRF
Chemokine Signaling	1.51	0.156	-1.155	CAMK2D,CFL1,GNAI2,JUN,MAP2K1,MAPK3,PPP1R12B,PRKCA,RAF1,RHOA,RRAS,SRC
Non-Small Cell Lung Cancer Signaling	1.26	0.14	-1.155	AKT2,CCND1,EGF,HDAC5,MAP2K1,MAPK3,PIK3CD,PIK3R3,PRKCA,RAF1,RRAS,STK4,TP53
Telomerase Signaling	1.18	0.133	-1.155	AKT2,EGF,HDAC5,MAP2K1,MAPK3,MYC,PIK3CD,PIK3R3,PPP2R1A,PTPA,RAF1,RRAS,TERF1,TP53
Role of MAPK Signaling in Promoting the Pathogenesis of Influenza	0.629	0.109	-1.155	ATP6V0D1,ATP6V1B2,JUN,MAP2K1,MAPK3,NFKBIA,NFKBID,PLA2G4A,PRKCA,RAF1,RRAS,TCIRG1
GPCR-Mediated Nutrient Sensing in Enteroendocrine Cells	0.517	0.103	-1.155	ADCY6,CACNA1G,CACNB3,CACNG4,GNA14,GNAI2,GNAS,GNG11,GNG5,PLCD3,PRKCA,PRKD1
Apelin Endothelial Signaling Pathway	3.51	0.18	-1.147	ADCY6,AKT2,ANGPT1,GNA14,GNAI2,GNAS,GNB2,GNB4,GNG11,GNG5,HDAC5,ICAM1,JUN,MAP2K1,MAPK3,MEF2B,PIK3CD,PIK3R3,PRKCA,PRKD1,RAF1,RELB,RPS6KB2,RRAS,VCAM1
mTOR Signaling	3.16	0.156	-1.147	AKT2,EIF3D,EIF3F,EIF3G,EIF3I,EIF4B,EIF4EBP1,EIF4G3,GPLD1,MAPK3,NAPEPLD,PIK3CD,PIK3R3,PPP2R1A,PRKCA,PRKD1,PTPA,RHOA,RHOBTB1,RHOC,RHOG,RPS14,RPS16,RPS21,RPS23,RPS3,RPS5,RPS6KA5,RPS6KB2,RPS7,RRAS,TSC1
Ethanol Degradation IV	3.01	0.35	-1.134	ACSS1,ALDH1A2,ALDH1B1,ALDH3A2,ALDH4A1,ALDH9A1,CYGB
Ethanol Degradation II	2.09	0.25	-1.134	ACSS1,ADH1C,ALDH1A2,ALDH1B1,ALDH3A2,ALDH4A1,ALDH9A1
HIF1α Signaling	2.04	0.137	-1.134	ADM,AKT2,CAMK2D,EGF,EGLN3,EIF4EBP1,FLT1,HSPA2,HSPA5,IGF2,JUN,MAP2K1,MAPK3,MMP2,MMP28,PIK3CD,PIK3R3,PRKCA,PRKD1,RACK1,RAF1,RBX1,RPS6KB2,RRAS,STAT3,TGFB1,TGFB2,TP53
Macropinocytosis Signaling	1.23	0.145	-1.134	ACTN4,EGF,ITGA5,NGF,PIK3CD,PIK3R3,PRKCA,PRKD1,RHOA,RRAS,SRC
Role of JAK2 in Hormone-like Cytokine Signaling	0.642	0.121	-1.134	CCND1,JAK2,SH2B3,SOCS2,STAT3,STAT5A,STAT5B
Unfolded protein response	0.3	0.0899	-1.134	AMFR,ERN1,ERO1B,HSPA2,HSPA5,HSPH1,SREBF1,XBP1
LXR/RXR Activation	0	0.0813	-1.134	HPX,IL1R1,LDLR,NR1H2,PCYOX1,PLTP,RELB,SCD,SREBF1,VTN
Gαq Signaling	3.46	0.171	-1.091	AKT2,GNA14,GNAI2,GNAS,GNB2,GNB4,GNG11,GNG5,GPLD1,HRH1,MAP2K1,MAPK3,NAPEPLD,NFKBIA,NFKBID,PIK3CD,PIK3R3,PRKCA,PRKD1,RAF1,RELB,RGS4,RGS7,RHOA,RHOBTB1,RHOC,RHOG,ROCK1
Oxytocin In Brain Signaling Pathway	0.96	0.113	-1.091	AKT2,CACNA1G,CACNB3,CACNG4,CREB3L1,GNAI2,GNB2,GNB4,GNG11,GNG5,MAP2K1,MAPK3,MEF2B,NLRP1,PIK3CD,PIK3R3,PLA2G4A,PRKCA,PRKD1,RAF1,RRAS,TRPV1
Growth Hormone Signaling	3.06	0.211	-1.069	IGF2,JAK2,MAPK3,PIK3CD,PIK3R3,PRKCA,PRKD1,RPS6KA5,RPS6KB2,SOCS2,SOCS7,SRF,STAT3,STAT5A,STAT5B
CDK5 Signaling	2.07	0.158	-1.069	ADCY6,BDNF,GNAS,ITGA2,ITGA6,LAMA3,LAMB1,LAMC2,MAP2K1,MAPK3,NGF,PPP1R14A,PPP1R14B,PPP1R3D,PPP2R1A,PTPA,RAF1,RRAS
Calcium Signaling	1.85	0.133	-1.069	ACTA2,ACTC1,ASPH,ATP2A2,ATP2B4,CACNA1G,CACNB3,CACNG4,CAMK2D,CHRNA10,CREB3L1,GRIK1,GRIN2A,GRIN2D,HDAC5,MAPK3,MEF2B,MYH11,MYH9,MYL6,MYL9,NFAT5,SLC8A1,TNNT1,TPM1,TPM2,TPM4,TRPC6
Synaptic Long Term Potentiation	0.869	0.117	-1.069	CAMK2D,CREB3L1,GNA14,GRIN2A,GRIN2D,MAP2K1,MAPK3,PLCD3,PPP1R14A,PPP1R14B,PPP1R3D,PRKCA,PRKD1,RAF1,RRAS
Xenobiotic Metabolism General Signaling Pathway	0.687	0.109	-1.069	AKT2,FTL,GSTA1,MAP2K1,MAP3K8,MAPK3,NQO1,NR1H2,PIK3CD,PIK3R3,PRKCA,PRKD1,RAF1,RBX1,RRAS
Dendritic Cell Maturation	0	0.0416	-1.069	AKT2,CCR7,CREB3L1,FSCN1,ICAM1,IFNAR1,IL32,JAK2,MAPK3,NFKBIA,NFKBID,PIK3CD,PIK3R3,PLCD3,RELB,TRBC2
CDC42 Signaling	0	0.0531	-1.069	ACTR2,ARPC5,CDC42BPA,CFL1,ITGA2,ITGA5,ITGA6,JUN,MYL12A,MYL6,MYL9,MYLK,PARD6A,PPP1R12B,RAF1,RASA1,SRC,TRBC2
Regulation of IL-2 Expression in Activated and Anergic T Lymphocytes	0	0.0534	-1.069	JUN,MAP2K1,MAPK3,NFAT5,NFKBIA,NFKBID,RAF1,RELB,RRAS,TGFB1,TGFB2,TGFBR2,TRBC2,VAV3
NF-κB Signaling	0	0.0679	-1.043	AKT2,BMP2,EGF,EIF2AK2,FGFR2,FLT1,IL1R1,IRAK4,MAP3K8,MAP4K4,NFKBIA,NFKBID,NGF,PDGFRB,PIK3CD,PIK3R3,RAF1,RELB,RRAS,SIGIRR,TDP2,TGFBR2,TLR6,TNIP1,TRBC2
IL-8 Signaling	6.09	0.194	-1.029	AKT2,ANGPT1,CCND1,CXCL1,CXCL8,EIF4EBP1,FLT1,GNA14,GNAI2,GNAS,GNB2,GNB4,GNG11,GNG5,GPLD1,ICAM1,IRAK4,JUN,LASP1,MAP2K1,MAP4K4,MAPK3,MMP2,MYL9,NAPEPLD,NFKBIA,PIK3CD,PIK3R3,PRKCA,PRKD1,RAF1,RHOA,RHOBTB1,RHOC,RHOG,ROCK1,RRAS,SRC,VASP,VCAM1
Senescence Pathway	1.71	0.122	-1.029	ACVR1,AKT2,ASXL1,ATM,CACNB3,CACNG4,CAPNS1,CCND1,CDKN2B,CXCL8,DHCR24,DMTF1,EED,EIF4EBP1,HIPK2,JUN,MAP2K1,MAPK3,MAPKAPK2,NFAT5,PCGF2,PDHA1,PDHB,PIK3CD,PIK3R3,PPP2R1A,PTPA,RAF1,RPS6KA5,RRAS,SMAD9,STING1,TGFB1,TGFB2,TGFBR2,TP53
Ephrin B Signaling	2.53	0.194	-1	CAP1,CFL1,EPHB2,GNA14,GNAI2,GNAS,GNB2,GNB4,GNG11,GNG5,MAPK3,RHOA,ROCK1,VAV3
FAT10 Cancer Signaling Pathway	2.04	0.2	-1	ACVR1,AKT2,EEF1A1,NFKBIA,RELB,STAT3,TGFB1,TGFB2,TGFBR2,TP53
Mouse Embryonic Stem Cell Pluripotency	1.84	0.155	-1	AKT2,FZD2,ID1,JAK2,LIF,MAP2K1,MAPK3,MYC,PIK3CD,PIK3R3,RAF1,RRAS,SMAD9,STAT3,TCF7L1,TP53
Melanoma Signaling	1.6	0.18	-1	AKT2,CCND1,MAP2K1,MAPK3,PIK3CD,PIK3R3,RAF1,RRAS,TP53
IL-13 Signaling Pathway	1.43	0.139	-1	AKT2,CXCL6,DUSP1,FOSL2,JAK2,JUN,MAPK3,PIK3CD,PIK3R3,RHOA,ROCK1,SRC,STAT3,TGFB1,TGFB2,TP53
Role of PI3K/AKT Signaling in the Pathogenesis of Influenza	1.38	0.159	-1	AKT2,GNAI2,IFNAR1,MAP2K1,MAPK3,NFKBIA,NFKBID,PIK3CD,PIK3R3,RELB
Ferroptosis Signaling Pathway	1.11	0.126	-1	ANGPTL4,ARF3,CARS1,FTL,HSPB1,LINC00472,MAP2K1,MAPK3,NFS1,RAF1,RRAS,SLC39A14,SLC7A11,STAT3,TP53,VDAC2
Notch Signaling	1.03	0.162	-1	HES1,JAG1,MAML3,NOTCH2,NOTCH3,RFNG
Methionine Degradation I (to Homocysteine)	0.886	0.174	-1	AHCY,AHCYL2,EEF1AKMT4,PRMT1
Retinoate Biosynthesis I	0.826	0.152	-1	ADH1C,AKR1C1/AKR1C2,ALDH1A2,DHRS3,RDH10
Cysteine Biosynthesis III (mammalia)	0.789	0.16	-1	AHCY,AHCYL2,EEF1AKMT4,PRMT1
Amyotrophic Lateral Sclerosis Signaling	0.563	0.105	-1	CACNB3,CACNG4,CAPNS1,GLUL,GRIK1,GRIN2A,GRIN2D,PIK3CD,PIK3R3,SLC1A2,SOD1,TP53
Immunogenic Cell Death Signaling Pathway	0.531	0.107	-1	ATG12,DAPK1,DAPK3,HSPA2,HSPA5,IFNAR1,PANX1,ROCK1,STING1
NER (Nucleotide Excision Repair, Enhanced Pathway)	0.464	0.102	-1	CDK7,COPS6,DDB1,ERCC2,ERCC6,GPS1,POLR2E,RAD23B,RBX1
Osteoarthritis Pathway	0.461	0.0948	-1	ADAMTS5,ANXA2,ANXA5,BMP2,CREB3L1,CXCL8,FZD2,HES1,IL1R1,ITGA2,ITGA5,ITGA6,JAG1,PTHLH,RELB,RUNX2,SMAD9,SOX9,TCF7L1,TGFB1,TGFBR2,ZNF875
Pyroptosis Signaling Pathway	0.434	0.1	-1	GBP1,GBP2,GBP4,IL1R1,NEK7,NLRP1,PANX1,RHOA,TLR6
BER (Base Excision Repair) Pathway	0.276	0.0909	-1	MAP2K1,MAPK3,MBD4,TP53
Calcium-induced T Lymphocyte Apoptosis	0	0.0198	-1	ATP2A2,NR4A1,PRKCA,PRKD1,TRBC2
Role of CHK Proteins in Cell Cycle Checkpoint Control	0	0.069	-1	ATM,PPP2R1A,PTPA,TP53
Assembly of RNA Polymerase II Complex	0	0.08	-1	CDK7,ERCC2,POLR2E,TAF1
Th1 Pathway	0	0.0769	-1	ICAM1,IFNAR1,JAK2,NOTCH2,NOTCH3,PIK3CD,PIK3R3,RUNX3,STAT3
IL-6 Signaling	1.85	0.147	-0.943	AKT2,CXCL8,HSPB1,IL1R1,JAK2,JUN,MAP2K1,MAP4K4,MAPK3,MAPKAPK2,NFKBIA,NFKBID,PIK3CD,PIK3R3,RAF1,RELB,RRAS,SRF,STAT3
Natural Killer Cell Signaling	0.521	0.0984	-0.943	AKT2,CFL1,HSPA2,HSPA5,IRAK4,JAK2,MAP2K1,MAP3K8,MAPK3,NFAT5,PIK3CD,PIK3R3,PVR,RAF1,RELB,ROCK1,RRAS,ULBP2,VAV3
Endothelin-1 Signaling	0.455	0.0957	-0.943	ADCY6,GNA14,GNAI2,GNAS,GPLD1,JUN,MAPK3,MYC,NAPEPLD,PIK3CD,PIK3R3,PLA2G4A,PLCD3,PRKCA,PRKD1,RAF1,RRAS,SRC
Regulation of eIF4 and p70S6K Signaling	2.34	0.148	-0.905	AGO3,AKT2,EIF3D,EIF3F,EIF3G,EIF3I,EIF4EBP1,EIF4G3,ITGA2,ITGA5,ITGA6,MAP2K1,MAPK3,PIK3CD,PIK3R3,PPP2R1A,PTPA,RAF1,RPS14,RPS16,RPS21,RPS23,RPS3,RPS5,RPS7,RRAS
Role of NANOG in Mammalian Embryonic Stem Cell Pluripotency	2.1	0.156	-0.905	ACVR1,AKT2,BMP2,FZD2,JAK2,LIF,MAP2K1,MAPK3,PIK3CD,PIK3R3,RAF1,RIF1,RRAS,SMAD9,STAT3,TCF7L1,TP53,WNT2,WNT2B
Cancer Drug Resistance By Drug Efflux	2.02	0.19	-0.905	ABCC2,ABCG2,AKT2,FOXO1,MAP2K1,MAPK3,PIK3CD,PIK3R3,RAF1,RRAS,TP53
Role of JAK family kinases in IL-6-type Cytokine Signaling	1.19	0.143	-0.905	CCND1,JAK2,LIF,MAPK3,MYC,STAT3,STAT5A,STAT5B,TGFB1,TGFB2,TIMP1
PKCθ Signaling in T Lymphocytes	0	0.0453	-0.905	CACNA1G,CACNB3,CACNG4,CAMK2D,JUN,MAP3K8,MAPK3,NFAT5,NFKBIA,NFKBID,PIK3CD,PIK3R3,RELB,RRAS,TRBC2,VAV3
Huntington's Disease Signaling	2.79	0.14	-0.894	AKT2,ARFIP2,ATP5F1A,ATP5F1B,BDNF,CAPNS1,CLTB,CREB3L1,EGF,GNA14,GNB2,GNB4,GNG11,GNG5,HDAC5,HIP1,HSPA2,HSPA5,JUN,MAPK3,NAPA,NGF,PIK3CD,PIK3R3,POLR2E,PRKCA,PRKD1,PSMA5,PSMA6,PSMA7,PSMB1,PSMB5,PSMB6,PSMB7,PSME1,PSMF1,RASA1,SDHC,TP53
Erythropoietin Signaling Pathway	1.76	0.137	-0.853	AKT2,CCND1,CXCL8,JAK2,JUN,LIF,MAP2K1,MAPK3,NFKBIA,NFKBID,PIK3CD,PIK3R3,PRKCA,PRKD1,RAF1,RELB,RRAS,SRC,STAT5A,STAT5B,TGFB1,TGFB2,TP53
Pancreatic Adenocarcinoma Signaling	2.02	0.153	-0.832	AKT2,CCND1,CDKN2B,EGF,GPLD1,HDAC5,JAK2,MAP2K1,MAPK3,NAPEPLD,PIK3CD,PIK3R3,RAF1,RELB,STAT3,TGFB1,TGFB2,TGFBR2,TP53
TGF-β Signaling	1.78	0.156	-0.832	ACVR1,BMP2,INHBA,JUN,MAP2K1,MAPK3,RAF1,RRAS,RUNX2,RUNX3,SMAD9,TGFB1,TGFB2,TGFBR2,VDR
ERBB Signaling	1.26	0.14	-0.832	EGF,ERBB3,EREG,FOXO1,JUN,MAP2K1,MAPK3,PIK3CD,PIK3R3,PRKCA,PRKD1,RAF1,RRAS
Th2 Pathway	0.599	0.105	-0.832	ACVR1,ICAM1,JAG1,JAK2,JUN,NOTCH2,NOTCH3,PIK3CD,PIK3R3,RUNX3,STAT5A,STAT5B,TGFB1,TGFBR2
Breast Cancer Regulation by Stathmin1	0.593	0.0942	-0.832	ADGRD1,ADGRE2,ADGRG1,ARHGEF17,ARHGEF2,BDKRB2,C5AR1,CALCRL,CAMK2D,CCND1,CCR10,CCR7,CREB3L1,EGF,F2RL2,FZD2,GNB2,GNB4,GNG11,GNG5,GPR137B,GPR137C,GPR162,GPR176,GPRC5A,HRH1,JUN,LPAR2,MAP2K1,MAPK3,MMP2,PIK3CD,PIK3R3,PPP1R14A,PPP1R14B,PPP1R3D,PPP2R1A,PPP4C,PRKCA,PRKD1,PTGER1,PTGER3,PTGIR,PTPA,RAF1,RHOA,RRAS,STAT3,TGFB1,TGFB2,TP53,TUBA1A,TUBB2A,TUBB2B,TUBB6
IL-9 Signaling	2.08	0.229	-0.816	BCL3,PIK3CD,PIK3R3,RELB,SOCS2,STAT3,STAT5A,STAT5B
Inhibition of Angiogenesis by TSP1	1.77	0.219	-0.816	AKT2,JUN,SDC2,TGFB1,TGFBR2,THBS1,TP53
Noradrenaline and Adrenaline Degradation	1.4	0.2	-0.816	ADH1C,ALDH1A2,ALDH1B1,ALDH3A2,ALDH4A1,ALDH9A1
PFKFB4 Signaling Pathway	1.3	0.167	-0.816	CREB3L1,GNAS,MAP2K1,MAPK3,RPS6KA5,TGFB1,TGFB2,TP53
Superpathway of Methionine Degradation	0.986	0.158	-0.816	AHCY,AHCYL2,BHMT2,EEF1AKMT4,PCCB,PRMT1
Serotonin Degradation	0.438	0.105	-0.816	ADH1C,ALDH1A2,ALDH1B1,ALDH3A2,ALDH4A1,ALDH9A1
ICOS-ICOSL Signaling in T Helper Cells	0	0.0332	-0.816	AKT2,CAMK2D,GAB2,NFAT5,NFKBIA,NFKBID,PIK3CD,PIK3R3,RELB,TRBC2
DNA Methylation and Transcriptional Repression Signaling	0	0.0825	-0.816	ARID4B,CDK16,CDK18,CDK7,MBD4,MYC,TCF25,TP53
Wound Healing Signaling Pathway	0.914	0.109	-0.784	ACTA2,ACVR1,COL13A1,CXCL8,EGF,FGFR2,IL1R1,ITGA6,JAK2,JUN,KRT17,LAMA3,LAMB1,LAMC2,LIF,MAP2K1,MAPK3,NFKBIA,NFKBID,PRKCA,RAF1,RRAS,TGFB1,TGFB2,TGFBR2,TRPV1
NRF2-mediated Oxidative Stress Response	1.62	0.128	-0.775	ABCC2,ACTA2,ACTB,ACTC1,ACTG1,ACTG2,CYP1A1,FMO1,FOSL1,FTL,GCLM,GSTA1,JUN,JUND,MAFF,MAP2K1,MAPK3,NQO1,PIK3CD,PIK3R3,PRKCA,PRKD1,RAF1,RBX1,RRAS,SLC35A2,SOD1
Role of Tissue Factor in Cancer	3.31	0.159	-0.707	ACVR1,AKT2,CCN2,CFL1,CXCL1,CXCL8,EGF,FLNC,FLT1,GNA14,ITGA6,JAK2,JUN,MAP2K1,MAPK3,MMP2,PIK3CD,PIK3R3,PPP2R1A,PRKCA,PTPA,RAF1,RPS6KA5,RPS6KB2,RRAS,SRC,STAT5A,STAT5B,TGFB1,TGFB2,TGFBR2,TP53
Lymphotoxin β Receptor Signaling	2.26	0.204	-0.707	AKT2,CXCL1,CYC1,MAPK3,NFKBIA,NFKBID,PIK3CD,PIK3R3,RELB,TRAF4,VCAM1
Cell Cycle: G1/S Checkpoint Regulation	1.23	0.149	-0.707	ATM,CCND1,CDKN2B,FOXO1,HDAC5,MYC,RPL5,TGFB1,TGFB2,TP53
UVA-Induced MAPK Signaling	1.15	0.134	-0.707	ATM,JUN,MAPK3,PARP12,PIK3CD,PIK3R3,PLCD3,PRKCA,RPS6KA5,RPS6KB2,RRAS,TIPARP,TP53
Leptin Signaling in Obesity	0.968	0.133	-0.707	ADCY6,AKT2,FOXO1,JAK2,MAP2K1,MAPK3,PIK3CD,PIK3R3,PLCD3,STAT3
Melatonin Signaling	0.868	0.13	-0.707	CAMK2D,GNAI2,GNRH1,MAP2K1,MAPK3,PLCD3,PRKCA,PRKD1,RAF1
Type II Diabetes Mellitus Signaling	0.499	0.0993	-0.707	ACSL5,AKT2,CACNA1G,CACNB3,CACNG4,MAPK3,NFKBIA,NFKBID,PIK3CD,PIK3R3,PRKCA,PRKD1,RELB,SOCS2,SOCS7
CD28 Signaling in T Helper Cells	0	0.0386	-0.707	ACTR2,AKT2,ARPC5,JUN,MAP2K1,NFAT5,NFKBIA,NFKBID,PIK3CD,PIK3R3,RELB,TRBC2
PDGF Signaling	3.92	0.218	-0.688	EIF2AK2,INPP5J,JAK2,JUN,MAP2K1,MAPK3,MYC,PDGFRB,PIK3CD,PIK3R3,PRKCA,RAF1,RASA1,RRAS,SRC,SRF,STAT3,SYNJ1,SYNJ2
NOD1/2 Signaling Pathway	0.748	0.108	-0.688	CXCL8,ERN1,HSPA2,HSPA5,IFNAR1,JUN,LIF,MAP2K1,MAP3K8,MAP4K4,MAPK3,MAPKAPK2,NFKBIA,NFKBID,SLC15A3,SLC15A4,TGFB1,TGFB2,TLR6
Xenobiotic Metabolism PXR Signaling Pathway	0.748	0.108	-0.688	ABCC2,ABCC3,ALDH18A1,ALDH1A2,ALDH1B1,ALDH3A2,ALDH4A1,ALDH5A1,ALDH9A1,CAMK2D,CHST11,CHST2,GSTA1,PPP1R14A,PPP1R14B,PPP1R3D,PRKCA,PRKD1,SRA1
IL-33 Signaling Pathway	0.732	0.107	-0.688	AKT2,CREB3L1,CXCL8,ICAM1,IRAK4,JAK2,JUN,MAP2K1,MAP3K8,MAPK3,MAPKAPK2,MMP2,NFKBIA,NFKBID,PIK3CD,PIK3R3,SIGIRR,STAT3,VCAM1
FAK Signaling	0	0.0713	-0.651	ACTR2,ACVR1,ADGRD1,ADGRE2,ADGRG1,AKT2,ARPC5,BDKRB2,C5AR1,CALCRL,CAPNS1,CCND1,CCR10,CCR7,ECM1,EFNA1,EGF,F2RL2,FLT1,FZD2,GPR137B,GPR137C,GPR162,GPR176,GPRC5A,HRH1,IFNAR1,IL1R1,ITGA2,ITGA5,ITGA6,JUN,LPAR2,MAP2K1,MAPK3,MMP2,MYC,NEDD9,PDGFRB,PIK3CD,PIK3R3,PTGER1,PTGER3,PTGIR,RAF1,RASA1,RHOA,RRAS,SH3GL1,SOCS2,SOCS7,SRC,TCF7L1,TGFB1,TGFB2,TGFBR2,TP53,TRBC2,USF1
UVB-Induced MAPK Signaling	1.92	0.192	-0.632	EIF4EBP1,JUN,MAP2K1,MAPK3,PIK3CD,PIK3R3,PRKCA,PRKD1,RPS6KA5,TP53
Renin-Angiotensin Signaling	0.621	0.107	-0.632	ADCY6,JAK2,JUN,MAP2K1,MAPK3,PIK3CD,PIK3R3,PRKCA,PRKD1,RAF1,RELB,RRAS,STAT3
Gustation Pathway	0	0.05	-0.632	ADCY6,CACNA1G,CACNB3,CACNG4,LRRC8E,PANX1,TAS2R1,TAS2R3,TAS2R4,TAS2R5
Neuroinflammation Signaling Pathway	0.32	0.0879	-0.626	ACVR1,AKT2,BDNF,CREB3L1,CXCL8,GLUL,GRIN2A,GRIN2D,ICAM1,IL1R1,IRAK4,JAK2,JUN,MAPK3,NFAT5,NGF,PIK3CD,PIK3R3,PLA2G4A,RELB,SLC1A2,TGFB1,TGFB2,TGFBR2,TICAM1,TLR6,VCAM1
Autophagy	1.36	0.122	-0.6	AKT2,ATG12,ATM,CREB3L1,DAPK1,DAPK3,DRAM1,EGF,ERN1,FOXO1,GABARAP,JUN,MAP1LC3C,MAP2K1,MAPK3,MYC,PIK3CD,PIK3R3,PPP2R1A,PTPA,RAF1,TGFB1,TGFB2,TICAM1,TP53,TSC1
TREM1 Signaling	2.11	0.181	-0.577	AKT2,CXCL3,CXCL8,ICAM1,ITGA5,JAK2,MAPK3,RELB,SIGIRR,STAT3,STAT5A,STAT5B,TLR6
ERK5 Signaling	2.01	0.176	-0.577	CREB3L1,EGF,FOSL1,LIF,MAP3K8,MEF2B,MYC,NGF,RPS6KA5,RPS6KB2,RRAS,SRC,WNK1
Dopamine-DARPP32 Feedback in cAMP Signaling	0.688	0.106	-0.535	ADCY6,ATP2A2,CACNB3,CACNG4,CREB3L1,CSNK1A1,GNAI2,GNAS,GRIN2A,GRIN2D,PAWR,PLCD3,PPP1R14A,PPP1R14B,PPP1R3D,PPP2R1A,PRKCA,PRKD1,PTPA
DHCR24 Signaling Pathway	0.89	0.117	-0.5	AKT2,DHCR24,HPX,NR1H2,PCYOX1,PIK3CD,PIK3R3,PLTP,PRKCA,PRKD1,RRAS,SOX9,SREBF1,TP53,VCAM1,VTN
MIF-mediated Glucocorticoid Regulation	1.08	0.167	-0.447	MAPK3,MIF,NFKBIA,NFKBID,PLA2G4A,RELB
Sperm Motility	0.676	0.102	-0.447	CACNA1G,CLK1,CLK4,EPHA4,EPHA5,EPHB2,ERBB3,FGFR2,FLT1,GNA14,GNAI2,GNAS,GNB2,GNB4,GNG11,GNG5,JAK2,MAP2K1,PDGFRB,PLA2G4A,PLCD3,PRKCA,PRKD1,ROR2,SRC
Nicotine Degradation II	0.287	0.0909	-0.447	CYP1A1,CYP1B1,FMO1,FMO3,INMT
CCR5 Signaling in Macrophages	0	0.0473	-0.447	CACNA1G,CACNB3,CACNG4,GNA14,GNAI2,GNAS,GNB2,GNB4,GNG11,GNG5,JUN,PRKCA,PRKD1,TRBC2
Netrin Signaling	0	0.0694	-0.447	CACNA1G,CACNB3,CACNG4,ENAH,NFAT5
Xenobiotic Metabolism CAR Signaling Pathway	1.91	0.14	-0.408	ABCC2,ABCC3,ALDH18A1,ALDH1A2,ALDH1B1,ALDH3A2,ALDH4A1,ALDH5A1,ALDH9A1,CHST11,CHST2,CYP1A1,FMO1,FMO3,GSTA1,MAP2K1,MAPK3,PPP2R1A,PRKCA,PRKD1,PTPA,RACK1,SRA1,SRC
Epithelial Adherens Junction Signaling	3.1	0.167	-0.392	ACTR2,ACVR1,AFDN,AKT2,ARHGEF17,ARPC5,CFL1,EGF,FGF1,LATS2,MYL12A,NF2,NOTCH2,NOTCH3,PPP2R1A,PTPA,RHOA,ROCK1,RRAS,SRC,STK4,TCF7L1,TGFB2,TGFBR2,TNS1,VCL
BAG2 Signaling Pathway	3.35	0.21	-0.333	ANXA2,HSPA2,HSPA5,MAPK3,MAPKAPK2,MYC,PSMA5,PSMA6,PSMA7,PSMB1,PSMB5,PSMB6,PSMB7,PSME1,PSMF1,RELB,TP53
BMP signaling pathway	1.11	0.135	-0.333	ACVR1,BMP2,FST,JUN,MAGED1,MAP2K1,MAPK3,RAF1,RELB,RRAS,RUNX2,SMAD9
IL-17A Signaling in Airway Cells	2.38	0.194	-0.302	AKT2,CXCL1,CXCL3,CXCL6,JAK2,MAP2K1,MAPK3,NFKBIA,NFKBID,PIK3CD,PIK3R3,RELB,STAT3
Nitric Oxide Signaling in the Cardiovascular System	0.98	0.124	-0.302	AKT2,ATP2A2,BDKRB2,CACNB3,CACNG4,FLT1,MAP2K1,MAPK3,PDE5A,PIK3CD,PIK3R3,PRKCA,PRKD1,SLC7A1
NF-κB Activation by Viruses	2.21	0.179	-0.277	AKT2,EIF2AK2,ITGA2,ITGA6,MAPK3,NFKBIA,NFKBID,PIK3CD,PIK3R3,PRKCA,PRKD1,RAF1,RELB,RRAS
Endocannabinoid Neuronal Synapse Pathway	1.07	0.122	-0.258	ADCY6,CACNA1G,CACNB3,CACNG4,DNAH1,GNA14,GNAI2,GNB2,GNB4,GNG11,GNG5,GRIN2A,GRIN2D,MAPK3,NAPEPLD,NDUFS2,PLCD3,TRPV1
PPARα/RXRα Activation	1.17	0.12	-0.243	ACVR1,ADCY6,BCL3,GNA14,GNAS,IL1R1,JAK2,JUN,MAP2K1,MAP4K4,MAPK3,NFKBIA,NFKBID,PLCD3,PRKCA,RAF1,RELB,RRAS,STAT5B,TGFB1,TGFB2,TGFBR2
WNT/β-catenin Signaling	1.44	0.129	-0.218	ACVR1,AKT2,CCND1,CSNK1A1,FZD2,ILK,JUN,LRP5,MYC,PPP2R1A,PTPA,RARA,SOX4,SOX9,SRC,TCF7L1,TGFB1,TGFB2,TGFBR2,TP53,WNT2,WNT2B
Multiple Sclerosis Signaling Pathway	0.577	0.1	-0.218	CAPNS1,CXCL1,CXCL8,DUSP1,DUSP6,EED,GRIN2A,GRIN2D,JARID2,LIF,MAPK3,MBP,MTF2,NLRP1,PARP12,PLAU,SLC8A1,TGFB1,TGFB2,TIPARP,TLR6
ERK/MAPK Signaling	1.53	0.126	-0.2	CREB3L1,DUSP1,DUSP4,DUSP6,EIF4EBP1,HSPB1,ITGA2,ITGA5,ITGA6,MAP2K1,MAPK3,MYC,PIK3CD,PIK3R3,PLA2G4A,PPP1R14A,PPP1R14B,PPP1R3D,PPP2R1A,PRKCA,PTPA,RAF1,RPS6KA5,RRAS,SRC,SRF,STAT3
Semaphorin Neuronal Repulsive Signaling Pathway	2.86	0.166	0	AKT2,CFL1,CSPG4,DPYSL3,DPYSL4,ITGA2,ITGA5,ITGA6,MAP2K1,MYL12A,MYL6,MYL9,NRP1,NRP2,PIK3CD,PIK3R3,PLXNB1,PPP1R12B,RHOA,ROCK1,RRAS,SEMA3F,SEMA6B,TP53
Death Receptor Signaling	2.6	0.181	0	ACIN1,ACTA2,ACTB,ACTC1,ACTG1,ACTG2,CYC1,DFFA,HSPB1,MAP4K4,NFKBIA,NFKBID,PARP12,RELB,ROCK1,TIPARP,TNFRSF21
Xenobiotic Metabolism AHR Signaling Pathway	2.57	0.19	0	ABCG2,AHRR,ALDH18A1,ALDH1A2,ALDH1B1,ALDH3A2,ALDH4A1,ALDH5A1,ALDH9A1,CYP1A1,CYP1B1,GSTA1,HDAC5,NQO1,RELB
γ-glutamyl Cycle	1.68	0.308	0	ANPEP,GCLM,GGT5,OPLAH
PXR/RXR Activation	1.38	0.159	0	ABCC2,ABCC3,AKT2,ALDH3A2,CPT1A,FOXO1,GSTA1,PAPSS2,PCK2,SCD
D-myo-inositol (1,4,5)-trisphosphate Degradation	1.37	0.25	0	INPP5A,INPP5J,SYNJ1,SYNJ2
Glutamate Receptor Signaling	1.34	0.156	0	GLUL,GNB2,GNB4,GNG11,GNG5,GRIK1,GRIN2A,GRIN2D,SLC1A2,SLC1A4
1D-myo-inositol Hexakisphosphate Biosynthesis II (Mammalian)	1.28	0.235	0	INPP5A,INPP5J,SYNJ1,SYNJ2
Small Cell Lung Cancer Signaling	1.23	0.138	0	AKT2,CCND1,CDKN2B,CYC1,HDAC5,MYC,NFKBIA,NFKBID,PIK3CD,PIK3R3,RELB,TP53,TRAF4
VDR/RXR Activation	1.19	0.143	0	COL13A1,FOXO1,HES1,IGFBP5,IGFBP6,LRP5,PRKCA,PRKD1,RUNX2,TGFB2,VDR
Triacylglycerol Biosynthesis	1.13	0.154	0	DBT,DGAT1,GPAM,GPAT3,LPCAT2,MBOAT1,PLPP1,PLPPR2
IL-23 Signaling Pathway	1.02	0.152	0	AKT2,JAK2,NFKBIA,PIK3CD,PIK3R3,RELB,STAT3
Role of p14/p19ARF in Tumor Suppression	1.01	0.172	0	PIK3CD,PIK3R3,SENP3,SF3A2,TP53
Endocannabinoid Cancer Inhibition Pathway	0.911	0.116	0	ADCY6,AKT2,CCND1,CREB3L1,GNAI2,MAP2K1,MAPK3,MMP2,MYC,PIK3CD,PIK3R3,RAF1,RHOA,ROCK1,SRC,TCF7L1,TRPV1
Heparan Sulfate Biosynthesis (Late Stages)	0.883	0.136	0	AARS1,CHST11,CHST2,EXT1,EXTL1,EXTL2,GLCE,PPME1
Ribonucleotide Reductase Signaling Pathway	0.862	0.112	0	ACTB,AKT2,ATM,CCND1,CREB3L1,EIF4EBP1,JUN,MAPK3,MMP2,MYC,NFYA,PARP12,PIK3CD,PIK3R3,SRC,STAT3,THBS1,TIPARP,TP53
Antioxidant Action of Vitamin C	0.848	0.119	0	GPLD1,JAK2,MAPK3,NAPEPLD,NFKBIA,NFKBID,NXN,PLA2G4A,PLCD3,RELB,SLC23A2,STAT5A,STAT5B
Heparan Sulfate Biosynthesis	0.691	0.121	0	AARS1,CHST11,CHST2,EXT1,EXTL1,EXTL2,GLCE,PPME1
Sumoylation Pathway	0.434	0.099	0	JUN,MYB,NFKBIA,RHOA,RHOBTB1,RHOC,RHOG,SENP3,SUMO3,TP53
WNT/Ca+ pathway	0.31	0.0923	0	CREB3L1,FZD2,NFAT5,PLCD3,PRKCA,RELB
Retinoic acid Mediated Apoptosis Signaling	0.261	0.0877	0	CRABP2,IFNAR1,PARP12,RARA,TIPARP
CTLA4 Signaling in Cytotoxic T Lymphocytes	0	0.0511	0	AKT2,AP2M1,CLTB,GPLD1,ITGA2,JUN,MAPK3,NAPEPLD,NFAT5,PIK3CD,PIK3R3,PPP2R1A,PTPA,RRAS,SRC,TGFB1,TGFB2,TRBC2,VAV3
T Cell Exhaustion Signaling Pathway	0	0.0471	0	ACVR1,AKT2,FOXO1,IFNAR1,JAK2,JUN,MAPK3,NFAT5,PIK3CD,PIK3R3,PPP2R1A,PTPA,RRAS,STAT3,TGFB1,TGFBR2,TRBC2
Sirtuin Signaling Pathway	4.97	0.165	0.18	ATG12,ATP5F1A,ATP5F1B,CPT1A,CXCL8,CYC1,DUSP6,FOXO1,GABARAP,GABPB2,HSF1,IDH2,JUN,LDHD,MAP1LC3C,MAPK3,MYC,NDUFA1,NDUFB10,NDUFB11,NDUFS2,NDUFS5,NDUFS8,NQO1,NR1H2,PCK2,PDHA1,PGAM1,RELB,SDHC,SF3A2,SLC25A4,SLC25A5,SOD1,SREBF1,STAT3,TIMM17B,TIMM23,TOMM20,TOMM22,TP53,TSPO,TUBA1A,UCP2,UQCRFS1,VDAC2,XRCC6
Production of Nitric Oxide and Reactive Oxygen Species in Macrophages	1.27	0.122	0.218	AKT2,JAK2,JUN,MAP2K1,MAP3K8,MAPK3,NFKBIA,NFKBID,PCYOX1,PIK3CD,PIK3R3,PPP1R14A,PPP1R14B,PPP1R3D,PPP2R1A,PRKCA,PRKD1,PTPA,RELB,RHOA,RHOBTB1,RHOC,RHOG
Adipogenesis pathway	1.59	0.139	0.229	ACVR1,BMP2,CDK7,ERCC2,FGF1,FGFR2,FGFRL1,FOXO1,FZD2,HDAC5,NOCT,NR1D1,SMAD9,SOX9,SREBF1,STAT5B,TGFB1,TP53,XBP1
p38 MAPK Signaling	1.29	0.133	0.277	CREB3L1,DUSP1,HSPB1,IL1R1,IRAK4,MAPKAPK2,MEF2B,MYC,PLA2G4A,RPS6KA5,RPS6KB2,SRF,TGFB1,TGFB2,TGFBR2,TP53
eNOS Signaling	0.538	0.101	0.277	ADCY6,AKT2,AQP1,BDKRB2,CHRNA10,FLT1,GNAS,HSPA2,HSPA5,LPAR2,PIK3CD,PIK3R3,PRKCA,PRKD1,SLC7A1
BEX2 Signaling Pathway	1.36	0.148	0.302	AKT2,CCND1,JUN,MMP2,NFKBIA,NGF,PPP2R1A,PTPA,RELB,STAT3,TCF7L1,TSC1
LPS/IL-1 Mediated Inhibition of RXR Function	1.2	0.118	0.302	ABCC2,ABCC3,ACSL5,ALDH18A1,ALDH1A2,ALDH1B1,ALDH3A2,ALDH4A1,ALDH5A1,ALDH9A1,CHST11,CHST2,CPT1A,ECSIT,FMO1,FMO3,GSTA1,IL1R1,JUN,NR1H2,PAPSS2,PLTP,PPARGC1B,RARA,SLC35A2,SREBF1
WNK Renal Signaling Pathway	0.826	0.12	0.302	AKT2,AMFR,CLCNKB,LRRC8E,NPR3,PIK3CD,PIK3R3,PRKCA,PRKD1,RBX1,RPS6KA5,WNK1
Role of PKR in Interferon Induction and Antiviral Response	0.792	0.114	0.302	COLEC12,CYC1,EIF2AK2,HSPA2,HSPA5,IFNAR1,JUN,MAPK3,NFKBIA,NFKBID,NLRP1,PDGFRB,RELB,STAT3,TP53
GP6 Signaling Pathway	0.436	0.0976	0.302	AKT2,COL13A1,LAMA3,LAMB1,LAMC2,PIK3CD,PIK3R3,PRKCA,PRKD1,RASGRP2,RHOG,VAV3
Protein Kinase A Signaling	3.38	0.137	0.324	ADCY6,AKAP9,CAMK2D,CREB3L1,DUSP1,DUSP4,DUSP6,DUSP8,FLNA,FLNB,FLNC,GNAI2,GNAS,GNB2,GNB4,GNG11,GNG5,KDELR1,MAP2K1,MAPK3,MPPE1,MYL12A,MYL6,MYL9,MYLK,NAPEPLD,NFAT5,NFKBIA,NFKBID,PDE5A,PDE7A,PLCD3,PPP1R14A,PPP1R14B,PPP1R3D,PRKCA,PRKD1,PTPN13,PTPN14,PTPRB,PTPRH,PTPRN,PTPRQ,PYGM,RAF1,RELB,RHOA,ROCK1,TCF7L1,TDP2,TGFB1,TGFB2,TGFBR2,VASP
Role of MAPK Signaling in Inhibiting the Pathogenesis of Influenza	0.691	0.118	0.333	CXCL8,EIF2AK2,JUN,MAP2K1,MAPK3,NFKBIA,NFKBID,PLA2G4A,RAF1
Role of Pattern Recognition Receptors in Recognition of Bacteria and Viruses	0.427	0.0959	0.333	C5AR1,CXCL8,EIF2AK2,LIF,MAPK3,PIK3CD,PIK3R3,PRKCA,PRKD1,RELB,TGFB1,TGFB2,TICAM1,TLR6
Role of IL-17F in Allergic Inflammatory Airway Diseases	1.82	0.196	0.378	CREB3L1,CXCL1,CXCL6,CXCL8,MAP2K1,MAPK3,RAF1,RELB,RPS6KA5
IL-1 Signaling	1.78	0.156	0.378	ADCY6,ECSIT,GNA14,GNAI2,GNAS,GNB2,GNB4,GNG11,GNG5,IL1R1,IRAK4,JUN,NFKBIA,NFKBID,RELB
MIF Regulation of Innate Immunity	1.5	0.182	0.378	JUN,MAPK3,MIF,NFKBIA,NFKBID,PLA2G4A,RELB,TP53
D-myo-inositol (1,3,4)-trisphosphate Biosynthesis	1.92	0.294	0.447	INPP5A,INPP5J,MINPP1,SYNJ1,SYNJ2
Superpathway of D-myo-inositol (1,4,5)-trisphosphate Metabolism	1.45	0.227	0.447	INPP5A,INPP5J,MINPP1,SYNJ1,SYNJ2
CDP-diacylglycerol Biosynthesis I	1.11	0.185	0.447	CDS2,GPAM,GPAT3,LPCAT2,MBOAT1
Phosphatidylglycerol Biosynthesis II (Non-plastidic)	1.01	0.172	0.447	CDS2,GPAM,GPAT3,LPCAT2,MBOAT1
GPCR-Mediated Integration of Enteroendocrine Signaling Exemplified by an L Cell	0	0.0676	0.447	ADCY6,GNA14,GNAI2,GNAS,PLCD3
Neurovascular Coupling Signaling Pathway	0	0.0731	0.5	BDKRB2,CACNA1G,CACNB3,CACNG4,ENTPD1,ENTPD4,GRIN2A,GRIN2D,KCNMB3,NPR3,PLA2G4A,PPP1R12B,PTGIR,RHOA,ROCK1,SLC1A2
IL-17 Signaling	0	0.0782	0.535	AKT2,CXCL1,CXCL3,CXCL8,JAK2,JUN,LIF,MAPK3,MMP2,PIK3CD,PIK3R3,RRAS,TGFB1,TGFB2
Activin Inhibin Signaling Pathway	2.16	0.139	0.557	ACVR1,AKT2,BAMBI,CCN2,EGLN3,FBXO32,FOSL1,FOSL2,FST,FSTL3,IL1R1,INHBA,JUN,KL,MAP2K1,MAPK3,MMP2,NFKBIA,PIK3CD,PIK3R3,RHOA,ROCK1,SMAD9,STAT3,TCF7L1,TGFB1,TGFB2,TGIF2,TLR6
Aryl Hydrocarbon Receptor Signaling	3.13	0.17	0.577	AHRR,ALDH18A1,ALDH1A2,ALDH1B1,ALDH3A2,ALDH4A1,ALDH5A1,ALDH9A1,ATM,CCND1,CYP1A1,CYP1B1,GSTA1,HSPB1,JUN,MAPK3,MYC,NQO1,RARA,RELB,SLC35A2,SRC,TGFB1,TGFB2,TP53
Apoptosis Signaling	1.56	0.147	0.577	ACIN1,CAPNS1,CYC1,DFFA,MAP2K1,MAP4K4,MAPK3,NFKBIA,NFKBID,PRKCA,RAF1,RELB,ROCK1,RRAS,TP53
GADD45 Signaling	1.56	0.169	0.632	ACVR1,ATM,CCND1,MYC,NFYA,RELB,TGFB1,TGFB2,TGFBR2,TP53
SAPK/JNK Signaling	0	0.0432	0.632	DUSP4,DUSP8,GNB2,GNB4,GNG11,GNG5,JUN,MAP4K4,PIK3CD,PIK3R3,RRAS,TP53,TRBC2
Macrophage Classical Activation Signaling Pathway	0.688	0.106	0.775	CXCL8,EED,GBP2,GBP4,IFNAR1,IRAK4,JAK2,JARID2,LIF,MTF2,NFKBIA,NFKBID,PDHA1,PDHB,SDHC,STAT3,TGFB1,TGFB2,TICAM1
Role Of Osteoblasts In Rheumatoid Arthritis Signaling Pathway	1.26	0.118	0.784	ACVR1,AKT2,BMP2,CSNK1A1,CTSL,CTSO,CXCL8,FZD2,JAK2,LIF,LRP5,MAPK3,MMP2,MMP28,PIK3CD,PIK3R3,RUNX2,SMAD9,SRC,STAT3,STAT5A,STAT5B,TCF7L1,TGFB1,TGFB2,WNT2,WNT2B
Hypoxia Signaling in the Cardiovascular System	0.52	0.108	0.816	ATM,CREB3L1,JUN,NFKBIA,NFKBID,NQO1,TP53,UBE2E2
Type I Diabetes Mellitus Signaling	0	0.0329	0.816	CYC1,IL1R1,JAK2,NFKBIA,NFKBID,PTPRN,RELB,SOCS2,SOCS7,TRBC2
PPAR Signaling	1.21	0.135	0.832	IL1R1,JUN,MAP2K1,MAP4K4,MAPK3,NFKBIA,NFKBID,PDGFRB,RAF1,RELB,RRAS,SRA1,STAT5A,STAT5B
Role Of Chondrocytes In Rheumatoid Arthritis Signaling Pathway	0.369	0.0929	0.832	ADAMTS5,CXCL8,IL1R1,IRAK4,ITGA5,JAK2,JUN,MAPK3,MMP2,MMP28,PLAU,RUNX2,STAT3
p53 Signaling	1.39	0.143	0.905	AKT2,ATM,CCND1,DRAM1,HIPK2,JUN,PIK3CD,PIK3R3,PLAGL1,SCO2,SERPINE2,THBS1,TIGAR,TP53
Toll-like Receptor Signaling	1.19	0.143	1	ECSIT,EIF2AK2,IRAK4,JUN,MAP4K4,NFKBIA,RELB,SIGIRR,TICAM1,TLR6,TRAF4
Apelin Cardiac Fibroblast Signaling Pathway	0.886	0.174	1	AKT2,CCN2,TGFB1,TGFB2
IL-17A Signaling in Gastric Cells	0.745	0.154	1	CXCL1,CXCL8,JUN,MAPK3
April Mediated Signaling	0.535	0.119	1	JUN,NFAT5,NFKBIA,NFKBID,RELB
DNA damage-induced 14-3-3σ Signaling	0.247	0.087	1	AKT2,ATM,COP1,TP53
Activation of IRF by Cytosolic Pattern Recognition Receptors	0	0.0794	1	IFNAR1,JUN,NFKBIA,NFKBID,RELB
Phospholipases	0	0.0625	1	GPLD1,NAPEPLD,PLA2G4A,PLCD3
Dermatan Sulfate Biosynthesis	0	0.0727	1	CHST11,CHST2,CSGALNACT2,DSE
Cell Cycle: G2/M DNA Damage Checkpoint Regulation	0	0.08	1	ATM,CDK7,HIPK2,TP53
AMPK Signaling	0.87	0.108	1.069	ACACB,ACTB,AKT2,CAB39,CCND1,CHRNA10,CPT1A,CREB3L1,EEF2,EIF4EBP1,FOXO1,GNA14,GNAI2,GNAS,GNB2,GNB4,GNG11,GNG5,PCK2,PIK3CD,PIK3R3,PPM1K,PPP2R1A,PTPA,STRADA,TSC1
HIPPO signaling	0.715	0.118	1.134	LATS2,NF2,PPP1R14A,PPP1R14B,PPP1R3D,PPP2R1A,PTPA,STK4,TEAD2,TEAD3
PD-1, PD-L1 cancer immunotherapy pathway	0.394	0.0962	1.134	AKT2,JAK2,LATS2,PIK3CD,PIK3R3,RASGRP1,STAT5A,STAT5B,TGFB1,TGFB2
iNOS Signaling	0.73	0.133	1.342	IRAK4,JAK2,JUN,NFKBIA,NFKBID,RELB
ATM Signaling	0	0.0808	1.342	ATM,CREB3L1,JUN,NFKBIA,PPP2R1A,PTPA,TP53,TRRAP
Role of Hypercytokinemia/hyperchemokinemia in the Pathogenesis of Influenza	0	0.0625	1.342	CXCL3,CXCL8,EIF2AK2,IFNAR1,TICAM1
Th17 Activation Pathway	0	0.0249	1.342	IL1R1,IRAK4,JAK2,NFAT5,RELB,STAT3,TRBC2
CDX Gastrointestinal Cancer Signaling Pathway	0.499	0.0974	1.414	AKT2,BMP2,CCND1,CXCL8,FZD2,JAK2,JUN,LIF,MAP2K1,MAPK3,PIK3CD,PIK3R3,RELB,STAT3,TCF7L1,TGFB1,TGFB2,WNT2,WNT2B
Dilated Cardiomyopathy Signaling Pathway	3	0.167	1.5	ACTA2,ACTB,ACTC1,ACTG1,ACTG2,ADCY6,AKT2,ATP2A2,CACNA1G,CACNB3,CACNG4,CAMK2D,CNN1,DAG1,DES,GNAS,ILK,MAPK3,MYH11,MYH9,MYL6,MYL9,TNNT1,TPM1,UTRN
Cardiac β-adrenergic Signaling	1.77	0.136	1.604	ADCY6,AKAP9,ATP2A2,CACNB3,CACNG4,GNA14,GNAI2,GNAS,GNB2,GNB4,GNG11,GNG5,MPPE1,NAPEPLD,PDE5A,PDE7A,PKIG,PPP1R14A,PPP1R14B,PPP1R3D,PPP2R1A,PTPA,SLC8A1,TDP2
tRNA Splicing	0.73	0.133	1.633	MPPE1,NAPEPLD,PDE5A,PDE7A,TDP2,TSEN2
Cyclins and Cell Cycle Regulation	0.981	0.131	1.667	ATM,CCND1,CDK7,CDKN2B,HDAC5,PPP2R1A,PTPA,RAF1,TGFB1,TGFB2,TP53
Chaperone Mediated Autophagy Signaling Pathway	0	0.0668	1.671	ATP6V0D1,ATP6V1B2,CCND1,EEF1A1,EIF4H,HSPA2,HSPA5,IDH2,MARCHF5,MMP2,MMP28,MYC,NFKBIA,PARK7,PIK3CD,PIK3R3,PSMA5,PSMA6,PSMA7,PSMB1,PSMB5,PSMB6,PSMB7,PSME1,RARA,STING1,TCIRG1,TP53,TRBC2
CLEAR Signaling Pathway	0.635	0.0996	1.732	AKT2,ATP6V0D1,ATP6V1B2,BLOC1S3,CREB3L1,EGF,FGFR2,FLT1,GABARAP,MAPK3,NAGLU,PDGFRB,PPP2R1A,PRKCA,PRKD1,PTPA,RRAGA,RRAS,SEC13,SEH1L,STK4,TCIRG1,TGFB1,TGFB2,TGFBR2,TLR6,TP53,TSC1
Coronavirus Pathogenesis Pathway	1.57	0.129	1.877	CCND1,CTSL,CXCL8,EEF1A1,HDAC5,IFNAR1,JUN,MAPK3,NFKBIA,NFKBID,PTGES2,RELB,RPS14,RPS16,RPS21,RPS23,RPS3,RPS5,RPS7,STAT3,STING1,TGFB1,TGFBR2,TICAM1,TP53
Pathogen Induced Cytokine Storm Signaling Pathway	0	0.0676	1.877	COL13A1,CXCL1,CXCL3,CXCL6,CXCL8,FTL,IFNAR1,IL1R1,JAK2,JUN,LIF,MAPK3,MYC,STAT3,STAT5A,STAT5B,STING1,STX11,STXBP2,TGFB1,TGFB2,TICAM1,TLR6
IL-12 Signaling and Production in Macrophages	0.387	0.0917	1.964	AKT2,JAK2,JMJD6,JUN,MAP2K1,MAP3K8,MAPK3,NFAT5,PCYOX1,PIK3CD,PIK3R3,POU2F2,PRKCA,PRKD1,RELB,STAT3,TGFB1,TGFB2,THBS1,VDR,XRCC6
Role of IL-17A in Psoriasis	1.57	0.286	2	CXCL1,CXCL3,CXCL6,CXCL8
Kinetochore Metaphase Signaling Pathway	0	0.0467	2	CENPE,DNAH1,PPP1R14A,PPP1R14B,PPP1R3D
PTEN Signaling	2.3	0.152	2.683	AKT2,CCND1,FGFR2,FLT1,FOXO1,ILK,INPP5J,ITGA2,ITGA5,ITGA6,MAP2K1,MAPK3,PDGFRB,PIK3CD,PIK3R3,PREX2,RAF1,RELB,RPS6KB2,RRAS,SYNJ1,SYNJ2,TGFBR2
Granzyme A Signaling	0.579	0.113	2.828	MBP,NDUFA1,NDUFB10,NDUFB11,NDUFS2,NDUFS5,NDUFS8,XRCC6
RHOGDI Signaling	4.32	0.17	3.272	ACTA2,ACTB,ACTC1,ACTG1,ACTG2,ACTR2,ARHGAP1,ARHGEF17,ARHGEF2,ARPC5,CDH11,CFL1,GNA14,GNAI2,GNAS,GNB2,GNB4,GNG11,GNG5,ITGA2,ITGA5,ITGA6,MSN,MYH11,MYH9,MYL12A,MYL6,MYL9,PIP5K1A,PPP1R12B,PRKCA,RHOA,RHOBTB1,RHOC,RHOG,ROCK1,SRC
Mitochondrial Dysfunction	1.97	0.124	3.592	ATP1A1,ATP5F1A,ATP5F1B,ATP5MC2,ATP5MC3,C9orf72,CACNA1G,CACNB3,CACNG4,CAMK2D,CAPNS1,COX4I1,COX5B,COX8A,CREB3L1,CYC1,GSTA1,HSF1,IDH2,NDUFA1,NDUFB10,NDUFB11,NDUFS2,NDUFS5,NDUFS8,PARK7,PDHA1,PDHB,PIK3CD,PIK3R3,SAMM50,SDHC,SOD1,TOMM20,TOMM22,TP53,UCP2,UQCRC1,UQCRFS1,UQCRH,VDAC2
Caveolar-mediated Endocytosis Signaling	6.08	0.28	#NUM!	ACTA2,ACTB,ACTC1,ACTG1,ACTG2,CAVIN1,COPA,COPE,COPG1,COPZ1,EGF,FLNA,FLNB,FLNC,FLOT1,FLOT2,ITGA2,ITGA5,ITGA6,PRKCA,SRC
Germ Cell-Sertoli Cell Junction Signaling	4.94	0.193	#NUM!	ACTA2,ACTB,ACTC1,ACTG1,ACTG2,ACTN1,ACTN4,AFDN,CFL1,ILK,ITGA2,ITGA6,MAP2K1,MAP3K8,MAPK3,PIK3CD,PIK3R3,RHOA,RHOBTB1,RHOC,RHOG,RRAS,SRC,TGFB1,TGFB2,TGFBR2,TUBA1A,TUBB2A,TUBB2B,TUBB6,VCL,ZYX
Axonal Guidance Signaling	3.96	0.136	#NUM!	ACTR2,ADAM19,ADAMTS1,ADAMTS14,ADAMTS5,ADAMTS7,ADAMTS9,AKT2,ARPC5,BDNF,BMP2,CFL1,EFNA1,EGF,EIF3F,EPHA4,EPHA5,EPHB2,ERAP2,FZD2,GNA14,GNAI2,GNAS,GNB2,GNB4,GNG11,GNG5,ITGA2,ITGA5,ITGA6,MAP2K1,MAPK3,MMP2,MMP28,MYL12A,MYL6,MYL9,NFAT5,NGF,NRP1,NRP2,PAPPA2,PFN1,PIK3CD,PIK3R3,PLCD3,PLXNB1,PRKCA,PRKD1,RAF1,RASA1,RHOA,ROCK1,RRAS,SDC2,SEMA3F,SEMA6B,SHANK2,SRGAP1,TUBA1A,TUBB2A,TUBB2B,TUBB6,VASP,WNT2,WNT2B,ZNF…
Remodeling of Epithelial Adherens Junctions	3.95	0.242	#NUM!	ACTA2,ACTB,ACTC1,ACTG1,ACTG2,ACTN1,ACTN4,ACTR2,ARPC5,SRC,TUBA1A,TUBB2A,TUBB2B,TUBB6,VCL,ZYX
Tight Junction Signaling	3.57	0.169	#NUM!	ACTA2,ACTB,ACTC1,ACTG1,ACTG2,AFDN,AKT2,ARHGEF2,CLDN15,F2RL2,HSF1,JAM2,JUN,MYH11,MYH9,MYL6,MYL9,MYLK,NAPA,PARD6A,PPP2R1A,PTPA,RELB,RHOA,TGFB1,TGFB2,TGFBR2,VASP,VCL,YBX3
Regulation of the Epithelial-Mesenchymal Transition Pathway	3.29	0.161	#NUM!	AKT2,EGF,FGF1,FGF14,FGFR2,FGFRL1,FZD2,HMGA2,JAG1,JAK2,MAP2K1,MAPK3,MMP2,NOTCH2,NOTCH3,PARD6A,PARD6B,PDGFRB,PIK3CD,PIK3R3,RAF1,RELB,RHOA,RRAS,STAT3,TCF7L1,TGFB1,TGFB2,TGFBR2,WNT2,WNT2B
Mechanisms of Viral Exit from Host Cells	3.29	0.268	#NUM!	ACTA2,ACTB,ACTC1,ACTG1,ACTG2,CHMP6,PRKCA,PRKD1,SH3GL1,VPS28,VPS37C
Molecular Mechanisms of Cancer	2.86	0.129	#NUM!	ACVR1,ADCY6,AKT2,ARHGEF17,ARHGEF2,ATM,BMP2,CAMK2D,CCND1,CDK16,CDK18,CDK7,CDKN2B,FOXO1,FZD2,GAB2,GNA14,GNAI2,GNAS,GNB2,GNB4,GNG11,GNG5,HDAC5,HIPK2,ITGA2,ITGA5,ITGA6,JAK2,JUN,LRP5,MAP2K1,MAPK3,MYC,NFKBIA,NFKBID,PIK3CD,PIK3R3,PRKCA,PRKD1,RAF1,RASA1,RASGRP1,RELB,RHOA,RHOBTB1,RHOC,RHOG,RRAS,SMAD9,SRC,TGFB1,TGFB2,TGFBR2,TP53,WNT2,WNT2B
Gap Junction Signaling	2.63	0.149	#NUM!	ACTA2,ACTB,ACTC1,ACTG1,ACTG2,ADCY6,AKT2,CSNK1A1,DBN1,EGF,GJA5,GNAI2,GNAS,GRIK1,MAP2K1,MAPK3,NPR3,PIK3CD,PIK3R3,PLCD3,PRKCA,PRKD1,RAF1,RRAS,SRC,TUBA1A,TUBB2A,TUBB2B,TUBB6
Role of IL-17A in Arthritis	2.54	0.211	#NUM!	CXCL1,CXCL3,CXCL6,CXCL8,MAP2K1,MAPK3,MAPKAPK2,NFKBIA,NFKBID,PIK3CD,PIK3R3,RELB
Hepatic Fibrosis / Hepatic Stellate Cell Activation	2.47	0.147	#NUM!	ACTA2,BAMBI,CCN2,CCR7,COL13A1,CXCL3,CXCL8,EGF,FGF1,FGFR2,FLT1,ICAM1,IFNAR1,IGF2,IGFBP5,IL1R1,MMP2,MYH11,MYH9,MYL6,MYL9,PDGFRB,RELB,TGFB1,TGFB2,TGFBR2,TIMP1,VCAM1
Role of Macrophages, Fibroblasts and Endothelial Cells in Rheumatoid Arthritis	2.46	0.132	#NUM!	AKT2,C5AR1,CAMK2D,CCND1,CREB3L1,CSNK1A1,CXCL8,FZD2,ICAM1,IL1R1,IL32,IRAK4,JAK2,JUN,LRP5,MAP2K1,MAPK3,MAPKAPK2,MIF,MYC,NFAT5,NFKBIA,NFKBID,PIK3CD,PIK3R3,PLCD3,PRKCA,PRKD1,RAF1,RHOA,ROCK1,ROR2,RRAS,SRC,STAT3,TCF7L1,TGFB1,TLR6,TRAF4,VCAM1,WNT2,WNT2B
Semaphorin Signaling in Neurons	2.41	0.203	#NUM!	ARHGAP1,CFL1,DPYSL3,DPYSL4,MAPK3,NRP1,PLXNB1,RHOA,RHOBTB1,RHOC,RHOG,ROCK1
Agranulocyte Adhesion and Diapedesis	2.37	0.145	#NUM!	ACTA2,ACTB,ACTC1,ACTG1,ACTG2,C5AR1,CCR10,CCR7,CLDN15,CXCL1,CXCL3,CXCL6,CXCL8,GNAI2,HRH1,ICAM1,IL1R1,ITGA5,MMP2,MMP28,MSN,MYH11,MYH9,MYL6,MYL9,PODXL,SELPLG,VCAM1
Virus Entry via Endocytic Pathways	2.29	0.162	#NUM!	ACTA2,ACTB,ACTC1,ACTG1,ACTG2,AP2M1,AP3M2,CLTB,FLNA,FLNB,FLNC,ITGA2,ITGA5,PIK3CD,PIK3R3,PRKCA,PRKD1,RRAS,SRC
Rapoport-Luebering Glycolytic Shunt	2.26	0.6	#NUM!	MINPP1,PGAM1,TIGAR
Glucocorticoid Receptor Signaling	2.24	0.118	#NUM!	ACTB,AKT2,ATP5F1A,ATP5F1B,CDK7,CDKN1C,CXCL3,CXCL8,CYC1,DNAH1,DUSP1,EGF,ERCC2,GABPB2,HSPA2,HSPA5,ICAM1,IFNAR1,IL1R1,JAK2,JUN,KRT14,KRT17,KRT18,KRT7,KRT80,KRT81,KRT86,KRT9,MAP2K1,MAPK3,MMP2,MYC,NDUFB10,NDUFB11,NDUFS2,NDUFS5,NDUFS8,NFAT5,NFKBIA,NFKBID,PCK2,PGR,PIK3CD,PIK3R3,PLA2G4A,PLAU,POLR2E,RAF1,RARA,RPS6KA5,RRAS,SDHC,SRA1,SRC,STAT3,STAT5A,STAT5B,TAF1,TGFB1,TGFB2,TGFBR2,UQCRFS1,VCAM1
UDP-D-xylose and UDP-D-glucuronate Biosynthesis	2.13	1	#NUM!	UGDH,UXS1
4-hydroxyproline Degradation I	2.13	1	#NUM!	ALDH4A1,HOGA1
Sertoli Cell-Sertoli Cell Junction Signaling	2.1	0.139	#NUM!	ACTA2,ACTB,ACTC1,ACTG1,ACTG2,ACTN1,ACTN4,AFDN,AKT2,CLDN15,ILK,ITGA2,ITGA5,ITGA6,JAM2,JUN,MAP2K1,MAP3K8,MAPK3,RAF1,RRAS,SRC,TUBA1A,TUBB2A,TUBB2B,TUBB6,VCL,YBX3
Acetyl-CoA Biosynthesis I (Pyruvate Dehydrogenase Complex)	1.98	0.5	#NUM!	DBT,PDHA1,PDHB
Xenobiotic Metabolism Signaling	1.98	0.129	#NUM!	ABCC2,ABCC3,AHRR,ALDH18A1,ALDH1A2,ALDH1B1,ALDH3A2,ALDH4A1,ALDH5A1,ALDH9A1,CAMK2D,CHST11,CHST2,CYP1A1,CYP1B1,FMO1,FMO3,FTL,GSTA1,HDAC5,MAP2K1,MAP3K8,MAPK3,NQO1,PIK3CD,PIK3R3,PPP2R1A,PRKCA,PRKD1,PTPA,RAF1,RBX1,RELB,RRAS,SRA1
Circadian Rhythm Signaling	1.97	0.129	#NUM!	ADCY6,BDNF,CACNA1G,CACNB3,CACNG4,CAMK2D,CREB3L1,CRY1,EIF4EBP1,GNA14,GNAI2,GNAS,GNB2,GNB4,GNG11,GNG5,GRIN2A,GRIN2D,HSF1,MAP2K1,MAPK3,MYC,NGF,NPR3,NR1D1,PLCD3,PRKCA,PRKD1,RACK1,RAF1,RPS6KA5,RRAS,SRC,TRPC6
Ephrin A Signaling	1.76	0.191	#NUM!	CFL1,EFNA1,EPHA4,EPHA5,PIK3CD,PIK3R3,RHOA,ROCK1,VAV3
Clathrin-mediated Endocytosis Signaling	1.74	0.131	#NUM!	AAK1,ACTA2,ACTB,ACTC1,ACTG1,ACTG2,ACTR2,AMPH,AP2M1,AP3M2,ARPC5,CLTB,EGF,EPHB2,FGF1,FGF14,HIP1,ITGA5,LDLR,PCYOX1,PIK3CD,PIK3R3,SH3GL1,SH3KBP1,SNX9,SRC,SYNJ1
4-aminobutyrate Degradation I	1.68	0.667	#NUM!	ABAT,ALDH5A1
Superoxide Radicals Degradation	1.59	0.375	#NUM!	CYGB,NQO1,SOD1
Iron homeostasis signaling pathway	1.47	0.136	#NUM!	ATP6V0D1,ATP6V1B2,BMP2,EGF,FLVCR1,FTL,HFE,HPX,JAK2,MAPK3,NFS1,PDGFRB,SLC25A37,SLC39A14,STAT3,STAT5A,STAT5B,TCIRG1
FAT10 Signaling Pathway	1.41	0.167	#NUM!	PSMA5,PSMA6,PSMA7,PSMB1,PSMB5,PSMB6,PSMB7,PSME1,PSMF1
Heme Degradation	1.4	0.5	#NUM!	BLVRA,BLVRB
Taurine Biosynthesis	1.4	0.5	#NUM!	FMO1,FMO3
Proline Biosynthesis I	1.4	0.5	#NUM!	ALDH18A1,PYCR1
Molybdenum Cofactor Biosynthesis	1.4	0.5	#NUM!	MOCS3,NFS1
Calcium Transport I	1.32	0.3	#NUM!	ANXA5,ATP2A2,ATP2B4
Apelin Muscle Signaling Pathway	1.3	0.167	#NUM!	AKT2,GNA14,GNAI2,GNAS,GNB2,GNB4,GNG11,GNG5
Prostate Cancer Signaling	1.28	0.135	#NUM!	AKT2,CCND1,CREB3L1,FOXO1,HDAC5,MAP2K1,MAPK3,NFKBIA,NFKBID,PIK3CD,PIK3R3,RAF1,RELB,RRAS,TP53
Creatine-phosphate Biosynthesis	1.21	0.4	#NUM!	CKB,MAP4K4
Citrulline-Nitric Oxide Cycle	1.21	0.4	#NUM!	ASL,ASS1
Glutamate Degradation III (via 4-aminobutyrate)	1.21	0.4	#NUM!	ABAT,ALDH5A1
Folate Polyglutamylation	1.21	0.4	#NUM!	FPGS,MTHFD1L
Cellular Effects of Sildenafil (Viagra)	1.19	0.126	#NUM!	ACTA2,ACTB,ACTC1,ACTG1,ACTG2,ADCY6,CACNB3,CACNG4,GNAS,MYH11,MYH9,MYL12A,MYL6,MYL9,MYLK,PDE5A,PLCD3,PPP1R12B
4-1BB Signaling in T Lymphocytes	1.17	0.176	#NUM!	JUN,MAP2K1,MAPK3,NFKBIA,NFKBID,RELB
Role of JAK1, JAK2 and TYK2 in Interferon Signaling	1.17	0.192	#NUM!	IFNAR1,JAK2,RAF1,RELB,STAT3
Glutamine Biosynthesis I	1.07	1	#NUM!	GLUL
Threonine Degradation II	1.07	1	#NUM!	GCAT
Methylglyoxal Degradation VI	1.07	1	#NUM!	LDHD
Alanine Biosynthesis III	1.07	1	#NUM!	NFS1
Valine Degradation I	1.06	0.2	#NUM!	ABAT,DBT,ECHDC3,HADHA
Arginine Biosynthesis IV	1.06	0.333	#NUM!	ASL,ASS1
Urea Cycle	1.06	0.333	#NUM!	ASL,ASS1
GDP-mannose Biosynthesis	1.06	0.333	#NUM!	GMPPA,PMM2
GABA Receptor Signaling	1.04	0.123	#NUM!	ABAT,ADCY6,ALDH5A1,ALDH9A1,AP2M1,CACNA1G,CACNB3,CACNG4,GABARAP,GNA14,GNAI2,GNAS,GNB2,GNB4,GNG11,GNG5
Acyl-CoA Hydrolysis	1.02	0.231	#NUM!	ACOT1,ACOT2,ACOT9
IL-17A Signaling in Fibroblasts	0.986	0.158	#NUM!	JUN,MAPK3,NFKBIA,NFKBID,NFKBIZ,RELB
DNA Double-Strand Break Repair by Non-Homologous End Joining	0.947	0.214	#NUM!	ATM,DCLRE1C,XRCC6
Urate Biosynthesis/Inosine 5'-phosphate Degradation	0.947	0.214	#NUM!	IMPDH1,IMPDH2,LACC1
Glycogen Biosynthesis II (from UDP-D-Glucose)	0.936	0.286	#NUM!	GBE1,UGP2
MSP-RON Signaling Pathway	0.914	0.138	#NUM!	ACTA2,ACTB,ACTC1,ACTG1,ACTG2,JAK2,PIK3CD,PIK3R3
Superpathway of Citrulline Metabolism	0.878	0.2	#NUM!	ALDH18A1,ASL,ASS1
Role of Osteoblasts, Osteoclasts and Chondrocytes in Rheumatoid Arthritis	0.842	0.108	#NUM!	ACVR1,ADAMTS5,AKT2,BMP2,CSNK1A1,FOXO1,FZD2,IL1R1,ITGA5,JUN,LRP5,MAPK3,NFAT5,NFKBIA,NFKBID,PIK3CD,PIK3R3,RUNX2,SMAD9,SRC,TCF7L1,TGFB1,WNT2,WNT2B
β-alanine Degradation I	0.784	0.5	#NUM!	ABAT
Lipoate Biosynthesis and Incorporation II	0.784	0.5	#NUM!	LIAS
S-methyl-5'-thioadenosine Degradation II	0.784	0.5	#NUM!	LACC1
Sulfate Activation for Sulfonation	0.784	0.5	#NUM!	PAPSS2
Xanthine and Xanthosine Salvage	0.784	0.5	#NUM!	LACC1
GDP-L-fucose Biosynthesis I (from GDP-D-mannose)	0.784	0.5	#NUM!	GFUS
Nucleotide Excision Repair Pathway	0.75	0.143	#NUM!	CDK7,ERCC2,ERCC6,POLR2E,RAD23B
nNOS Signaling in Neurons	0.73	0.133	#NUM!	CAPNS1,GRIN2A,GRIN2D,NOS1AP,PRKCA,PRKD1
CD27 Signaling in Lymphocytes	0.72	0.127	#NUM!	CYC1,JUN,MAP2K1,MAP3K8,NFKBIA,NFKBID,RELB
nNOS Signaling in Skeletal Muscle Cells	0.7	0.13	#NUM!	CACNA1G,CACNB3,CACNG4,DAG1,SNTA1,SNTB2
Prostanoid Biosynthesis	0.678	0.2	#NUM!	PTGES2,PTGIS
Oleate Biosynthesis II (Animals)	0.678	0.2	#NUM!	FADS2,SCD
GDP-glucose Biosynthesis	0.678	0.2	#NUM!	PGM1,PGM5
Role of JAK1 and JAK3 in γc Cytokine Signaling	0.667	0.119	#NUM!	JAK2,MAPK3,PIK3CD,PIK3R3,RRAS,STAT3,STAT5A,STAT5B
Purine Nucleotides Degradation II (Aerobic)	0.657	0.158	#NUM!	IMPDH1,IMPDH2,LACC1
Cell Cycle Regulation by BTG Family Proteins	0.648	0.132	#NUM!	CCND1,NOCT,PPP2R1A,PRMT1,PTPA
L-carnitine Biosynthesis	0.627	0.333	#NUM!	ALDH9A1
Uracil Degradation II (Reductive)	0.627	0.333	#NUM!	DPYD
Diphthamide Biosynthesis	0.627	0.333	#NUM!	EEF2
PRPP Biosynthesis I	0.627	0.333	#NUM!	PRPS1
Guanine and Guanosine Salvage I	0.627	0.333	#NUM!	LACC1
Proline Degradation	0.627	0.333	#NUM!	ALDH4A1
Glutathione Biosynthesis	0.627	0.333	#NUM!	GCLM
L-cysteine Degradation III	0.627	0.333	#NUM!	CISD1
Methionine Salvage II (Mammalian)	0.627	0.333	#NUM!	BHMT2
Hypusine Biosynthesis	0.627	0.333	#NUM!	EIF5A
Thymine Degradation	0.627	0.333	#NUM!	DPYD
Biotin-carboxyl Carrier Protein Assembly	0.627	0.333	#NUM!	ACACB
Thiosulfate Disproportionation III (Rhodanese)	0.627	0.333	#NUM!	MOCS3
Adenine and Adenosine Salvage I	0.627	0.333	#NUM!	LACC1
Tyrosine Biosynthesis IV	0.627	0.333	#NUM!	PCBD2
Fatty Acid β-oxidation III (Unsaturated, Odd Number)	0.627	0.333	#NUM!	ECI1
Granulocyte Adhesion and Diapedesis	0.623	0.103	#NUM!	C5AR1,CCR10,CCR7,CLDN15,CXCL1,CXCL3,CXCL6,CXCL8,GNAI2,HRH1,ICAM1,IL1R1,MMP2,MMP28,MSN,SDC2,SELPLG,VCAM1
Glucose and Glucose-1-phosphate Degradation	0.615	0.182	#NUM!	PGM1,PGM5
Purine Nucleotides De Novo Biosynthesis II	0.615	0.182	#NUM!	IMPDH1,IMPDH2
Inflammasome pathway	0.613	0.15	#NUM!	NEK7,NLRP1,PANX1
Endoplasmic Reticulum Stress Pathway	0.572	0.143	#NUM!	ERN1,HSPA5,XBP1
TNFR2 Signaling	0.562	0.129	#NUM!	JUN,NFKBIA,NFKBID,RELB
Fatty Acid β-oxidation I	0.532	0.125	#NUM!	ACSL5,ECHDC3,ECI1,HADHA
TR/RXR Activation	0.531	0.107	#NUM!	AKR1C1/AKR1C2,AKT2,BCL3,ENO1,LDLR,PIK3CD,PIK3R3,SREBF1,UCP2
2-ketoglutarate Dehydrogenase Complex	0.52	0.25	#NUM!	DLST
Branched-chain α-keto acid Dehydrogenase Complex	0.52	0.25	#NUM!	DBT
Phenylethylamine Degradation I	0.52	0.25	#NUM!	ALDH3A2
Eumelanin Biosynthesis	0.52	0.25	#NUM!	MIF
Methylmalonyl Pathway	0.52	0.25	#NUM!	PCCB
Arginine Degradation I (Arginase Pathway)	0.52	0.25	#NUM!	ALDH4A1
NAD Biosynthesis III	0.52	0.25	#NUM!	NMNAT2
Phenylalanine Degradation I (Aerobic)	0.52	0.25	#NUM!	PCBD2
B Cell Activating Factor Signaling	0.51	0.116	#NUM!	JUN,NFAT5,NFKBIA,NFKBID,RELB
Assembly of RNA Polymerase III Complex	0.51	0.154	#NUM!	BDP1,SF3A2
Cholesterol Biosynthesis I	0.51	0.154	#NUM!	DHCR24,HSD17B7
Cholesterol Biosynthesis II (via 24,25-dihydrolanosterol)	0.51	0.154	#NUM!	DHCR24,HSD17B7
Cholesterol Biosynthesis III (via Desmosterol)	0.51	0.154	#NUM!	DHCR24,HSD17B7
Vitamin-C Transport	0.5	0.13	#NUM!	LRRC8E,NXN,SLC23A2
Hepatic Cholestasis	0.487	0.0973	#NUM!	ABCC2,ABCC3,ADCY6,CXCL8,IL1R1,IRAK4,JUN,LIF,NFKBIA,NFKBID,NR1H2,PRKCA,PRKD1,RARA,RELB,SREBF1,TGFB1,TGFB2
Choline Biosynthesis III	0.467	0.143	#NUM!	GPLD1,NAPEPLD
Arsenate Detoxification I (Glutaredoxin)	0.441	0.2	#NUM!	LACC1
NAD Biosynthesis from 2-amino-3-carboxymuconate Semialdehyde	0.441	0.2	#NUM!	NMNAT2
Proline Biosynthesis II (from Arginine)	0.441	0.2	#NUM!	PYCR1
Tetrahydrofolate Salvage from 5,10-methenyltetrahydrofolate	0.441	0.2	#NUM!	MTHFD1L
NAD Salvage Pathway III	0.441	0.2	#NUM!	NMNAT2
Lysine Degradation II	0.441	0.2	#NUM!	AADAT
Myo-inositol Biosynthesis	0.441	0.2	#NUM!	ISYNA1
Lysine Degradation V	0.441	0.2	#NUM!	AADAT
2-oxobutanoate Degradation I	0.441	0.2	#NUM!	PCCB
dTMP De Novo Biosynthesis	0.441	0.2	#NUM!	DHFR2
Acetate Conversion to Acetyl-CoA	0.441	0.2	#NUM!	ACSS1
Th1 and Th2 Activation Pathway	0.441	0.0958	#NUM!	ACVR1,ICAM1,IFNAR1,JAG1,JAK2,JUN,NOTCH2,NOTCH3,PIK3CD,PIK3R3,RUNX3,STAT3,STAT5A,STAT5B,TGFB1,TGFBR2
Gluconeogenesis I	0.438	0.12	#NUM!	ENO1,ME3,PGAM1
Telomere Extension by Telomerase	0.427	0.133	#NUM!	TERF1,XRCC6
Dermatan Sulfate Degradation (Metazoa)	0.427	0.133	#NUM!	CEMIP,FGFRL1
Crosstalk between Dendritic Cells and Natural Killer Cells	0.419	0.0989	#NUM!	ACTA2,ACTB,ACTC1,ACTG1,ACTG2,CAMK2D,CCR7,FSCN1,RELB
Cardiomyocyte Differentiation via BMP Receptors	0.41	0.115	#NUM!	ACVR1,BMP2,SMAD9
Pyrimidine Ribonucleotides Interconversion	0.404	0.108	#NUM!	DHX29,ENTPD1,ENTPD4,NME4
Docosahexaenoic Acid (DHA) Signaling	0.382	0.105	#NUM!	AKT2,FOXO1,PIK3CD,PIK3R3
Inhibition of Matrix Metalloproteases	0.382	0.105	#NUM!	MMP2,MMP28,SDC2,TIMP1
Chondroitin and Dermatan Biosynthesis	0.38	0.167	#NUM!	CSGALNACT2
Arginine Degradation VI (Arginase 2 Pathway)	0.38	0.167	#NUM!	PYCR1
Selenocysteine Biosynthesis II (Archaea and Eukaryotes)	0.38	0.167	#NUM!	SARS1
UDP-N-acetyl-D-glucosamine Biosynthesis II	0.38	0.167	#NUM!	FMO3
Zymosterol Biosynthesis	0.38	0.167	#NUM!	HSD17B7
Isoleucine Degradation I	0.361	0.118	#NUM!	ECHDC3,HADHA
Pregnenolone Biosynthesis	0.361	0.118	#NUM!	CYP26B1,CYP46A1
Superpathway of Cholesterol Biosynthesis	0.36	0.107	#NUM!	DHCR24,HADHA,HSD17B7
Pyrimidine Ribonucleotides De Novo Biosynthesis	0.343	0.1	#NUM!	DHX29,ENTPD1,ENTPD4,NME4
Histidine Degradation VI	0.332	0.111	#NUM!	CYP26B1,CYP46A1
Ceramide Biosynthesis	0.331	0.143	#NUM!	SPTLC3
Thioredoxin Pathway	0.331	0.143	#NUM!	NXN
Inositol Pyrophosphates Biosynthesis	0.331	0.143	#NUM!	IP6K1
Adenine and Adenosine Salvage III	0.331	0.143	#NUM!	LACC1
Estrogen Biosynthesis	0.308	0.0952	#NUM!	AKR1C1/AKR1C2,CYP1A1,CYP1B1,HSD17B7
γ-linolenate Biosynthesis II (Animals)	0.306	0.105	#NUM!	ACSL5,FADS2
Mitochondrial L-carnitine Shuttle Pathway	0.306	0.105	#NUM!	ACSL5,CPT1A
Phosphatidylethanolamine Biosynthesis II	0.29	0.125	#NUM!	ETNK2
Histidine Degradation III	0.29	0.125	#NUM!	MTHFD1L
Purine Ribonucleosides Degradation to Ribose-1-phosphate	0.29	0.125	#NUM!	LACC1
Ketolysis	0.29	0.125	#NUM!	HADHA
Eicosanoid Signaling	0.284	0.0896	#NUM!	PLA2G4A,PTGER1,PTGER3,PTGES2,PTGIR,PTGIS
Airway Inflammation in Asthma	0.261	0.0909	#NUM!	CXCL8,TGFB1,TGFB2
Apelin Pancreas Signaling Pathway	0.261	0.0889	#NUM!	ERN1,PIK3CD,PIK3R3,RELB
Ubiquinol-10 Biosynthesis (Eukaryotic)	0.26	0.0952	#NUM!	CYP26B1,CYP46A1
The Visual Cycle	0.26	0.0952	#NUM!	DHRS3,RDH10
Role of MAPK Signaling in the Pathogenesis of Influenza	0.259	0.0864	#NUM!	AKT2,MAP2K1,MAPK3,PLA2G4A,PRKCA,RAF1,RRAS
Citrulline Biosynthesis	0.256	0.111	#NUM!	ALDH18A1
Salvage Pathways of Pyrimidine Deoxyribonucleotides	0.256	0.111	#NUM!	TYMP
Mineralocorticoid Biosynthesis	0.256	0.111	#NUM!	GSTA1
Folate Transformations I	0.256	0.111	#NUM!	MTHFD1L
Dolichyl-diphosphooligosaccharide Biosynthesis	0.227	0.1	#NUM!	ALG3
Glucocorticoid Biosynthesis	0.227	0.1	#NUM!	GSTA1
Glycine Betaine Degradation	0.227	0.1	#NUM!	BHMT2
Assembly of RNA Polymerase I Complex	0.202	0.0909	#NUM!	TAF1A
NAD biosynthesis II (from tryptophan)	0.202	0.0909	#NUM!	NMNAT2
Ketogenesis	0.202	0.0909	#NUM!	HADHA
Oxytocin In Spinal Neurons Signaling Pathway	0	0.0625	#NUM!	NPR3,TRPV1
Coagulation System	0	0.0571	#NUM!	BDKRB2,PLAU
FXR/RXR Activation	0	0.08	#NUM!	ABCC2,AKT2,FOXO1,HPX,PCK2,PCYOX1,PLTP,RARA,SREBF1,VTN
Role of BRCA1 in DNA Damage Response	0	0.05	#NUM!	ACTB,ATM,FANCL,TP53
Role of RIG1-like Receptors in Antiviral Innate Immunity	0	0.0682	#NUM!	NFKBIA,NFKBID,RELB
FcγRIIB Signaling in B Lymphocytes	0	0.0221	#NUM!	CACNA1G,CACNB3,CACNG4,PIK3CD,PIK3R3,RRAS
Cytotoxic T Lymphocyte-mediated Apoptosis of Target Cells	0	0.0135	#NUM!	CYC1,DFFA,TRBC2
Airway Pathology in Chronic Obstructive Pulmonary Disease	0	0.0796	#NUM!	CXCL1,CXCL3,CXCL8,FGF1,FGF14,LIF,MMP2,TGFB1,TGFB2
T Helper Cell Differentiation	0	0.015	#NUM!	STAT3,TGFB1,TGFBR2,TRBC2
Role of Cytokines in Mediating Communication between Immune Cells	0	0.0577	#NUM!	CXCL8,IL32,TGFB1
Lipid Antigen Presentation by CD1	0	0.00943	#NUM!	AP2M1,TRBC2
Mitotic Roles of Polo-Like Kinase	0	0.0625	#NUM!	PPP2R1A,PTPA,SLK,TGFB1
Maturity Onset Diabetes of Young (MODY) Signaling	0	0.0519	#NUM!	APOL2,CACNB3,CACNG4,UCP2
RAN Signaling	0	0.0588	#NUM!	IPO5
Role of OCT4 in Mammalian Embryonic Stem Cell Pluripotency	0	0.0667	#NUM!	JARID2,RARA,TP53
Primary Immunodeficiency Signaling	0	0.0196	#NUM!	DCLRE1C
Allograft Rejection Signaling	0	0.00402	#NUM!	TRBC2
Autoimmune Thyroid Disease Signaling	0	0.004	#NUM!	TRBC2
Graft-versus-Host Disease Signaling	0	0.00413	#NUM!	TRBC2
MYC Mediated Apoptosis Signaling	0	0.04	#NUM!	MYC,TP53
Communication between Innate and Adaptive Immune Cells	0	0.00862	#NUM!	CCR7,CXCL8,TLR6,TRBC2
Systemic Lupus Erythematosus Signaling	0	0.0237	#NUM!	AKT2,BDKRB2,JUN,LSM1,MAPK3,NFAT5,PIK3CD,PIK3R3,RRAS,SNRPA,SNRPD2,SNU13,TRBC2,TXNL4A
Hereditary Breast Cancer Signaling	0	0.0791	#NUM!	ACTB,AKT2,ATM,CCND1,FANCL,HDAC5,PIK3CD,PIK3R3,POLR2E,RRAS,TP53
Altered T Cell and B Cell Signaling in Rheumatoid Arthritis	0	0.00847	#NUM!	RELB,TGFB1,TLR6,TRBC2
Atherosclerosis Signaling	0	0.0625	#NUM!	CXCL8,ICAM1,PCYOX1,PLA2G4A,RELB,SELPLG,TGFB1,VCAM1
Granzyme B Signaling	0	0.0625	#NUM!	DFFA
Neuroprotective Role of THOP1 in Alzheimer's Disease	0	0.0357	#NUM!	GNRH1,LONP1,NFYA,PRSS23
Role of WNT/GSK-3β Signaling in the Pathogenesis of Influenza	0	0.0811	#NUM!	CSNK1A1,FZD2,IFNAR1,TCF7L1,WNT2,WNT2B
TWEAK Signaling	0	0.0833	#NUM!	NFKBIA,NFKBID,RELB
Role of Lipids/Lipid Rafts in the Pathogenesis of Influenza	0	0.05	#NUM!	IFNAR1
TNFR1 Signaling	0	0.08	#NUM!	JUN,NFKBIA,NFKBID,RELB
Antiproliferative Role of TOB in T Cell Signaling	0	0.0178	#NUM!	TGFB1,TGFB2,TGFBR2,TRBC2
OX40 Signaling Pathway	0	0.0205	#NUM!	JUN,NFKBIA,NFKBID,RELB,TRBC2
Tumoricidal Function of Hepatic Natural Killer Cells	0	0.0833	#NUM!	DFFA,ICAM1
Cell Cycle Control of Chromosomal Replication	0	0.0536	#NUM!	CDK16,CDK18,CDK7
DNA Double-Strand Break Repair by Homologous Recombination	0	0.0714	#NUM!	ATM
Spliceosomal Cycle	0	0.0204	#NUM!	SF3A2
Differential Regulation of Cytokine Production in Macrophages and T Helper Cells by IL-17A and IL-17F	0	0.0556	#NUM!	CXCL1
Differential Regulation of Cytokine Production in Intestinal Epithelial Cells by IL-17A and IL-17F	0	0.0435	#NUM!	CXCL1
Hematopoiesis from Pluripotent Stem Cells	0	0.0127	#NUM!	CXCL8,LIF,TRBC2
Estrogen-mediated S-phase Entry	0	0.0769	#NUM!	CCND1,MYC
Fatty Acid Activation	0	0.0667	#NUM!	ACSL5
Bupropion Degradation	0	0.0833	#NUM!	CYP1A1,CYP1B1
Nicotine Degradation III	0	0.04	#NUM!	CYP1A1,CYP1B1
Chondroitin Sulfate Degradation (Metazoa)	0	0.0714	#NUM!	CEMIP
Androgen Biosynthesis	0	0.0667	#NUM!	GSTA1
Glutathione Redox Reactions I	0	0.0417	#NUM!	GSTA1
Melatonin Degradation I	0	0.037	#NUM!	CYP1A1,CYP1B1
NAD Salvage Pathway II	0	0.0455	#NUM!	NMNAT2
Pyrimidine Deoxyribonucleotides De Novo Biosynthesis I	0	0.0435	#NUM!	NME4
Triacylglycerol Degradation	0	0.0476	#NUM!	AARS1,PPME1
D-myo-inositol (1,4,5)-Trisphosphate Biosynthesis	0	0.0769	#NUM!	PIP5K1A,PLCD3
Leukotriene Biosynthesis	0	0.0667	#NUM!	GGT5
Chondroitin Sulfate Biosynthesis	0	0.0566	#NUM!	CHST11,CHST2,CSGALNACT2
Glutathione-mediated Detoxification	0	0.0769	#NUM!	ANPEP,GSTA1
Dermatan Sulfate Biosynthesis (Late Stages)	0	0.0714	#NUM!	CHST11,CHST2,DSE
Mevalonate Pathway I	0	0.0769	#NUM!	HADHA
Phenylalanine Degradation IV (Mammalian, via Side Chain)	0	0.0714	#NUM!	ALDH3A2
Bile Acid Biosynthesis, Neutral Pathway	0	0.0769	#NUM!	AKR1C1/AKR1C2
Retinol Biosynthesis	0	0.0476	#NUM!	DHRS3,RDH10
Glycolysis I	0	0.0833	#NUM!	ENO1,PGAM1
Methylglyoxal Degradation III	0	0.0526	#NUM!	AKR1C1/AKR1C2
Chondroitin Sulfate Biosynthesis (Late Stages)	0	0.0667	#NUM!	CHST11,CHST2,CSGALNACT2
Guanosine Nucleotides Degradation III	0	0.0769	#NUM!	LACC1
Adenosine Nucleotides Degradation II	0	0.0625	#NUM!	LACC1
Superpathway of Melatonin Degradation	0	0.0339	#NUM!	CYP1A1,CYP1B1
Acetone Degradation I (to Methylglyoxal)	0	0.0571	#NUM!	CYP1A1,CYP1B1
Superpathway of Geranylgeranyldiphosphate Biosynthesis I (via Mevalonate)	0	0.0588	#NUM!	HADHA
Parkinson's Signaling	0	0.0625	#NUM!	PARK7
Interferon Signaling	0	0.0833	#NUM!	IFITM2,IFNAR1,JAK2
Protein Ubiquitination Pathway	0	0.0784	#NUM!	AMFR,CRYAB,DNAJC24,HSPA12A,HSPA2,HSPA4L,HSPA5,HSPB1,HSPH1,PSMA5,PSMA6,PSMA7,PSMB1,PSMB5,PSMB6,PSMB7,PSME1,RBX1,TRAP1,UBE2E2,USP49
Amyloid Processing	0	0.08	#NUM!	AKT2,CAPNS1,CSNK1A1,MAPK3
Antigen Presentation Pathway	0	0.0789	#NUM!	PSMB5,PSMB6,TAPBP
Sonic Hedgehog Signaling	0	0.0323	#NUM!	ZNF875
Dopamine Receptor Signaling	0	0.0759	#NUM!	ADCY6,PPP1R14A,PPP1R14B,PPP1R3D,PPP2R1A,PTPA
Phagosome Maturation	0	0.085	#NUM!	ATP6V0D1,ATP6V1B2,CTSL,CTSO,NAPA,PRDX2,TCIRG1,TUBA1A,TUBB2A,TUBB2B,TUBB6,VPS28,VPS37C
SPINK1 Pancreatic Cancer Pathway	0	0.0364	#NUM!	TGFB1,TGFBR2
Apelin Liver Signaling Pathway	0	0.0385	#NUM!	PDGFRB
Complement System	0	0.0556	#NUM!	C1QBP,C5AR1

## Sheet: (Sheet 2)24-h exposure to A20
© 2000-2023 QIAGEN. All rights reserved.
Ingenuity Canonical Pathways	-log(p-value)	Ratio	z-score	Molecules
Signaling by Rho Family GTPases	9.58	0.257	-4.992	ACTA2,ACTB,ACTC1,ACTG1,ACTG2,ACTR2,ACTR3,ARFIP2,ARHGEF10,ARHGEF17,ARHGEF2,ARPC4,ARPC5,CDC42EP1,CDC42EP3,CDH11,CDH2,CDH3,CFL1,CFL2,CYFIP1,GNA14,GNAI2,GNAS,GNB1,GNB2,GNB3,GNB4,GNG11,GNG2,GNG7,ITGA2,ITGA5,ITGA6,ITGAV,ITGB8,JUN,MAP2K1,MAPK3,MRAS,MSN,MYL12A,MYL6,MYL9,MYLK,NOX4,PARD6A,PI4KA,PIK3C2B,PIK3CD,PIK3R2,PIK3R3,PIP5K1A,PPP1R12B,PTK2,PTK2B,RAF1,RELB,RHOA,RHOBTB1,RHOC,RHOF,RHOG,RHOJ,RND3,SEPTIN2,…
Integrin Signaling	10	0.283	-4.808	ACTA2,ACTB,ACTC1,ACTG1,ACTG2,ACTN1,ACTN4,ACTR2,ACTR3,AKT2,AKT3,ARF1,ARF3,ARF5,ARPC4,ARPC5,BCAR3,CAPN1,CAPN3,CAPNS1,ILK,ITGA2,ITGA5,ITGA6,ITGAV,ITGB8,MAP2K1,MAPK3,MRAS,MYL12A,MYL9,MYLK,NCK2,NEDD9,PARVA,PFN1,PIK3C2B,PIK3CD,PIK3R2,PIK3R3,PPP1R12B,PTK2,RAF1,RHOA,RHOBTB1,RHOC,RHOF,RHOG,RHOJ,RND3,RRAS,RRAS2,SRC,TLN1,TSPAN2,VASP,VCL,ZYX
Oxidative Phosphorylation	1.67	0.189	-4.359	ATP5F1A,ATP5F1B,ATP5MC2,ATP5MC3,COX4I1,COX5B,COX7A1,COX7A2L,COX8A,ENOX1,NDUFA1,NDUFB10,NDUFS4,NDUFS5,NDUFS8,SDHB,SDHC,UQCRC1,UQCRFS1,UQCRH
Actin Cytoskeleton Signaling	5.42	0.221	-4.323	ACTA2,ACTB,ACTC1,ACTG1,ACTG2,ACTN1,ACTN4,ACTR2,ACTR3,ARPC4,ARPC5,CFL1,CFL2,CYFIP1,CYFIP2,FGF1,FLNA,ITGA2,ITGA5,ITGA6,ITGAV,ITGB8,MAP2K1,MAPK3,MRAS,MSN,MYH11,MYH9,MYL12A,MYL6,MYL9,MYLK,PFN1,PIK3C2B,PIK3CD,PIK3R2,PIK3R3,PIP5K1A,PPP1R12B,PTK2,RAF1,RHOA,RRAS,RRAS2,SLC9A1,SSH1,SSH3,TLN1,TMSB10/TMSB4X,TRIO,VAV3,VCL,WASF2
Ephrin Receptor Signaling	5.59	0.234	-4.226	ACTR2,ACTR3,AKT2,AKT3,ANGPT1,ARPC4,ARPC5,CFL1,CFL2,CREB3,CREB3L1,EFNB1,EPHA4,EPHA5,EPHB2,FGF1,GNA14,GNAI2,GNAS,GNB1,GNB2,GNB3,GNB4,GNG11,GNG2,GNG7,ITGA2,ITGA5,ITGA6,ITGAV,ITGB8,JAK2,MAP2K1,MAP4K4,MAPK3,MRAS,NCK2,PTK2,PTPN13,RAF1,RASA1,RHOA,RRAS,RRAS2,SDC2,SRC,STAT3
VEGF Signaling	5.39	0.289	-3.8	ACTA2,ACTB,ACTC1,ACTG1,ACTG2,ACTN1,ACTN4,AKT2,AKT3,FLT1,FOXO1,FOXO3,MAP2K1,MAPK3,MRAS,PIK3C2B,PIK3CD,PIK3R2,PIK3R3,PRKCA,PTK2,PTK2B,RAF1,RRAS,RRAS2,SRC,VCL,YWHAE
Paxillin Signaling	4.59	0.264	-3.8	ACTA2,ACTB,ACTC1,ACTG1,ACTG2,ACTN1,ACTN4,ARF1,ARFIP2,ITGA2,ITGA5,ITGA6,ITGAV,ITGB8,MRAS,NCK2,PARVA,PIK3C2B,PIK3CD,PIK3R2,PIK3R3,PTK2,PTK2B,RRAS,RRAS2,SRC,TLN1,VCL
RAR Activation	3.45	0.175	-3.771	ACTB,ACVR1,ADCY6,ADH1C,AKT2,AKT3,ALDH1A2,CAMK2D,CARM1,CDK7,CDKN2B,CITED2,COL3A1,CRABP2,CREB3,CREB3L1,CXCL8,DHRS3,DUSP1,ENPP1,ERCC2,ERCC3,GNA14,GNB1,IGFBP3,JAK2,JUN,LAMB1,LIF,MAP2K1,MAPK3,MMP2,MMP3,MPPE1,NAPEPLD,NCOR2,PDE1C,PDE5A,PDE7A,PIK3C2B,PIK3CD,PIK3R2,PIK3R3,PLAU,PRKAG1,PRKAG2,PRMT1,RARA,RARB,RDH10,RELB,RHOA,RHOBTB1,RHOC,RHOF,RHOG,RHOJ,RND3,RPS6KA5,SMAD3,SMARCC1,SORBS3,SRA1,SRC,STAT5A,STAT5B…
Cardiac Hypertrophy Signaling	4.68	0.209	-3.753	ADCY6,ADRA1B,ADRA2A,ADRB2,CACNB3,CACNG4,GNA14,GNAI2,GNAS,GNB1,GNB2,GNB3,GNB4,GNG11,GNG2,GNG7,HSPB1,IRS1,JUN,MAP2K1,MAP3K8,MAPK3,MAPKAPK2,MAPKAPK3,MEF2B,MEF2D,MRAS,MYL12A,MYL6,MYL9,PIK3C2B,PIK3CD,PIK3R2,PIK3R3,PLCB1,PLCD3,PRKAG1,PRKAG2,RAF1,RHOA,RHOBTB1,RHOC,RHOF,RHOG,RHOJ,RND3,RRAS,RRAS2,SRF,TGFB1,TGFB2,TGFBR1,TGFBR2
Regulation of Actin-based Motility by Rho	4.71	0.264	-3.674	ACTA2,ACTB,ACTC1,ACTG2,ACTR2,ACTR3,ARPC4,ARPC5,CFL1,ITGA2,ITGA5,ITGA6,ITGAV,ITGB8,MYL12A,MYL6,MYL9,MYLK,PFN1,PI4KA,PIP5K1A,PPP1R12B,RHOA,RHOBTB1,RHOC,RHOF,RHOG,RHOJ,RND3
RAC Signaling	5.22	0.255	-3.651	ACTR2,ACTR3,ANK1,ARFIP2,ARPC4,ARPC5,CDK5R1,CFL1,CFL2,CYFIP1,CYFIP2,ITGA2,ITGA5,ITGA6,ITGAV,ITGB8,JUN,MAP2K1,MAPK3,MRAS,NOX4,PARD6A,PI4KA,PIK3C2B,PIK3CD,PIK3R2,PIK3R3,PIP5K1A,PTK2,PTK2B,RAF1,RELB,RHOA,RRAS,RRAS2
Cholecystokinin/Gastrin-mediated Signaling	2.36	0.205	-3.545	EPHA4,JUN,MAP2K1,MAPK3,MEF2B,MEF2D,MRAS,PLCB1,PRKCA,PRKD1,PTK2,PTK2B,RAF1,RHOA,RHOBTB1,RHOC,RHOF,RHOG,RHOJ,RND3,RRAS,RRAS2,SRC,SRF
Glioblastoma Multiforme Signaling	3.96	0.22	-3.536	AKT2,AKT3,CCND1,CCNE2,CTNNB1,E2F7,E2F8,FOXO1,FZD2,IGF2,MAP2K1,MAPK3,MRAS,MYC,NF2,PDGFRB,PIK3C2B,PIK3CD,PIK3R2,PIK3R3,PLCB1,PLCD3,RAF1,RHOA,RHOBTB1,RHOC,RHOF,RHOG,RHOJ,RND3,RRAS,RRAS2,SHC3,SRC,TP53,TSC1,WNT6
ILK Signaling	10.9	0.296	-3.501	ACTA2,ACTB,ACTC1,ACTG1,ACTG2,ACTN1,ACTN4,AKT2,AKT3,BMP2,CCND1,CFL1,CFL2,CREB3,CREB3L1,CTNNB1,FBLIM1,FERMT2,FLNA,FLNB,FLNC,ILK,IRS1,ITGB8,JUN,KRT18,LIMS2,MAPK3,MUC1,MYC,MYH11,MYH9,MYL6,MYL9,NCK2,PARVA,PIK3C2B,PIK3CD,PIK3R2,PIK3R3,PPP2R1A,PPP2R5B,PTK2,PTPA,RELB,RHOA,RHOBTB1,RHOC,RHOF,RHOG,RHOJ,RND3,RPS6KA5,RSU1,TGFB1I1,TMSB10/TMSB4X,VCL,VIM
EIF2 Signaling	9.89	0.278	-3.479	ACTA2,ACTB,ACTC1,ACTG2,AGO3,AKT2,AKT3,CCND1,EIF2AK2,EIF3D,EIF3F,EIF3G,EIF3I,EIF3K,MAP2K1,MAPK3,MRAS,MYC,NOX4,PIK3C2B,PIK3CD,PIK3R2,PIK3R3,RAF1,RPL10,RPL12,RPL15,RPL18,RPL18A,RPL19,RPL23A,RPL24,RPL27A,RPL3,RPL35A,RPL36,RPL37A,RPL38,RPL4,RPL5,RPL7L1,RPL8,RPL9,RPLP0,RPLP2,RPS14,RPS15,RPS16,RPS18,RPS21,RPS23,RPS3,RPS5,RPS7,RRAS,RRAS2,SREBF1,UBA52,WARS1
Superpathway of Inositol Phosphate Compounds	4.04	0.205	-3.452	ATP1A1,DUSP1,DUSP14,DUSP16,DUSP4,DUSP6,DUSP8,ENPP1,G6PC3,HACD2,IGBP1,INPP5A,INPP5J,INPP5K,IP6K1,IPMK,MINPP1,NOCT,NUDT14,NUDT3,PAWR,PI4KA,PIK3C2B,PIK3CD,PIK3R2,PIK3R3,PIP5K1A,PLCB1,PLCD3,PPFIBP2,PPM1K,PPP1R11,PPP1R12B,PPP1R14A,PPP1R3D,PPP2R1A,PPP2R5B,PPP4C,PTPA,PTPN13,PTPRH,PTPRN,RASA1,SSH1,SSH3,SYNJ1,TNS3
Synaptogenesis Signaling Pathway	2.97	0.178	-3.434	ACTR2,ACTR3,ADCY6,AFDN,AKT2,AKT3,AP2M1,ARPC4,ARPC5,BDNF,CACNB3,CAMK2D,CDH11,CDH2,CDH3,CFL1,CREB3,CREB3L1,CTNNB1,EFNB1,EIF4EBP1,EPHA4,EPHA5,EPHB2,LRP8,MAPK3,MARCKS,MRAS,NAPA,NAPB,NRXN3,PIK3C2B,PIK3CD,PIK3R2,PIK3R3,PRKAG1,PRKAG2,RAF1,RASGRP1,RASGRP2,RHOA,RPS6KB2,RRAS,RRAS2,SHC3,SRC,STX1A,STXBP1,STXBP2,SYT16,THBS1,THBS2,THBS3,TLN1,VLDLR
TEC Kinase Signaling	0.334	0.12	-3.413	ACTA2,ACTB,ACTC1,ACTG1,ACTG2,GNA14,GNAI2,GNAS,GNB1,GNB2,GNB3,GNB4,GNG11,GNG2,GNG7,ITGA2,ITGA5,ITGA6,ITGAV,ITGB8,JAK1,JAK2,MRAS,PIK3C2B,PIK3CD,PIK3R2,PIK3R3,PRKCA,PRKD1,PTK2,PTK2B,RELB,RHOA,RHOBTB1,RHOC,RHOF,RHOG,RHOJ,RND3,SRC,STAT3,STAT5A,STAT5B,TNFRSF21,VAV3
Hepatic Fibrosis Signaling Pathway	6.52	0.203	-3.394	ACTA2,ACVR1,AKT2,AKT3,BAMBI,BRD4,CACNB3,CACNG4,CCDC88A,CCN2,CCND1,COL3A1,CREB3,CREB3L1,CSNK1A1,CTNNB1,CXCL8,DVL3,FLT1,FOXO1,FTH1,FTL,FZD2,GLI3,GNAI2,ICAM1,IRAK2,ITGA2,ITGA5,ITGA6,ITGAV,ITGB8,JAK1,JAK2,JUN,LEPR,LRP5,MAP2K1,MAPK3,MRAS,MYC,MYL12A,MYL6,MYL9,MYLK,NFKBIA,NFKBID,NOX4,PDGFRB,PIK3C2B,PIK3CD,PIK3R2,PIK3R3,PRKAG1,PRKAG2,PRKCA,PRKD1,PTK2,RAF1,RELB,RHOA,RHOBTB1,RHOC,RHOF,RHOG,RHOJ,RND3,RPS6KB…
RHOA Signaling	5.08	0.262	-3.286	ACTA2,ACTB,ACTC1,ACTG1,ACTG2,ACTR2,ACTR3,ARHGAP1,ARPC4,ARPC5,CDC42EP1,CDC42EP3,CFL1,CFL2,DLC1,LPAR2,MSN,MYL12A,MYL6,MYL9,MYLK,NRP2,PFN1,PI4KA,PIP5K1A,PPP1R12B,PTK2,PTK2B,RHOA,RND3,SEMA3F,SEPTIN2
Thrombin Signaling	4.49	0.214	-3.286	ADCY6,AKT2,AKT3,ARHGEF10,ARHGEF17,ARHGEF2,CAMK2D,F2RL2,GNA14,GNAI2,GNAS,GNB1,GNB2,GNB3,GNB4,GNG11,GNG2,GNG7,MAP2K1,MAPK3,MRAS,MYL12A,MYL6,MYL9,MYLK,PIK3C2B,PIK3CD,PIK3R2,PIK3R3,PLCB1,PLCD3,PPP1R12B,PRKCA,PRKD1,PTK2,RAF1,RELB,RHOA,RHOBTB1,RHOC,RHOF,RHOG,RHOJ,RND3,RRAS,RRAS2,SRC
NGF Signaling	2.58	0.21	-3.273	AKT2,AKT3,CREB3,CREB3L1,MAP2K1,MAP3K8,MAPK3,MRAS,NGF,PIK3C2B,PIK3CD,PIK3R2,PIK3R3,RAF1,RELB,RHOA,RHOG,RPS6KA5,RPS6KB2,RRAS,RRAS2,SHC3,TP53,TRAF4,TRIO
Sphingosine-1-phosphate Signaling	1.77	0.188	-3.273	ADCY6,AKT2,AKT3,GNAI2,MAPK3,PDGFRB,PIK3C2B,PIK3CD,PIK3R2,PIK3R3,PLCB1,PLCD3,PTK2,PTK2B,RHOA,RHOBTB1,RHOC,RHOF,RHOG,RHOJ,RND3,S1PR2
Fcγ Receptor-mediated Phagocytosis in Macrophages and Monocytes	5.27	0.29	-3.272	ACTA2,ACTB,ACTC1,ACTG1,ACTG2,ACTR2,ACTR3,AKT2,AKT3,ARPC4,ARPC5,GAB2,GPLD1,MAPK3,NAPEPLD,NCK2,PIK3R2,PIK3R3,PIP5K1A,PRKCA,PRKD1,PTK2B,RPS6KB2,SRC,TLN1,VASP,VAV3
Macrophage Alternative Activation Signaling Pathway	0.963	0.15	-3.272	AKT2,CREB3,CREB3L1,DUSP1,EIF4EBP1,EPAS1,IRS1,JAK1,JAK2,JUN,MAPK3,MLST8,MYC,NFKBIA,NFKBID,NR1H2,PIK3C2B,PIK3CD,PIK3R2,PIK3R3,RELB,RPS6KA5,SREBF1,STAT3,TGFB1,TGFB2,THBS1
CXCR4 Signaling	4.81	0.235	-3.212	ADCY6,AKT2,AKT3,GNA14,GNAI2,GNAS,GNB1,GNB2,GNB3,GNB4,GNG11,GNG2,GNG7,JUN,MAP2K1,MAPK3,MRAS,MYL12A,MYL6,MYL9,PIK3C2B,PIK3CD,PIK3R2,PIK3R3,PLCB1,PRKCA,PRKD1,PTK2,RAF1,RHOA,RHOBTB1,RHOC,RHOF,RHOG,RHOJ,RND3,RRAS,RRAS2,SRC
Actin Nucleation by ARP-WASP Complex	3.16	0.242	-3.153	ACTR2,ACTR3,ARPC4,ARPC5,ITGA2,ITGA5,ITGA6,ITGAV,ITGB8,MRAS,NCK2,PPP1R12B,RHOA,RHOBTB1,RHOC,RHOF,RHOG,RHOJ,RND3,RRAS,RRAS2,VASP
Oxytocin Signaling Pathway	2.76	0.179	-3.063	AKT2,AKT3,ATP2B4,CACNB3,CACNG4,CREB3,CREB3L1,CXCL8,EEF2,GJA1,GNAI2,GNB1,GNB2,GNB3,GNB4,GNG11,GNG2,GNG7,HSPB1,HSPB7,JMJD7-PLA2G4B,KCNJ8,MAPK3,MRAS,MYH11,MYH9,MYL6,MYL9,MYLK,NPR3,OXTR,PIK3C2B,PIK3CD,PIK3R2,PIK3R3,PLA2G4A,PLCB1,PPP1R12B,PPP1R14A,PRKAG1,PRKAG2,PRKCA,PRKD1,RAF1,RELB,RHOA,RRAS,RRAS2,SHC3
Agrin Interactions at Neuromuscular Junction	1.95	0.221	-3.051	ACTA2,ACTB,ACTC1,ACTG1,ACTG2,DAG1,ERBB3,JUN,LAMB1,MAPK3,MRAS,PTK2,RRAS,RRAS2,SRC
Adrenomedullin signaling pathway	1.18	0.155	-3.024	ADCY6,ADM,AKT2,AKT3,CALCRL,GNA14,GNAS,KCNN4,MAP2K1,MAPK3,MMP2,MRAS,MYLK,NPR3,PIK3C2B,PIK3CD,PIK3R2,PIK3R3,PLCB1,PLCD3,PRKAG1,PRKAG2,PTK2,PTK2B,RAF1,RELB,RRAS,RRAS2,SHC3,TFAP2B
Serotonin Receptor Signaling	5.33	0.189	-3.019	ABHD3,ADCY6,ADRA1B,ADRA2A,ADRB2,AKT2,AKT3,BDNF,CACNA1G,CACNA1H,CACNB3,CACNG4,CAMK2D,CAV2,CCNE2,CCR7,CREB3,CREB3L1,CXCL8,EIF4EBP1,FOXO1,FOXO3,G6PC3,GCH1,GNA14,GNAI2,GNAS,GNB1,GNB2,GNB3,GNB4,GNG11,GNG2,GNG7,GPLD1,JAK2,JUN,KCNN4,LCAT,MAP2K1,MAPK3,MMP2,MRAS,MYC,MYLK,NAPEPLD,NFKBIA,PCBD1,PIK3C2B,PIK3CD,PIK3R2,PIK3R3,PLA2G4A,PLAAT3,PLAUR,PLCB1,PLCD3,PNPLA3,PPP1R12B,PRDX6,PRKAG1,PRKAG2,PRKCA,PRKD1,RAB4A…
Cardiac Hypertrophy Signaling (Enhanced)	3.94	0.172	-3	ACVR1,ADCY6,ADRA1B,ADRA2A,ADRB2,AKAP13,AKT2,AKT3,ATP2A1,ATP2A2,CACNB3,CACNG4,CAMK2D,CTF1,CTNNB1,CXCL8,DVL3,EIF4EBP1,ENPP1,FGF1,FGFR2,FGFRL1,FZD2,GNA14,GNAI2,GNAS,GNB1,GNB2,GNB3,GNB4,GNG11,GNG2,GNG7,HDAC3,HDAC5,HDAC8,HDAC9,HSPB1,HSPB7,IFNAR1,IL12RB1,IL7R,ITGA2,ITGA5,ITGA6,ITGAV,ITGB8,JAK2,JUN,LIF,MAP2K1,MAP3K8,MAPK3,MAPKAPK2,MAPKAPK3,MEF2B,MEF2D,MPPE1,MRAS,MYC,MYOCD,NAPEPLD,PDE1C,PDE5A,PDE7A,PIK3C…
IL-2 Signaling	3.22	0.274	-3	AKT2,AKT3,JAK1,JUN,MAP2K1,MAPK3,MRAS,PIK3C2B,PIK3CD,PIK3R2,PIK3R3,PTK2B,RAF1,RRAS,RRAS2,STAT5A,STAT5B
Pulmonary Healing Signaling Pathway	2.33	0.183	-3	BMPR1B,CCND1,CFL1,CFL2,CTNNB1,ETV5,FGFR2,FZD2,IDH2,JAG1,MAPK3,MMP2,MMP28,MMP3,MRAS,MYC,NFKBIA,NOTCH2,NOTCH3,PRKAG1,PRKAG2,PRKCA,PRKD1,RAF1,RRAS,RRAS2,SMAD9,SRC,STAT3,STAT5A,STAT5B,TCF7L1,TGFB1,TGFB2,THBS1,WNT6
Factors Promoting Cardiogenesis in Vertebrates	1.84	0.181	-3	ACVR1,BMP1,BMP2,BMPR1B,CAMK2D,CCND1,CREB3,CREB3L1,CTNNB1,FZD2,GJA5,LRP5,MYC,MYOCD,NOX4,PLCB1,PLCD3,PRKCA,PRKD1,RHOA,SMAD9,TCF7L1,TGFB1,TGFB2,TGFBR1,TGFBR2,WNT6
Systemic Lupus Erythematosus In T Cell Signaling Pathway	0	0.0835	-2.959	AKT2,AKT3,BCL6,CREB3,CREB3L1,DNMT1,GNAI2,JUN,LEPR,MAP2K1,MAPK3,MLST8,MRAS,MSN,PIK3C2B,PIK3CD,PIK3R2,PIK3R3,PPP2R1A,PPP2R5B,PTK2,PTPA,RAB4A,RHOA,RHOBTB1,RHOC,RHOF,RHOG,RHOJ,RND3,RPS6KB2,RRAS,RRAS2,STAT3
MSP-RON Signaling In Cancer Cells Pathway	3.88	0.23	-2.921	ACTA2,AKT2,AKT3,CCND1,CREB3,CREB3L1,CTNNB1,FLNA,ITGA6,JUN,MAP2K1,MAPK3,MRAS,MYC,NFKBIA,PIK3C2B,PIK3CD,PIK3R2,PIK3R3,PLAUR,PTK2,PTK2B,RAF1,RELB,RRAS,RRAS2,SRC,STAT3,TCF7L1,TRIM24,VIM,YWHAE
Pulmonary Fibrosis Idiopathic Signaling Pathway	7.7	0.227	-2.91	ACTA2,ACTB,ACTC1,ACTG1,ACTG2,ACVR1,ADAMTS1,AKT2,AKT3,CCN2,CCND1,CDH2,COL13A1,COL24A1,COL3A1,COL5A2,COL6A3,CTNNB1,EED,EIF4EBP1,FGFR2,FGFRL1,FOXO1,FOXO3,FZD2,HES1,ILK,ITGA2,ITGAV,JAG1,JAK2,JUN,LATS2,MAP2K1,MAPK3,MMP2,MMP28,MMP3,MRAS,MRTFA,MUC1,NOTCH2,NOTCH3,NOX4,PDGFRB,PIK3C2B,PIK3CD,PIK3R2,PIK3R3,PLAU,PTK2,PTK2B,RAF1,RELB,RHOA,RPS6KA5,RPS6KB2,RRAS,RRAS2,SERPINE1,SMAD3,SRF,STAT3,STK38,TCF7L1,TGFB1,…
3-phosphoinositide Degradation	3.01	0.198	-2.887	ATP1A1,DUSP1,DUSP14,DUSP16,DUSP4,DUSP6,DUSP8,ENPP1,G6PC3,HACD2,IGBP1,INPP5J,INPP5K,MINPP1,MTMR14,NOCT,NUDT14,NUDT3,PAWR,PPFIBP2,PPM1K,PPP1R11,PPP1R12B,PPP1R14A,PPP1R3D,PPP2R1A,PPP2R5B,PPP4C,PTPA,PTPN13,PTPRH,PTPRN,RASA1,SSH1,SSH3,SYNJ1,TNS3
α-Adrenergic Signaling	2.96	0.226	-2.887	ADCY6,ADRA2A,GNA14,GNAI2,GNAS,GNB1,GNB2,GNB3,GNB4,GNG11,GNG2,GNG7,GYS1,MAP2K1,MAPK3,MRAS,PRKAG1,PRKAG2,PRKCA,PRKD1,RAF1,RRAS,RRAS2,SLC8A1
Pyridoxal 5'-phosphate Salvage Pathway	1.43	0.2	-2.887	AKT2,CDK18,CDK7,CSNK1A1,DAPK1,DMPK,EIF2AK2,GRK5,MAP2K1,MAP3K8,MAPK3,PIM1,SGK1
HMGB1 Signaling	1.51	0.17	-2.858	AKT2,AKT3,CXCL8,ICAM1,JUN,LIF,MAP2K1,MAPK3,MRAS,PIK3C2B,PIK3CD,PIK3R2,PIK3R3,RELB,RHOA,RHOBTB1,RHOC,RHOF,RHOG,RHOJ,RND3,RRAS,RRAS2,SERPINE1,TGFB1,TGFB2,VCAM1
S100 Family Signaling Pathway	1.31	0.138	-2.857	ADGRA2,ADGRD1,ADGRE2,ADGRL3,ADGRL4,ADRA1B,ADRA2A,ADRB2,AKT2,AKT3,ANXA2,ATP2A2,ATP5F1A,ATP5F1B,BDKRB2,BDNF,BSG,C5AR1,CACNA1G,CACNA1H,CACNB3,CACNG4,CALCRL,CAMK2D,CATSPER2,CCR10,CCR7,CELSR2,CREB3,CREB3L1,CTNNB1,CXCL8,DLC1,EREG,ETV4,F2RL2,FGFR2,FGFRL1,FZD2,GABBR1,GPR137C,GPR162,GPR176,GPR52,GPRC5A,HRH1,ILK,IRAK2,JAK1,JMJD7-PLA2G4B,JUN,LPAR2,LTB4R,MAP2K1,MAP3K8,MAPK3,MCAM,MMP2,MMP28,MMP3,MYH9,NCL,NGF,…
Acute Myeloid Leukemia Signaling	6.66	0.322	-2.837	AKT2,AKT3,CCNA1,CCND1,CEBPA,EIF4EBP1,IDH2,IDH3B,IDH3G,JUP,MAP2K1,MAPK3,MRAS,MYC,PIK3C2B,PIK3CD,PIK3R2,PIK3R3,PIM1,RAF1,RARA,RELB,RPS6KB2,RRAS,RRAS2,STAT3,STAT5A,STAT5B,TCF7L1
IL-15 Signaling	0	0.083	-2.837	AKT2,AKT3,CXCL8,JAK1,JAK2,MAP2K1,MAPK3,MLST8,MRAS,MYC,PIK3C2B,PIK3CD,PIK3R2,PIK3R3,RAF1,RELB,RPS6KB2,RRAS,RRAS2,STAT3,STAT5A,STAT5B
G-Protein Coupled Receptor Signaling	1.84	0.145	-2.828	ADCY6,ADGRA2,ADGRD1,ADGRE2,ADGRL3,ADGRL4,ADRA1B,ADRA2A,ADRB2,AKT2,AKT3,BDKRB2,C5AR1,CALCRL,CAMK2D,CCND1,CCR10,CCR7,CELSR2,CREB3,CREB3L1,CTNNB1,DUSP1,DUSP4,DUSP6,ENPP1,F2RL2,FOXO1,FOXO3,FZD2,GABBR1,GNA14,GNAI2,GNAS,GNB1,GNB2,GNB3,GNB4,GNG11,GNG2,GNG7,GPR137C,GPR162,GPR176,GPR52,GPRC5A,GRK5,HRH1,JUN,KCNN4,LATS2,LPAR2,LTB4R,MAP2K1,MAP3K8,MAPK3,MEF2B,MEF2D,MPPE1,MRAS,MRTFA,MYL12A,MYL6,MYL9,MYLK,NAPEP…
CSDE1 Signaling Pathway	0.977	0.182	-2.828	AGO3,AKT2,AKT3,CTNNB1,MYC,PIWIL4,RPL9,TGFB1,TRIO,VIM
CREB Signaling in Neurons	1.06	0.136	-2.81	ADCY6,ADGRA2,ADGRD1,ADGRE2,ADGRL3,ADGRL4,ADRA1B,ADRA2A,ADRB2,AKT2,AKT3,BDKRB2,BMPR1B,C5AR1,CACNA1G,CACNA1H,CACNB3,CACNG4,CALCRL,CAMK2D,CATSPER2,CCR10,CCR7,CELSR2,CREB3,CREB3L1,F2RL2,FGFR2,FLT1,FZD2,GABBR1,GNA14,GNAI2,GNAS,GNB1,GNB2,GNB3,GNB4,GNG11,GNG2,GNG7,GPR137C,GPR162,GPR176,GPR52,GPRC5A,GRIK1,HRH1,LPAR2,LTB4R,MAP2K1,MAPK3,MRAS,OXTR,PDGFRB,PIK3C2B,PIK3CD,PIK3R2,PIK3R3,PLCB1,PLCD3,POLR2C,POLR2…
Insulin Secretion Signaling Pathway	1.52	0.157	-2.795	ADCY6,AGO3,CACNA1G,CACNA1H,CACNB3,CACNG4,CAMK2D,CREB3,CREB3L1,EIF4EBP1,GNA14,GNAS,JAK1,JAK2,KCNJ8,MAPK3,NALCN,NAPA,NAPB,PDHA1,PDHB,PIK3C2B,PIK3CD,PIK3R2,PIK3R3,PLCB1,PLCD3,PRKAG1,PRKAG2,PRKCA,PRKD1,RPS6KA5,RPS6KB2,SEC11A,SEC61A1,SLC2A4,SRC,SSR2,STAT3,STAT5A,STAT5B,STX1A
Phospholipase C Signaling	0	0.0849	-2.777	ADCY6,ARHGEF10,ARHGEF17,ARHGEF2,CREB3,CREB3L1,GNAS,GNB1,GNB2,GNB3,GNB4,GNG11,GNG2,GNG7,GPLD1,HDAC3,HDAC5,HDAC8,HDAC9,ITGA2,ITGA5,ITGA6,ITGAV,ITGB8,JMJD7-PLA2G4B,MAP2K1,MAPK3,MARCKS,MEF2B,MEF2D,MRAS,MYL12A,MYL6,MYL9,NAPEPLD,PEBP1,PLA2G4A,PLCB1,PLCD3,PPP1R12B,PPP1R14A,PRKCA,PRKD1,RAF1,RELB,RHOA,RHOBTB1,RHOC,RHOF,RHOG,RHOJ,RND3,RRAS,RRAS2,SRC
Myelination Signaling Pathway	4.89	0.2	-2.75	ACVR1,AKT2,AKT3,ARHGAP1,BDNF,BMP1,BMP2,BMPR1B,CREB3,CREB3L1,CTNNB1,DAG1,DLC1,EIF4EBP1,ERBB3,FGFR2,FGFRL1,FZD2,GLI3,HDAC3,HDAC5,HDAC8,HDAC9,ID4,ILK,IRS1,ITGA2,ITGA6,ITGB8,JUN,LAMA3,LAMB1,LAMC2,MAP2K1,MAPK3,MBP,MLST8,MPZ,MRAS,NDRG1,NGF,NOTCH2,PDGFRB,PIK3C2B,PIK3CD,PIK3R2,PIK3R3,PRKAG1,PRKAG2,PTK2,PTK2B,RAB35,RAF1,RHOA,RPS6KB2,RRAS,RRAS2,SCD,SMAD3,SMAD9,SRC,SREBF1,TSC1,WNT6
D-myo-inositol-5-phosphate Metabolism	2.52	0.188	-2.746	ATP1A1,DUSP1,DUSP14,DUSP16,DUSP4,DUSP6,DUSP8,ENPP1,G6PC3,HACD2,IGBP1,MINPP1,NOCT,NUDT14,NUDT3,PAWR,PLCB1,PLCD3,PPFIBP2,PPM1K,PPP1R11,PPP1R12B,PPP1R14A,PPP1R3D,PPP2R1A,PPP2R5B,PPP4C,PTPA,PTPN13,PTPRH,PTPRN,RASA1,SSH1,SSH3,SYNJ1,TNS3
IL-4 Signaling	0	0.0703	-2.746	AKT2,AKT3,COL13A1,COL24A1,COL3A1,COL5A2,COL6A3,CREB3,CREB3L1,EIF4EBP1,GNAI2,IRS1,JAK1,MAPK3,MLST8,MRAS,PIK3C2B,PIK3CD,PIK3R2,PIK3R3,RPS6KB2,RRAS,RRAS2,STAT3,TGFB1,TGFB2
Chronic Myeloid Leukemia Signaling	4.23	0.2	-2.722	AKT2,AKT3,CCND1,CEBPA,CTNNB1,DVL3,E2F7,E2F8,FOXO3,FZD2,GAB2,GLI3,HDAC3,HDAC5,HDAC8,HDAC9,HES1,HSP90AA1,JAK2,JUN,let-7,MAP2K1,MAPK3,MLST8,MRAS,MYC,NOTCH2,NOTCH3,PIK3C2B,PIK3CD,PIK3R2,PIK3R3,PLCB1,PLCD3,PRKAG1,PRKAG2,PTPN13,RAF1,RBL1,RELB,RRAS,RRAS2,SKP2,SMAD3,STAT3,STAT5A,STAT5B,TCF7L1,TGFB1,TGFB2,TGFBR1,TGFBR2,TP53,WNT6
HIF1α Signaling	2.84	0.191	-2.722	ADM,ADRA1B,AKT2,AKT3,CAMK2D,EGLN2,EIF4EBP1,FLT1,GPI,HSP90AA1,HSPA2,IGF2,JUN,MAP2K1,MAPK3,MMP2,MMP28,MMP3,MRAS,NOX4,PIK3C2B,PIK3CD,PIK3R2,PIK3R3,PRKCA,PRKD1,RACK1,RAF1,RPS6KB2,RRAS,RRAS2,SAT1,SERPINE1,SLC2A4,STAT3,TGFB1,TGFB2,TP53,VIM
14-3-3-mediated Signaling	3.21	0.222	-2.683	AKT2,AKT3,FOXO1,JUN,MAP2K1,MAPK3,MRAS,PIK3C2B,PIK3CD,PIK3R2,PIK3R3,PLCB1,PLCD3,PRKCA,PRKD1,RAF1,RRAS,RRAS2,SRC,STRADA,TSC1,TUBA1A,TUBB2A,TUBB2B,TUBB3,TUBB6,VIM,YWHAE
PAK Signaling	2.68	0.214	-2.683	CFL1,CFL2,ITGA2,ITGA5,ITGA6,ITGAV,ITGB8,MAP2K1,MAPK3,MRAS,MYL12A,MYL6,MYL9,MYLK,NCK2,PDGFRB,PIK3C2B,PIK3CD,PIK3R2,PIK3R3,PTK2,PTK2B,RAF1,RRAS,RRAS2
STAT3 Pathway	1.37	0.17	-2.683	BMPR1B,FGFR2,FLT1,IFNAR1,IL12RB1,IL7R,JAK2,MAP2K1,MAPK3,MRAS,MYC,PDGFRB,PIM1,RAF1,RRAS,RRAS2,SOCS2,SRC,STAT3,TGFB1,TGFB2,TGFBR1,TGFBR2
Salvage Pathways of Pyrimidine Ribonucleotides	0.816	0.156	-2.673	AKT2,CDADC1,CDK18,CDK7,CSNK1A1,DAPK1,DMPK,EIF2AK2,GRK5,MAP2K1,MAP3K8,MAPK3,NME4,PIM1,SGK1
Glioma Signaling	4.23	0.246	-2.668	AKT2,AKT3,CAMK2D,CCND1,CDKN2B,E2F7,E2F8,HDAC3,HDAC5,HDAC8,HDAC9,IDH2,IDH3B,IDH3G,IGF2,MAP2K1,MAPK3,MRAS,PDGFRB,PIK3C2B,PIK3CD,PIK3R2,PIK3R3,PRKCA,PRKD1,RAF1,RBL1,RRAS,RRAS2,TP53
PI3K Signaling in B Lymphocytes	0	0.0615	-2.668	AKT2,AKT3,CAMK2D,FOXO3,IRS1,JUN,MAP2K1,MAPK3,MRAS,NFKBIA,NFKBID,PIK3CD,PIK3R2,PLCB1,PLCD3,RAF1,RELB,RRAS,RRAS2,VAV3
Neutrophil Extracellular Trap Signaling Pathway	0.739	0.134	-2.661	ABHD3,AKT2,AKT3,ATP5F1A,ATP5F1B,COL13A1,COL24A1,COL3A1,COL5A2,COL6A3,CXCL8,DNASE1,IFNAR1,IFNE,ITGA2,LCAT,MAP2K1,MAPK3,MMP2,NDUFA4L2,NDUFB10,NDUFS4,NDUFS5,NDUFS8,NOX4,PAM16,PIK3C2B,PIK3CD,PIK3R2,PIK3R3,PLA2G4A,PLAAT3,PLCB1,PLCD3,PNPLA3,PRDX6,PRKCA,PRKD1,RAF1,SDHB,SDHC,SLC25A4,SRC,TIMM23,TIMM8A,TOMM20,TOMM22,TOMM34,TSPO,UQCRFS1,VDAC2
Human Embryonic Stem Cell Pluripotency	5.47	0.234	-2.654	ACVR1,AKT2,AKT3,BDNF,BMP1,BMP2,BMPR1B,CTNNB1,FGFR2,FGFRL1,FOXO1,FZD2,HSP90AA1,ID1,ID4,INHBA,JAK1,JAK2,LIF,MAP2K1,MRAS,MYC,NFYA,NFYB,NGF,PDGFRB,PIK3C2B,PIK3CD,PIK3R2,PIK3R3,PRKCA,PRKD1,RAF1,RIF1,RRAS,RRAS2,S1PR2,SMAD3,SMAD9,STAT3,TBX3,TGFB1,TGFB2,TGFBR1,TGFBR2,WNT6
Colanic Acid Building Blocks Biosynthesis	3.31	0.5	-2.646	GFUS,GMPPA,GPI,MPI,PMM2,UGDH,UGP2
TCA Cycle II (Eukaryotic)	1.98	0.318	-2.646	CS,DLST,FH,IDH3B,IDH3G,SDHB,SDHC
IL-22 Signaling	1.76	0.292	-2.646	AKT2,AKT3,JAK1,MAPK3,STAT3,STAT5A,STAT5B
T Cell Receptor Signaling	0	0.0765	-2.646	AKT2,AKT3,CTNNB1,DUSP6,FOXO3,ICAM1,ITGA2,JUN,MAP2K1,MAPK3,MLST8,MRAS,NFKBIA,PAG1,PIK3C2B,PIK3CD,PIK3R2,PIK3R3,PTK2B,PTPRH,RAF1,RASA1,RASGRP1,RELB,RRAS,RRAS2,SHC3,TCF7L1,VAV3
G Beta Gamma Signaling	3.04	0.217	-2.6	AKT2,AKT3,CACNA1G,CACNA1H,CACNB3,CACNG4,CATSPER2,CAV2,GNA14,GNAI2,GNAS,GNB1,GNB2,GNB3,GNB4,GNG11,GNG2,GNG7,MAPK3,MRAS,PRKAG1,PRKAG2,PRKCA,PRKD1,RAF1,RRAS,RRAS2,SRC
D-myo-inositol (1,4,5,6)-Tetrakisphosphate Biosynthesis	2.92	0.199	-2.6	ATP1A1,DUSP1,DUSP14,DUSP16,DUSP4,DUSP6,DUSP8,ENPP1,G6PC3,HACD2,IGBP1,IPMK,MINPP1,NOCT,NUDT14,NUDT3,PAWR,PPFIBP2,PPM1K,PPP1R11,PPP1R12B,PPP1R14A,PPP1R3D,PPP2R1A,PPP2R5B,PPP4C,PTPA,PTPN13,PTPRH,PTPRN,RASA1,SSH1,SSH3,SYNJ1,TNS3
D-myo-inositol (3,4,5,6)-tetrakisphosphate Biosynthesis	2.92	0.199	-2.6	ATP1A1,DUSP1,DUSP14,DUSP16,DUSP4,DUSP6,DUSP8,ENPP1,G6PC3,HACD2,IGBP1,IPMK,MINPP1,NOCT,NUDT14,NUDT3,PAWR,PPFIBP2,PPM1K,PPP1R11,PPP1R12B,PPP1R14A,PPP1R3D,PPP2R1A,PPP2R5B,PPP4C,PTPA,PTPN13,PTPRH,PTPRN,RASA1,SSH1,SSH3,SYNJ1,TNS3
Estrogen Receptor Signaling	6.19	0.202	-2.566	ADCY6,AKT2,AKT3,ATP5F1A,ATP5F1B,CACNB3,CACNG4,CARM1,CCND1,CFL1,CFL2,CREB3,CREB3L1,EIF4EBP1,FBXO32,FOXO1,FOXO3,GNA14,GNAI2,GNAS,GNB1,GNB2,GNB3,GNB4,GNG11,GNG2,GNG7,HDAC3,HES1,HSP90AA1,IGF2,JAK1,JAK2,JUN,LEPR,MAP2K1,MAPK3,MCU,MMP2,MMP28,MMP3,MRAS,MYC,MYL12A,MYL6,MYL9,NCOR2,NDUFA4L2,NDUFB10,NDUFS4,NDUFS5,NDUFS8,PGR,PIK3C2B,PIK3CD,PIK3R2,PIK3R3,PLCB1,PLCD3,PPP1R12B,PRKAG1,PRKAG2,PRKCA,PRKD1,RAF1,RELB…
Phagosome Formation	0.838	0.131	-2.558	ABHD3,ACTR2,ACTR3,ADGRA2,ADGRD1,ADGRE2,ADGRL3,ADGRL4,ADRA1B,ADRA2A,ADRB2,AKT2,AKT3,ARFIP2,ARPC4,ARPC5,BDKRB2,C5AR1,CALCRL,CCR10,CCR7,CELSR2,CFL1,CFL2,COLEC12,F2RL2,FZD2,GAB2,GABBR1,GPLD1,GPR137C,GPR162,GPR176,GPR52,GPRC5A,HRH1,ITGA2,ITGA5,ITGA6,ITGAV,ITGB8,LCAT,LPAR2,LTB4R,MAP2K1,MAPK3,MARCKS,MRAS,MYH11,MYH9,MYL12A,MYL6,MYL9,MYLK,NAPEPLD,OXTR,PI4KA,PIK3C2B,PIK3CD,PIK3R2,PIK3R3,PIP5K1A,PLA2G4A,PLA…
Acute Phase Response Signaling	0.605	0.136	-2.558	AKT2,AKT3,CRABP2,ECSIT,FTL,HPX,ITIH3,JAK2,JUN,MAP2K1,MAPK3,MRAS,NFKBIA,NFKBID,PIK3CD,PIK3R2,PIK3R3,RAF1,RELB,RRAS,RRAS2,SERPINE1,SOCS2,SOD2,STAT3
3-phosphoinositide Biosynthesis	3.5	0.203	-2.556	ATP1A1,DUSP1,DUSP14,DUSP16,DUSP4,DUSP6,DUSP8,ENPP1,G6PC3,HACD2,IGBP1,IPMK,MINPP1,NOCT,NUDT14,NUDT3,PAWR,PI4KA,PIK3C2B,PIK3CD,PIK3R2,PIK3R3,PIP5K1A,PPFIBP2,PPM1K,PPP1R11,PPP1R12B,PPP1R14A,PPP1R3D,PPP2R1A,PPP2R5B,PPP4C,PTPA,PTPN13,PTPRH,PTPRN,RASA1,SSH1,SSH3,SYNJ1,TNS3
Colorectal Cancer Metastasis Signaling	5.79	0.22	-2.534	ADCY6,AKT2,AKT3,CCND1,CTNNB1,FZD2,GNA14,GNAI2,GNAS,GNB1,GNB2,GNB3,GNB4,GNG11,GNG2,GNG7,JAK1,JAK2,JUN,LRP5,MAP2K1,MAPK3,MMP2,MMP28,MMP3,MRAS,MSH2,MYC,PIK3C2B,PIK3CD,PIK3R2,PIK3R3,PRKAG1,PRKAG2,PTGER3,PTGER4,RELB,RHOA,RHOBTB1,RHOC,RHOF,RHOG,RHOJ,RND3,RRAS,RRAS2,SMAD3,SRC,STAT3,TCF7L1,TGFB1,TGFB2,TGFBR1,TGFBR2,TLR5,TLR6,TP53,WNT6
tRNA Charging	1.98	0.263	-2.53	AARS1,CARS1,CARS2,GARS1,KARS1,MARS1,QARS1,SARS1,TARS3,WARS1
PEDF Signaling	3.68	0.262	-2.524	AKT2,AKT3,BDNF,MAPK3,MRAS,NFKBIA,NFKBID,NGF,PIK3C2B,PIK3CD,PIK3R2,PIK3R3,RAF1,RELB,RHOA,RRAS,RRAS2,SOD2,SRF,TCF7L1,TP53,WASF2
FLT3 Signaling in Hematopoietic Progenitor Cells	3.05	0.247	-2.524	AKT2,AKT3,CREB3,CREB3L1,EIF4EBP1,GAB2,MAP2K1,MAPK3,MRAS,PIK3C2B,PIK3CD,PIK3R2,PIK3R3,RAF1,RPS6KA5,RRAS,RRAS2,STAT3,STAT5A,STAT5B
fMLP Signaling in Neutrophils	4.15	0.24	-2.502	ACTR2,ACTR3,ARPC4,ARPC5,GNA14,GNAI2,GNAS,GNB1,GNB2,GNB3,GNB4,GNG11,GNG2,GNG7,MAP2K1,MAPK3,MRAS,NFKBIA,NFKBID,NOX4,PIK3C2B,PIK3CD,PIK3R2,PIK3R3,PLCB1,PRKCA,PRKD1,RAF1,RELB,RRAS,RRAS2
Ephrin B Signaling	4.8	0.306	-2.496	CAP1,CFL1,CFL2,CTNNB1,EFNB1,EPHB2,GNA14,GNAI2,GNAS,GNB1,GNB2,GNB3,GNB4,GNG11,GNG2,GNG7,MAPK3,MRAS,NCK2,PTK2,RHOA,VAV3
IL-8 Signaling	7.66	0.257	-2.48	AKT2,AKT3,ANGPT1,CCND1,CXCL8,EIF4EBP1,FLT1,GNA14,GNAI2,GNAS,GNB1,GNB2,GNB3,GNB4,GNG11,GNG2,GNG7,GPLD1,ICAM1,IRAK2,ITGAV,JUN,LASP1,MAP2K1,MAP4K4,MAPK3,MMP2,MRAS,MYL9,NAPEPLD,NFKBIA,NOX4,PIK3C2B,PIK3CD,PIK3R2,PIK3R3,PRKCA,PRKD1,PTK2,PTK2B,RAF1,RHOA,RHOBTB1,RHOC,RHOF,RHOG,RHOJ,RND3,RRAS,RRAS2,SRC,VASP,VCAM1
B Cell Receptor Signaling	0	0.0924	-2.475	AKT2,AKT3,BCL6,CAMK2D,CFL1,CFL2,CREB3,CREB3L1,FOXO1,GAB2,INPP5J,INPP5K,JUN,MAP2K1,MAP3K8,MAPK3,MRAS,NFKBIA,NFKBID,PAG1,PIK3C2B,PIK3CD,PIK3R2,PIK3R3,POU2F2,PTK2,PTK2B,RAF1,RELB,RPS6KB2,RRAS,RRAS2,SYNJ1,VAV3
Role of NFAT in Cardiac Hypertrophy	5.89	0.232	-2.469	ADCY6,AKT2,AKT3,CACNA1G,CACNA1H,CACNB3,CACNG4,CAMK2D,CATSPER2,CSNK1A1,CTF1,GNAI2,GNAS,GNB1,GNB2,GNB3,GNB4,GNG11,GNG2,GNG7,HDAC3,HDAC5,HDAC8,HDAC9,LIF,MAP2K1,MAPK3,MEF2B,MEF2D,MRAS,PIK3C2B,PIK3CD,PIK3R2,PIK3R3,PLCB1,PLCD3,PRKAG1,PRKAG2,PRKCA,PRKD1,RAF1,RCAN1,RRAS,RRAS2,SHC3,SLC8A1,SRC,TGFB1,TGFB2,TGFBR1,TGFBR2
Transcriptional Regulatory Network in Embryonic Stem Cells	4.25	0.227	-2.466	ACVR1,AKT2,AKT3,BMPR1B,CDYL,CTNNB1,FGFR2,FGFRL1,FZD2,IGF2,INHBA,JAK1,JAK2,LIF,MAP2K1,MAPK3,MRAS,MYC,PIK3C2B,PIK3CD,PIK3R2,PIK3R3,RIF1,RRAS,RRAS2,SMAD3,SMAD9,STAT3,TBX3,TCF7L1,TGFB1,TGFB2,TGFBR1,TGFBR2,TP53,TRIM24,WNT6
Leukocyte Extravasation Signaling	4.16	0.217	-2.466	ACTA2,ACTB,ACTC1,ACTG1,ACTG2,ACTN1,ACTN4,AFDN,ARHGAP1,CLDN15,CTNNA1,CTNNB1,DLC1,EDIL3,GNAI2,ICAM1,ITGA2,JAM2,JAM3,MMP2,MMP28,MMP3,MSN,MYL6,PIK3C2B,PIK3CD,PIK3R2,PIK3R3,PRKCA,PRKD1,PTK2,PTK2B,RASGRP1,RHOA,SRC,TIMP1,TIMP2,VASP,VAV3,VCAM1,VCL
IGF-1 Signaling	6.13	0.295	-2.449	AKT2,AKT3,CCN2,FOXO1,FOXO3,IGFBP3,IGFBP5,IGFBP6,IRS1,JAK1,JAK2,JUN,MAP2K1,MAPK3,MRAS,PIK3C2B,PIK3CD,PIK3R2,PIK3R3,PRKAG1,PRKAG2,PTK2,RAF1,RASA1,RPS6KB2,RRAS,RRAS2,SOCS2,SRF,STAT3,YWHAE
Reelin Signaling in Neurons	2	0.188	-2.449	ACTR2,ACTR3,AFDN,AKT2,AKT3,ARHGEF10,ARHGEF17,ARHGEF2,ARPC4,ARPC5,CAMK2D,CDH2,CDK5R1,CFL1,DNAH1,ITGA5,LRP8,MAP2K1,MAPK3,PIK3C2B,PIK3CD,PIK3R2,PIK3R3,RHOA,SRC,VLDLR
Basal Cell Carcinoma Signaling	0.356	0.129	-2.449	BMP1,BMP2,CTNNB1,DVL3,FZD2,GLI3,TCF7L1,TP53,WNT6
GNRH Signaling	3.26	0.202	-2.414	ADCY6,CACNA1G,CACNA1H,CACNB3,CACNG4,CAMK2D,CATSPER2,CREB3,CREB3L1,GNA14,GNAI2,GNAS,GNB1,GNB2,GNB3,GNB4,GNG11,GNG2,GNG7,GNRH1,JUN,MAP2K1,MAP3K8,MAPK3,MMP2,MRAS,PLCB1,PRKAG1,PRKAG2,PRKCA,PRKD1,PTK2,PTK2B,RAF1,RELB,RRAS,RRAS2,SRC
Role Of Osteoclasts In Rheumatoid Arthritis Signaling Pathway	1.81	0.161	-2.412	ADAM19,ADAM20,ADAM8,AKT2,AKT3,CCND1,COL13A1,COL24A1,COL3A1,COL5A2,COL6A3,CREB3,CREB3L1,CTNNA1,CTNNB1,FOXO1,FOXO3,ITGA5,JUN,MAP2K1,MAPK3,MMP2,MMP28,MMP3,MRAS,NFKBIA,NFKBID,PIK3C2B,PIK3CD,PIK3R2,PIK3R3,PTK2B,RAF1,RHOA,RHOBTB1,RHOC,RHOF,RHOG,RHOJ,RND3,RRAS,RRAS2,SHC3,SRC,SRF,TRAF5,VAV3
Role of NFAT in Regulation of the Immune Response	0	0.0561	-2.4	AKT2,AKT3,CSNK1A1,GNA14,GNAI2,GNAS,GNB1,GNB2,GNB3,GNB4,GNG11,GNG2,GNG7,IPO5,JUN,MAP2K1,MAPK3,MEF2B,MEF2D,MRAS,NFKBIA,NFKBID,PIK3C2B,PIK3CD,PIK3R2,PIK3R3,PLCB1,RAF1,RCAN1,RELB,RRAS,RRAS2
GM-CSF Signaling	3.47	0.271	-2.357	AKT2,AKT3,CAMK2D,CCND1,JAK2,MAP2K1,MAPK3,MRAS,PIK3C2B,PIK3CD,PIK3R2,PIK3R3,PIM1,RACK1,RAF1,RRAS,RRAS2,STAT3,STAT5B
Melanocyte Development and Pigmentation Signaling	1.73	0.194	-2.357	ADCY6,CREB3,CREB3L1,GNAS,MAP2K1,MAPK3,MRAS,PIK3C2B,PIK3CD,PIK3R2,PIK3R3,PRKAG1,PRKAG2,RAF1,RPS6KA5,RPS6KB2,RRAS,RRAS2,SRC
Regulation Of The Epithelial Mesenchymal Transition By Growth Factors Pathway	3.37	0.203	-2.333	AKT2,AKT3,CDH2,FGF1,FGFR2,FGFRL1,FOXO1,HMGA2,HSF1,JAK1,JAK2,JUN,LATS2,MAP2K1,MAPK3,MEST,MMP2,MRAS,PARD6A,PARD6B,PARD6G,PDGFRB,PIK3C2B,PIK3CD,PIK3R2,PIK3R3,RAF1,RELB,RHOA,RRAS,RRAS2,SHC3,SMAD3,STAT3,TGFB1,TGFB2,TGFBR1,TGFBR2,VIM
Regulation Of The Epithelial Mesenchymal Transition In Development Pathway	0.382	0.129	-2.333	BRCA1,CTNNB1,DVL3,FZD2,GLI3,JAG1,LOX,RELB,S100A4,TCF7L1,WNT6
IL-7 Signaling Pathway	2.79	0.247	-2.324	AKT2,AKT3,BCL6,CCND1,FOXO1,FOXO3,IL7R,JAK1,JUN,MAPK3,MYC,PIK3C2B,PIK3CD,PIK3R2,PIK3R3,PTK2,STAT5A,STAT5B
Neurotrophin/TRK Signaling	1.75	0.205	-2.324	BDNF,CREB3,CREB3L1,JUN,MAP2K1,MAPK3,MRAS,NGF,PIK3C2B,PIK3CD,PIK3R2,PIK3R3,RAF1,RRAS,RRAS2,SPRY2
ABRA Signaling Pathway	6.33	0.318	-2.268	ACTA2,ACTB,ACTC1,ACTG1,ACTG2,ACTN1,ACTR3,CCN2,CFL1,CFL2,JUND,LIF,MEF2B,MEF2D,MRTFA,MYH11,MYH9,MYL9,MYOCD,PPP1R14A,RHOA,SRF,SVIL,TAGLN,TPM1,TPM2,TPM4,VCL
Insulin Receptor Signaling	3.7	0.228	-2.268	AKT2,AKT3,EIF4EBP1,FOXO1,FOXO3,GYS1,INPP5J,INPP5K,IRS1,JAK1,JAK2,MAP2K1,MAPK3,MRAS,PIK3C2B,PIK3CD,PIK3R2,PIK3R3,PPP1R11,PPP1R14A,PPP1R3D,PRKAG1,PRKAG2,RAF1,RPS6KB2,RRAS,RRAS2,SGK1,SLC2A4,SYNJ1,TSC1
ID1 Signaling Pathway	4.92	0.225	-2.236	ACVR1,AKT2,AKT3,ATAD5,BHLHA15,BMP2,BMPR1B,CCN2,CCND1,CDKN1C,CHRNA10,CTNNB1,FGFR2,FGFRL1,FOXO3,ID1,IGF2,LIF,MAPK3,MCAM,MMP2,MRAS,MYC,PARK7,PIK3C2B,PIK3CD,PIK3R2,PIK3R3,PLXNB1,PTGER4,PTK7,RAF1,RHOC,RRAS,RRAS2,SMAD3,SMAD9,SRC,STAT3,TGFB1,TGFB2,TGFBR1,TGFBR2,TP53,VIM
IL-13 Signaling Pathway	1.33	0.174	-2.236	AKT2,AKT3,CTNNB1,DUSP1,FOSL2,JAK1,JAK2,JUN,MAPK3,PIK3C2B,PIK3CD,PIK3R2,PIK3R3,POSTN,RHOA,SRC,STAT3,TGFB1,TGFB2,TP53
Glutaryl-CoA Degradation	1.29	0.278	-2.236	CDYL,HACD1,HACD2,HADHA,PARK7
Tryptophan Degradation III (Eukaryotic)	0.789	0.2	-2.236	CDYL,HACD1,HACD2,HADHA,PARK7
Superpathway of Cholesterol Biosynthesis	0.645	0.179	-2.236	DHCR24,DHCR7,FDFT1,HADHA,TM7SF2
IL-10 Signaling	0.497	0.132	-2.236	AKT2,AKT3,BLVRB,BMP2,CCND1,CREB3,CREB3L1,DUSP1,ICAM1,JAK1,JUN,MAP4K4,NFKBIA,NFKBID,PRKAG1,PRKAG2,RELB,STAT3,STAT5A,STAT5B
Senescence Pathway	3.51	0.187	-2.219	ACVR1,AKT2,AKT3,ASXL1,ATM,CACNB3,CACNG4,CAPN1,CAPN3,CAPNS1,CBX2,CCND1,CCNE2,CDKN2B,CXCL8,DHCR24,DMTF1,E2F7,E2F8,EED,EIF4EBP1,FOXO3,HIPK2,JUN,MAP2K1,MAPK3,MAPKAPK2,MAPKAPK3,MCU,MRAS,PCGF2,PDHA1,PDHB,PIK3C2B,PIK3CD,PIK3R2,PIK3R3,PPP2R1A,PPP2R5B,PTPA,RAF1,RBL1,RPS6KA5,RRAS,RRAS2,SERPINE1,SMAD3,SMAD9,SOD2,STING1,TGFB1,TGFB2,TGFBR1,TGFBR2,TP53
Opioid Signaling Pathway	2.07	0.167	-2.214	ADCY6,AKT2,AKT3,AP2M1,CACNA1G,CACNA1H,CACNB3,CACNG4,CAMK2D,CATSPER2,CLTB,CREB3,CREB3L1,CTNNB1,GNA14,GNAI2,GNAS,GNB1,GNB2,GNB3,GNB4,GNG11,GNG2,GNG7,GRK5,MAP2K1,MAPK3,MRAS,MYC,NFKBIA,PDE1C,PLCB1,PRKAG1,PRKAG2,PRKCA,PRKD1,RAF1,RGS5,RGS7,RPS6KA5,RPS6KB2,RRAS,RRAS2,SRC,SRF,TCF7L1
Mouse Embryonic Stem Cell Pluripotency	3.54	0.243	-2.2	AKT2,AKT3,CTNNB1,DVL3,FZD2,ID1,ID4,JAK1,JAK2,LIF,MAP2K1,MAPK3,MRAS,MYC,PIK3C2B,PIK3CD,PIK3R2,PIK3R3,RAF1,RRAS,RRAS2,SMAD9,STAT3,TCF7L1,TP53
p70S6K Signaling	0	0.0815	-2.2	AKT2,AKT3,EEF2,F2RL2,GNAI2,IRS1,JAK1,MAP2K1,MAPK3,MRAS,PIK3C2B,PIK3CD,PIK3R2,PIK3R3,PLCB1,PLCD3,PPP2R1A,PPP2R5B,PRKCA,PRKD1,PTPA,RAF1,RRAS,RRAS2,SRC,YWHAE
Gα12/13 Signaling	4.68	0.248	-2.191	AKT2,AKT3,CDH11,CDH2,CDH3,CTNNB1,F2RL2,JUN,LPAR2,MAP2K1,MAPK3,MEF2B,MEF2D,MRAS,MYL12A,MYL6,MYL9,NFKBIA,NFKBID,PIK3C2B,PIK3CD,PIK3R2,PIK3R3,PTK2,PTK2B,RAF1,RASA1,RELB,RHOA,RRAS,RRAS2,SRC,VAV3
Chemokine Signaling	2.14	0.221	-2.183	CAMK2D,CFL1,GNAI2,JUN,MAP2K1,MAPK3,MRAS,PLCB1,PPP1R12B,PRKCA,PTK2,PTK2B,RAF1,RHOA,RRAS,RRAS2,SRC
FAK Signaling	0	0.102	-2.182	ACTR2,ACTR3,ACVR1,ADGRA2,ADGRD1,ADGRE2,ADGRL3,ADGRL4,ADRA1B,ADRA2A,ADRB2,AKT2,AKT3,ARPC4,ARPC5,BCAR3,BDKRB2,C5AR1,CALCRL,CAPN1,CAPN3,CAPNS1,CCND1,CCR10,CCR7,CELSR2,COL3A1,CTNNB1,ECM1,EFNB1,ETV4,F2RL2,FLT1,FZD2,GABBR1,GPR137C,GPR162,GPR176,GPR52,GPRC5A,HRH1,IFNAR1,IL12RB1,IL7R,ITGA2,ITGA5,ITGA6,ITGAV,ITGB8,JUN,LPAR2,LTB4R,MAP2K1,MAPK3,MMP2,MRAS,MYC,NCK2,NEDD9,OXTR,PDGFRB,PIK3C2B,PIK3CD,PIK3R2,PIK3…
Angiopoietin Signaling	2.99	0.25	-2.138	AKT2,AKT3,ANGPT1,FOXO1,MRAS,NFKBIA,NFKBID,PIK3C2B,PIK3CD,PIK3R2,PIK3R3,PTK2,RASA1,RELB,RRAS,RRAS2,STAT5A,STAT5B,TNIP1
Polyamine Regulation in Colon Cancer	2.14	0.237	-2.138	AKT2,AKT3,CTNNB1,DHPS,EIF5A,JUN,MAP2K1,MAPK3,MLST8,MYC,RAF1,RHOA,SAT1,TP53
RANK Signaling in Osteoclasts	1.58	0.193	-2.138	AKT2,AKT3,JUN,MAP2K1,MAP3K8,MAPK3,NFKBIA,NFKBID,PIK3C2B,PIK3CD,PIK3R2,PIK3R3,PTK2B,RAF1,RELB,SRC,TRAF5
MSP-RON Signaling In Macrophages Pathway	0.545	0.138	-2.138	CREB3,CREB3L1,GAB2,JAK2,JUN,MAPK3,MRAS,NFKBIZ,PIK3C2B,PIK3CD,PIK3R2,PIK3R3,RELB,RRAS,RRAS2,STAT3
Glioma Invasiveness Signaling	5.46	0.324	-2.132	ITGAV,MAPK3,MMP2,MRAS,PIK3C2B,PIK3CD,PIK3R2,PIK3R3,PLAU,PLAUR,PTK2,RHOA,RHOBTB1,RHOC,RHOF,RHOG,RHOJ,RND3,RRAS,RRAS2,TIMP1,TIMP2,VTN
Thyroid Cancer Signaling	4.29	0.286	-2.132	AKT2,AKT3,BDNF,CCND1,CTNNB1,CXCL8,FOXO1,IRS1,JUN,MAP2K1,MAPK3,MRAS,MYC,NGF,PIK3C2B,PIK3CD,PIK3R2,PIK3R3,RRAS,RRAS2,TCF7L1,TP53
IL-3 Signaling	4.11	0.278	-2.132	AKT2,AKT3,FOXO1,GAB2,JAK1,JAK2,JUN,MAP2K1,MAPK3,MRAS,PIK3C2B,PIK3CD,PIK3R2,PIK3R3,PRKCA,PRKD1,RAF1,RRAS,RRAS2,STAT3,STAT5A,STAT5B
Endocannabinoid Developing Neuron Pathway	4.7	0.252	-2.117	ADCY6,AKT2,AKT3,BRCA1,CCND1,CREB3,CREB3L1,CTNNB1,GNAI2,GNB1,GNB2,GNB3,GNB4,GNG11,GNG2,GNG7,MAP2K1,MAPK3,MLST8,MRAS,PIK3C2B,PIK3CD,PIK3R2,PIK3R3,PRKAG1,PRKAG2,RAF1,RHOA,RRAS,RRAS2,SRC,STAT3
UVC-Induced MAPK Signaling	1.49	0.216	-2.111	JUN,MAP2K1,MAPK3,MRAS,PRKCA,PRKD1,RAF1,RRAS,RRAS2,SRC,TP53
Thrombopoietin Signaling	4.14	0.302	-2.065	GAB2,JAK2,JUN,MAP2K1,MAPK3,MRAS,MYC,PIK3C2B,PIK3CD,PIK3R2,PIK3R3,PRKCA,PRKD1,RAF1,RRAS,RRAS2,STAT3,STAT5A,STAT5B
JAK/STAT Signaling	2.98	0.244	-2.065	AKT2,AKT3,JAK1,JAK2,JUN,MAP2K1,MAPK3,MRAS,PIK3C2B,PIK3CD,PIK3R2,PIK3R3,RAF1,RELB,RRAS,RRAS2,SOCS2,STAT3,STAT5A,STAT5B
Xenobiotic Metabolism General Signaling Pathway	0.723	0.145	-2.065	AKT2,AKT3,FTL,GSTA1,MAP2K1,MAP3K8,MAPK3,MGST3,MRAS,NQO1,NR1H2,PIK3C2B,PIK3CD,PIK3R2,PIK3R3,PRKCA,PRKD1,RAF1,RRAS,RRAS2
Tumor Microenvironment Pathway	3.12	0.202	-2.058	AKT2,AKT3,CCND1,COL3A1,CSPG4,CXCL8,FGF1,FOXO1,FOXO3,ICAM1,IGF2,ITGA5,JAK2,JUN,LEPR,MAP2K1,MAPK3,MMP2,MMP28,MMP3,MRAS,MYC,PIK3C2B,PIK3CD,PIK3R2,PIK3R3,PLAU,RAF1,RELB,RRAS,RRAS2,SLC1A4,SLC2A4,STAT3,TGFB1,TGFB2
Apelin Endothelial Signaling Pathway	6.4	0.273	-2.043	ADCY6,AKT2,AKT3,ANGPT1,GNA14,GNAI2,GNAS,GNB1,GNB2,GNB3,GNB4,GNG11,GNG2,GNG7,HDAC5,ICAM1,JUN,MAP2K1,MAPK3,MEF2B,MEF2D,MRAS,PIK3C2B,PIK3CD,PIK3R2,PIK3R3,PLCB1,PRKAG1,PRKAG2,PRKCA,PRKD1,RAF1,RELB,RPS6KB2,RRAS,RRAS2,SMAD3,VCAM1
cAMP-mediated signaling	0.867	0.143	-2.043	ADCY6,ADRA2A,ADRB2,AKAP13,AKAP9,CAMK2D,CREB3,CREB3L1,DUSP1,DUSP4,DUSP6,ENPP1,GABBR1,GNAI2,GNAS,LTB4R,MAP2K1,MAPK3,MPPE1,NAPEPLD,NPR3,PDE1C,PDE5A,PDE7A,PKIA,PKIG,PTGER3,PTGER4,PTGIR,RAF1,RGS7,SRC,STAT3
Natural Killer Cell Signaling	0.479	0.13	-2.041	AKT2,AKT3,CFL1,CFL2,COL3A1,HSPA2,IL12RB1,JAK2,MAP2K1,MAP3K8,MAPK3,MRAS,NECTIN2,PIK3C2B,PIK3CD,PIK3R2,PIK3R3,PTK2B,PVR,RAF1,RELB,RRAS,RRAS2,ULBP3,VAV3
EGF Signaling	3.28	0.286	-2	AKT2,AKT3,JAK1,JUN,MAP2K1,MAPK3,PIK3C2B,PIK3CD,PIK3R2,PIK3R3,PRKCA,RAF1,RASA1,SRC,SRF,STAT3
Estrogen-Dependent Breast Cancer Signaling	3.12	0.25	-2	AKR1B10,AKR1C1/AKR1C2,AKT2,AKT3,CCND1,CREB3,CREB3L1,JUN,MAPK3,MRAS,PIK3C2B,PIK3CD,PIK3R2,PIK3R3,RELB,RRAS,RRAS2,SRC,STAT5A,STAT5B
SPINK1 General Cancer Pathway	2.84	0.262	-2	AKT2,AKT3,JAK1,JAK2,MAP2K1,MAPK3,MRAS,MT1F,PIK3C2B,PIK3CD,PIK3R2,PIK3R3,RAF1,RRAS,RRAS2,STAT3
GDP-mannose Biosynthesis	2.63	0.667	-2	GMPPA,GPI,MPI,PMM2
Glycogen Biosynthesis II (from UDP-D-Glucose)	2.31	0.571	-2	GBE1,GYG1,GYS1,UGP2
Aldosterone Signaling in Epithelial Cells	2.15	0.185	-2	AHCY,CRYAB,DNAJB4,DNAJC24,DNAJC30,DUSP1,HSP90AA1,HSPA12A,HSPA2,HSPA4L,HSPB1,HSPB7,HSPH1,KCNJ8,KCNMB3,MAP2K1,MAPK3,PI4KA,PIK3C2B,PIK3CD,PIK3R2,PIK3R3,PIP5K1A,PLCB1,PLCD3,PRKCA,PRKD1,RAF1,SGK1,SLC9A1,TRAP1
Glycogen Degradation III	1.24	0.308	-2	MGAM,PGM1,PGM5,TYMP
Cholesterol Biosynthesis I	1.24	0.308	-2	DHCR24,DHCR7,FDFT1,TM7SF2
Cholesterol Biosynthesis II (via 24,25-dihydrolanosterol)	1.24	0.308	-2	DHCR24,DHCR7,FDFT1,TM7SF2
Cholesterol Biosynthesis III (via Desmosterol)	1.24	0.308	-2	DHCR24,DHCR7,FDFT1,TM7SF2
D-myo-inositol (1,4,5)-Trisphosphate Biosynthesis	0.437	0.154	-2	PI4KA,PIP5K1A,PLCB1,PLCD3
Oxytocin In Spinal Neurons Signaling Pathway	0.277	0.125	-2	KCNJ8,NPR3,OXTR,TRPV1
CDC42 Signaling	0	0.0619	-2	ACTR2,ACTR3,ARPC4,ARPC5,CFL1,CFL2,ITGA2,ITGA5,ITGA6,ITGAV,ITGB8,JUN,MYL12A,MYL6,MYL9,MYLK,PARD6A,PPP1R12B,RAF1,RASA1,SRC
Role of WNT/GSK-3β Signaling in the Pathogenesis of Influenza	0	0.108	-2	CSNK1A1,CTNNB1,DVL3,FZD2,IFNAR1,IFNE,TCF7L1,WNT6
Neuregulin Signaling	3.52	0.235	-1.964	AKT2,AKT3,CDK5R1,ERBB3,EREG,HSP90AA1,ITGA2,ITGA5,ITGA6,ITGAV,ITGB8,MAP2K1,MAPK3,MRAS,MYC,PIK3R2,PIK3R3,PRKCA,PRKD1,RAF1,RNF41,RPS6KB2,RRAS,RRAS2,SRC,STAT5A,STAT5B
Apelin Cardiomyocyte Signaling Pathway	2.36	0.214	-1.964	AKT2,AKT3,ATP2A1,ATP2A2,GNAI2,MAPK3,MYL12A,MYL6,MYL9,MYLK,PIK3C2B,PIK3CD,PIK3R2,PIK3R3,PLCB1,PLCD3,PRKCA,PRKD1,SLC8A1,SLC9A1,TGFB1
HGF Signaling	1.75	0.183	-1.964	AKT2,AKT3,CCND1,ITGA2,ITGA5,ITGA6,ITGAV,ITGB8,JUN,MAP2K1,MAP3K8,MAPK3,MRAS,PIK3C2B,PIK3CD,PIK3R2,PIK3R3,PRKCA,PRKD1,PTK2,RAF1,RRAS,RRAS2,STAT3
Corticotropin Releasing Hormone Signaling	1.67	0.177	-1.964	ADCY6,ARPC5,BDNF,CACNA1G,CACNA1H,CACNB3,CACNG4,CATSPER2,CREB3,CREB3L1,GLI3,GNAI2,GNAS,JUN,JUND,MAP2K1,MAPK3,MEF2B,MEF2D,NPR3,NR4A1,PRKAG1,PRKAG2,PRKCA,PRKD1,RAF1
Dendritic Cell Maturation	0	0.0571	-1.964	AKT2,AKT3,CCR7,COL3A1,CREB3,CREB3L1,FSCN1,ICAM1,IFNAR1,IL32,JAK2,LEPR,MAPK3,NFKBIA,NFKBID,PIK3C2B,PIK3CD,PIK3R2,PIK3R3,PLCB1,PLCD3,RELB
Oncostatin M Signaling	3.58	0.326	-1.941	EPAS1,JAK1,JAK2,MAP2K1,MAPK3,MMP3,MRAS,PLAU,RAF1,RRAS,RRAS2,STAT3,STAT5A,STAT5B
Regulation of Cellular Mechanics by Calpain Protease	2.97	0.239	-1.941	ACTN1,ACTN4,CAPN1,CAPN3,CAPNS1,CCNA1,CCND1,CCNE2,ITGA2,ITGA5,ITGA6,ITGAV,ITGB8,MAPK3,MRAS,PTK2,RRAS,RRAS2,SRC,TLN1,VCL
FAT10 Cancer Signaling Pathway	2.85	0.28	-1.941	ACVR1,AKT2,AKT3,CTNNB1,EEF1A1,NFKBIA,RELB,SMAD3,STAT3,TGFB1,TGFB2,TGFBR1,TGFBR2,TP53
Renal Cell Carcinoma Signaling	1.75	0.205	-1.941	AKT2,AKT3,FH,JUN,MAP2K1,MAPK3,MRAS,PIK3C2B,PIK3CD,PIK3R2,PIK3R3,RAF1,RRAS,RRAS2,TGFB1,UBA52
mTOR Signaling	5.71	0.234	-1.915	AKT2,AKT3,ATG13,EIF3D,EIF3F,EIF3G,EIF3I,EIF3K,EIF4B,EIF4EBP1,GPLD1,IRS1,MAPK3,MLST8,MRAS,NAPEPLD,PIK3C2B,PIK3CD,PIK3R2,PIK3R3,PPP2R1A,PPP2R5B,PRKAG1,PRKAG2,PRKCA,PRKD1,PTPA,RHOA,RHOBTB1,RHOC,RHOF,RHOG,RHOJ,RND3,RPS14,RPS15,RPS16,RPS18,RPS21,RPS23,RPS3,RPS5,RPS6KA5,RPS6KB2,RPS7,RRAS,RRAS2,TSC1
Gαq Signaling	5.33	0.244	-1.915	ADRA1B,AKT2,AKT3,GNA14,GNAI2,GNAS,GNB1,GNB2,GNB3,GNB4,GNG11,GNG2,GNG7,GPLD1,GYS1,HRH1,MAP2K1,MAPK3,MRAS,NAPEPLD,NFKBIA,NFKBID,PIK3C2B,PIK3CD,PIK3R2,PIK3R3,PLCB1,PRKCA,PRKD1,PTK2B,RAF1,RELB,RGS7,RHOA,RHOBTB1,RHOC,RHOF,RHOG,RHOJ,RND3
PI3K/AKT Signaling	4.69	0.222	-1.915	AKT2,AKT3,CCND1,CTNNB1,EIF4EBP1,FOXO1,FOXO3,GAB2,GYS1,HSP90AA1,IFNAR1,IL12RB1,IL7R,ILK,INPP5J,INPP5K,ITGA2,ITGA5,ITGA6,ITGAV,ITGB8,JAK1,JAK2,MAP2K1,MAP3K8,MAPK3,MRAS,NFKBIA,NFKBID,PIK3CD,PIK3R2,PIK3R3,PPP2R1A,PPP2R5B,PTPA,RAF1,RELB,RPS6KB2,RRAS,RRAS2,SYNJ1,TP53,TSC1,YWHAE
Bladder Cancer Signaling	1.89	0.193	-1.897	CCND1,CXCL8,DAPK1,FGF1,HDAC3,HDAC5,HDAC8,HDAC9,MAP2K1,MAPK3,MMP2,MMP28,MMP3,MRAS,MYC,RAF1,RBL1,RPS6KA5,RRAS,RRAS2,THBS1,TP53
PCP (Planar Cell Polarity) Pathway	0.793	0.167	-1.897	DVL3,EFNB1,FZD2,JUN,JUND,PFN1,PRICKLE1,RHOA,ROR2,WNT6
P2Y Purigenic Receptor Signaling Pathway	4.34	0.242	-1.89	ADCY6,AKT2,AKT3,CREB3,CREB3L1,GNAI2,GNB1,GNB2,GNB3,GNB4,GNG11,GNG2,GNG7,JUN,MAP2K1,MAPK3,MRAS,MYC,PIK3C2B,PIK3CD,PIK3R2,PIK3R3,PLCB1,PLCD3,PRKAG1,PRKAG2,PRKCA,PRKD1,RAF1,RELB,RRAS,RRAS2
Apelin Muscle Signaling Pathway	4.15	0.333	-1.89	AKT2,AKT3,GNA14,GNAI2,GNAS,GNB1,GNB2,GNB3,GNB4,GNG11,GNG2,GNG7,MRAS,PRKAG1,PRKAG2,SLC2A4
Unfolded protein response	0	0.112	-1.89	AMFR,CEBPA,DNAJA4,DNAJB4,ERN1,HSPA2,HSPH1,P4HB,SREBF1,XBP1
Endometrial Cancer Signaling	4.47	0.317	-1.886	AKT2,AKT3,CCND1,CTNNA1,CTNNB1,FOXO3,ILK,MAP2K1,MAPK3,MRAS,MYC,PIK3C2B,PIK3CD,PIK3R2,PIK3R3,RAF1,RRAS,RRAS2,TP53
ERB2-ERBB3 Signaling	4.04	0.297	-1.886	CCND1,ERBB3,ETV4,FOXO1,JUN,MAP2K1,MAPK3,MRAS,MYC,PIK3C2B,PIK3CD,PIK3R2,PIK3R3,RAF1,RRAS,RRAS2,STAT3,STAT5A,STAT5B
Role of NANOG in Mammalian Embryonic Stem Cell Pluripotency	3.09	0.221	-1.886	ACVR1,AKT2,AKT3,BMP1,BMP2,BMPR1B,CTNNB1,FZD2,JAK1,JAK2,LIF,MAP2K1,MAPK3,MRAS,PIK3C2B,PIK3CD,PIK3R2,PIK3R3,RAF1,RIF1,RRAS,RRAS2,SMAD9,STAT3,TCF7L1,TP53,WNT6
Ovarian Cancer Signaling	2.65	0.199	-1.886	AKT2,AKT3,BRCA1,CCND1,CTNNB1,FZD2,GJA1,HDAC3,HDAC5,HDAC8,HDAC9,MAP2K1,MAPK3,MMP2,MRAS,MSH2,PIK3C2B,PIK3CD,PIK3R2,PIK3R3,PRKAG1,PRKAG2,RAF1,RBL1,RPS6KB2,RRAS,RRAS2,SRC,TCF7L1,TP53,WNT6
TGF-β Signaling	2.13	0.208	-1.886	ACVR1,BMP2,BMPR1B,INHBA,JUN,MAP2K1,MAPK3,MRAS,RAF1,RRAS,RRAS2,RUNX2,SERPINE1,SMAD3,SMAD9,TGFB1,TGFB2,TGFBR1,TGFBR2,VDR
Synaptic Long Term Potentiation	0.772	0.148	-1.886	CAMK2D,CREB3,CREB3L1,GNA14,MAP2K1,MAPK3,MRAS,PLCB1,PLCD3,PPP1R11,PPP1R14A,PPP1R3D,PRKAG1,PRKAG2,PRKCA,PRKD1,RAF1,RRAS,RRAS2
IL-6 Signaling	1.83	0.186	-1.877	AKT2,AKT3,CXCL8,HSPB1,HSPB7,JAK2,JUN,MAP2K1,MAP4K4,MAPK3,MAPKAPK2,MRAS,NFKBIA,NFKBID,PIK3C2B,PIK3CD,PIK3R2,PIK3R3,RAF1,RELB,RRAS,RRAS2,SRF,STAT3
Systemic Lupus Erythematosus In B Cell Signaling Pathway	0	0.0953	-1.852	AKT2,AKT3,CCND1,CTNNB1,CXCL8,FOXO1,FOXO3,IFNAR1,INPP5J,INPP5K,JAK1,JAK2,JUN,LIF,MAP2K1,MAP4K4,MAPK3,MRAS,MYC,PAG1,PIK3C2B,PIK3CD,PIK3R2,PIK3R3,PRKCA,PRKD1,RAF1,RASGRP1,RASGRP2,RASGRP3,RELB,RRAS,RRAS2,SHC3,SRC,STAT3,STING1,SYNJ1,TGFB1,TGFB2,TICAM1,TRAF4,TRAF5
NF-κB Signaling	0	0.0815	-1.826	AKT2,AKT3,BMP2,BMPR1B,EIF2AK2,FGFR2,FLT1,MAP3K8,MAP4K4,MRAS,NFKBIA,NFKBID,NGF,PDGFRB,PIK3C2B,PIK3CD,PIK3R2,PIK3R3,RAF1,RELB,RRAS,RRAS2,SIGIRR,TGFBR1,TGFBR2,TLR5,TLR6,TNIP1,TRAF5,UBE2V1
CNTF Signaling	2.8	0.268	-1.807	JAK1,JAK2,MAP2K1,MAPK3,MRAS,PIK3C2B,PIK3CD,PIK3R2,PIK3R3,RAF1,RPS6KA5,RPS6KB2,RRAS,RRAS2,STAT3
Inhibition of ARE-Mediated mRNA Degradation Pathway	0.607	0.138	-1.807	AGO3,AKT2,AKT3,EXOSC2,MAPK3,MAPKAPK2,PPP2R1A,PPP2R5B,PRKAG1,PRKAG2,PSMA5,PSMA7,PSMB1,PSMB6,PSMB7,PSMC4,PSMD8,PSME1,PSMF1,PTPA,YWHAE,ZNF331
White Adipose Tissue Browning Pathway	0.353	0.124	-1.807	ADCY6,BDNF,CACNA1G,CACNA1H,CACNB3,CACNG4,CATSPER2,CREB3,CREB3L1,FGFR2,FGFRL1,GNAS,PRKAG1,PRKAG2,RARA,RARB,TRPV1
SNARE Signaling Pathway	0	0.114	-1.807	ADCY6,CACNB3,CAMK2D,MYH11,MYH9,MYL6,MYL9,NAPA,NAPB,PRKAG1,PRKAG2,STX1A,STXBP1,STXBP2,SYT16
Prolactin Signaling	2.89	0.232	-1.789	IRS1,JAK2,JUN,KCNJ8,KCNMB3,MAP2K1,MAPK3,MRAS,MYC,PIK3C2B,PIK3CD,PIK3R2,PIK3R3,PRKCA,PRKD1,RAF1,RRAS,RRAS2,SOCS2,STAT3,STAT5A,STAT5B
HOTAIR Regulatory Pathway	3.44	0.214	-1.768	AGO3,AKT2,AKT3,AR,ATXN1,BRD4,COL3A1,CTNNB1,EED,HSF1,ICAM1,JAM2,KMT2A,let-7,MMP2,MMP28,MMP3,MRTFA,MYC,NFKBIA,PCDH10,PIK3C2B,PIK3CD,PIK3R2,PIK3R3,RELB,RHOC,SRF,STAT3,STK38,TCF7L1,TGFB1,VIM,WNT6
Neuroinflammation Signaling Pathway	0.408	0.124	-1.768	ACVR1,AKT2,AKT3,BDNF,CREB3,CREB3L1,CTNNB1,CXCL8,GABBR1,GABRE,GLS,GLUL,ICAM1,IRAK2,JAK1,JAK2,JMJD7-PLA2G4B,JUN,MAPK3,MMP3,NGF,NOX4,PIK3C2B,PIK3CD,PIK3R2,PIK3R3,PLA2G4A,RELB,SLC1A2,SOD2,TGFB1,TGFB2,TGFBR1,TGFBR2,TICAM1,TLR5,TLR6,VCAM1
ERBB4 Signaling	1.09	0.182	-1.732	MAP2K1,MAPK3,MRAS,PIK3C2B,PIK3CD,PIK3R2,PIK3R3,PRKCA,PRKD1,RAF1,RRAS,RRAS2
CD28 Signaling in T Helper Cells	0	0.0482	-1.732	ACTR2,ACTR3,AKT2,AKT3,ARPC4,ARPC5,JUN,MAP2K1,NFKBIA,NFKBID,PIK3C2B,PIK3CD,PIK3R2,PIK3R3,RELB
CDK5 Signaling	3.21	0.228	-1.706	ADCY6,BDNF,CABLES1,CAPN1,CDK5R1,GNAS,ITGA2,ITGA6,LAMA3,LAMB1,LAMC2,MAP2K1,MAPK3,MRAS,NGF,PPP1R11,PPP1R14A,PPP1R3D,PPP2R1A,PPP2R5B,PRKAG1,PRKAG2,PTPA,RAF1,RRAS,RRAS2
VEGF Family Ligand-Receptor Interactions	2.46	0.226	-1.698	AKT2,AKT3,FLT1,JMJD7-PLA2G4B,MAP2K1,MAPK3,MRAS,NRP1,NRP2,PIK3C2B,PIK3CD,PIK3R2,PIK3R3,PLA2G4A,PRKCA,PRKD1,RAF1,RRAS,RRAS2
FGF Signaling	1.99	0.209	-1.698	AKT2,AKT3,CREB3,CREB3L1,FGF1,FGFR2,FGFRL1,MAP2K1,MAPK3,MAPKAPK2,PIK3C2B,PIK3CD,PIK3R2,PIK3R3,PRKCA,RAF1,RPS6KA5,STAT3
Calcium Signaling	1.86	0.171	-1.698	ACTA2,ACTC1,ASPH,ATP2A1,ATP2A2,ATP2B4,CACNA1G,CACNA1H,CACNB3,CACNG4,CAMK2D,CATSPER2,CHRNA10,CREB3,CREB3L1,GRIK1,HDAC3,HDAC5,HDAC8,HDAC9,MAPK3,MCU,MEF2B,MEF2D,MYH11,MYH9,MYL6,MYL9,PRKAG1,PRKAG2,RCAN1,SLC8A1,TPM1,TPM2,TPM4,TRPC6
Ceramide Signaling	1.75	0.198	-1.698	AKT2,AKT3,JUN,MAP2K1,MAPK3,MRAS,PIK3C2B,PIK3CD,PIK3R2,PIK3R3,PPP2R1A,PPP2R5B,PTPA,RAF1,RELB,RRAS,RRAS2,S1PR2
Ferroptosis Signaling Pathway	3.51	0.228	-1.671	ARF1,ARF3,ARF5,CARS1,FDFT1,FTH1,FTL,GCH1,GPX4,HSPB1,LINC00472,MAP2K1,MAPK3,MRAS,NFS1,NOX4,PEBP1,PRKAG1,PRKAG2,RAF1,RBL1,RRAS,RRAS2,SAT1,SLC39A14,SLC7A11,STAT3,TP53,VDAC2
IL-9 Signaling	2.79	0.314	-1.667	IRS1,JAK1,PIK3C2B,PIK3CD,PIK3R2,PIK3R3,RELB,SOCS2,STAT3,STAT5A,STAT5B
Role of JAK2 in Hormone-like Cytokine Signaling	0.862	0.172	-1.667	CCND1,IRS1,JAK1,JAK2,LEPR,SH2B3,SOCS2,STAT3,STAT5A,STAT5B
Netrin Signaling	0.473	0.139	-1.667	ABLIM1,CACNA1G,CACNA1H,CACNB3,CACNG4,CATSPER2,ENAH,NCK2,PRKAG1,PRKAG2
Role of Tissue Factor in Cancer	4.86	0.224	-1.64	ACVR1,AKT2,AKT3,CCN2,CFL1,CFL2,CXCL8,FLNC,FLT1,GNA14,ITGA6,ITGAV,JAK2,JUN,MAP2K1,MAPK3,MMP2,MRAS,P4HB,PIK3C2B,PIK3CD,PIK3R2,PIK3R3,PLAUR,PLCB1,PPP2R1A,PPP2R5B,PRKCA,PTK2,PTK2B,PTPA,RAF1,RBL1,RPS6KA5,RPS6KB2,RRAS,RRAS2,SRC,STAT5A,STAT5B,TGFB1,TGFB2,TGFBR1,TGFBR2,TP53
Remodeling of Epithelial Adherens Junctions	4.91	0.318	-1.633	ACTA2,ACTB,ACTC1,ACTG1,ACTG2,ACTN1,ACTN4,ACTR2,ACTR3,ARPC4,ARPC5,CTNNA1,CTNNB1,SRC,TUBA1A,TUBB2A,TUBB2B,TUBB3,TUBB6,VCL,ZYX
PDGF Signaling	4.35	0.276	-1.633	EIF2AK2,INPP5J,INPP5K,JAK1,JAK2,JUN,MAP2K1,MAPK3,MRAS,MYC,PDGFRB,PIK3C2B,PIK3CD,PIK3R2,PIK3R3,PRKCA,RAF1,RASA1,RRAS,RRAS2,SRC,SRF,STAT3,SYNJ1
DHCR24 Signaling Pathway	1.54	0.175	-1.633	AKT2,AKT3,AR,DHCR24,DHCR7,HPX,KLF5,LCAT,MRAS,NR1H2,PIK3C2B,PIK3CD,PIK3R2,PIK3R3,PLTP,PRKCA,PRKD1,RRAS,RRAS2,SREBF1,TM7SF2,TP53,VCAM1,VTN
Oxidative Ethanol Degradation III	0.877	0.2	-1.633	ACSS1,ALDH1A2,ALDH1B1,ALDH3A2,ALDH4A1,ALDH9A1
WNT/Ca+ pathway	0.3	0.123	-1.633	CREB3,CREB3L1,DVL3,FZD2,PLCB1,PLCD3,PRKCA,RELB
ERK5 Signaling	3.6	0.27	-1.606	CREB3,CREB3L1,CTF1,FOSL1,FOXO3,LIF,MAP3K8,MEF2B,MEF2D,MRAS,MYC,NGF,RPS6KA5,RPS6KB2,RRAS,RRAS2,SGK1,SRC,WNK1,YWHAE
IL-15 Production	1.17	0.167	-1.606	CLK1,CLK2,CLK4,EPHA4,EPHA5,EPHB2,ERBB3,FGFR2,FLT1,JAK1,JAK2,MAP2K1,PDGFRB,PTK2,PTK2B,PTK7,RELB,ROR2,SRC,STYK1
Melanoma Signaling	2.85	0.28	-1.604	AKT2,AKT3,CCND1,MAP2K1,MAPK3,MRAS,PIK3C2B,PIK3CD,PIK3R2,PIK3R3,RAF1,RRAS,RRAS2,TP53
GDNF Family Ligand-Receptor Interactions	1.85	0.211	-1.604	DOK3,GFRA1,IRS1,JUN,MAP2K1,MAPK3,MRAS,PDLIM7,PIK3C2B,PIK3CD,PIK3R2,PIK3R3,RAF1,RASA1,RRAS,RRAS2
PKCθ Signaling in T Lymphocytes	0	0.0567	-1.604	CACNA1G,CACNA1H,CACNB3,CACNG4,CAMK2D,CATSPER2,JUN,MAP3K8,MAPK3,MRAS,NFKBIA,NFKBID,PIK3C2B,PIK3CD,PIK3R2,PIK3R3,RELB,RRAS,RRAS2,VAV3
Synaptic Long Term Depression	0.893	0.147	-1.569	ABHD3,CACNA1G,CACNA1H,CACNB3,CACNG4,CATSPER2,GNA14,GNAI2,GNAS,LCAT,MAP2K1,MAPK3,MRAS,NPR3,PLA2G4A,PLAAT3,PLCB1,PLCD3,PNPLA3,PPP2R1A,PPP2R5B,PRDX6,PRKCA,PRKD1,PTPA,RAF1,RRAS,RRAS2
Lymphotoxin β Receptor Signaling	2.07	0.241	-1.508	AKT2,AKT3,MAPK3,NFKBIA,NFKBID,PIK3C2B,PIK3CD,PIK3R2,PIK3R3,RELB,TRAF4,TRAF5,VCAM1
Macropinocytosis Signaling	1.53	0.197	-1.508	ACTN4,ITGA5,ITGB8,MRAS,NGF,PIK3C2B,PIK3CD,PIK3R2,PIK3R3,PRKCA,PRKD1,RHOA,RRAS,RRAS2,SRC
CCR3 Signaling in Eosinophils	3.7	0.231	-1.5	CFL1,CFL2,GNA14,GNAI2,GNAS,GNB1,GNB2,GNB3,GNB4,GNG11,GNG2,GNG7,JMJD7-PLA2G4B,MAP2K1,MAPK3,MRAS,MYLK,PIK3C2B,PIK3CD,PIK3R2,PIK3R3,PLA2G4A,PLCB1,PPP1R12B,PRKCA,PRKD1,RAF1,RHOA,RRAS,RRAS2
Cancer Drug Resistance By Drug Efflux	3.1	0.276	-1.5	ABCC2,ABCG2,AKT2,AKT3,FOXO1,FOXO3,MAP2K1,MAPK3,MRAS,PIK3CD,PIK3R2,PIK3R3,RAF1,RRAS,RRAS2,TP53
LPS-stimulated MAPK Signaling	1.72	0.2	-1.5	JUN,MAP2K1,MAPK3,MRAS,NFKBIA,NFKBID,PIK3C2B,PIK3CD,PIK3R2,PIK3R3,PRKCA,PRKD1,RAF1,RELB,RRAS,RRAS2,SRF
G Protein Signaling Mediated by Tubby	0	0.0639	-1.5	GNA14,GNAI2,GNAS,GNB1,GNB2,GNB3,GNB4,GNG11,GNG2,GNG7,JAK2,MRAS,MYC,OIP5-AS1,PLCB1,TTC21B,VAV3
Autophagy	2.49	0.183	-1.48	AKT2,AKT3,AMBRA1,ATG13,ATM,BNIP3,CREB3,CREB3L1,DAPK1,DAPK3,DRAM1,ERN1,FOXO1,FOXO3,GABARAP,IRS1,JUN,LAMP1,MAP1LC3A,MAP1LC3C,MAP2K1,MAPK3,MLST8,MYC,PIK3C2B,PIK3CD,PIK3R2,PIK3R3,PPP2R1A,PPP2R5B,PRKAG1,PRKAG2,PTPA,RAF1,TGFB1,TGFB2,TICAM1,TP53,TSC1
Gαi Signaling	2.2	0.193	-1.46	ADCY6,ADRA2A,GABBR1,GNA14,GNAI2,GNAS,GNB1,GNB2,GNB3,GNB4,GNG11,GNG2,GNG7,LTB4R,MAPK3,MRAS,NPR3,PRKAG1,PRKAG2,PTGER3,RAF1,RGS7,RRAS,RRAS2,SHC3,SRC,STAT3
Growth Hormone Signaling	3.87	0.282	-1.414	CEBPA,IGF2,IGFBP3,IRS1,JAK2,MAPK3,PIK3C2B,PIK3CD,PIK3R2,PIK3R3,PRKCA,PRKD1,RPS6KA5,RPS6KB2,SLC2A4,SOCS2,SRF,STAT3,STAT5A,STAT5B
Regulation of eIF4 and p70S6K Signaling	3.53	0.21	-1.414	AGO3,AKT2,AKT3,EIF3D,EIF3F,EIF3G,EIF3I,EIF3K,EIF4EBP1,IRS1,ITGA2,ITGA5,ITGA6,ITGAV,ITGB8,MAP2K1,MAPK3,MRAS,PIK3C2B,PIK3CD,PIK3R2,PIK3R3,PPP2R1A,PPP2R5B,PTPA,RAF1,RPS14,RPS15,RPS16,RPS18,RPS21,RPS23,RPS3,RPS5,RPS7,RRAS,RRAS2
Inhibition of Angiogenesis by TSP1	2.02	0.281	-1.414	AKT2,AKT3,JUN,SDC2,TGFB1,TGFBR1,TGFBR2,THBS1,TP53
MicroRNA Biogenesis Signaling Pathway	1.86	0.175	-1.414	AGO3,AKT2,AKT3,ATM,BRCA1,DDX1,DDX19B,EXOSC2,HSP90AA1,MAPK3,MRAS,MYC,PIK3C2B,PIK3CD,PIK3R2,PIK3R3,PIWIL4,POLR2C,POLR2E,POLR2J2/POLR2J3,QKI,RRAS,RRAS2,SEC13,SEH1L,SF3A2,SMAD3,SMAD9,TGFB1,TGFB2,TP53,TPR
Gαs Signaling	1.76	0.185	-1.414	ADCY6,ADD1,ADRB2,CREB3,CREB3L1,GNA14,GNAI2,GNAS,GNB1,GNB2,GNB3,GNB4,GNG11,GNG2,GNG7,MAP2K1,MAPK3,MRAS,PRKAG1,PRKAG2,PTGER4,PTGIR,SRC
Role of CHK Proteins in Cell Cycle Checkpoint Control	0.626	0.155	-1.414	ATM,BRCA1,CLSPN,E2F7,E2F8,PPP2R1A,PPP2R5B,PTPA,TP53
ICOS-ICOSL Signaling in T Helper Cells	0	0.0365	-1.414	AKT2,AKT3,CAMK2D,GAB2,NFKBIA,NFKBID,PIK3C2B,PIK3CD,PIK3R2,PIK3R3,RELB
Necroptosis Signaling Pathway	1.26	0.163	-1.4	CAMK2D,CAPN1,CAPN3,CAPNS1,DAPK1,EIF2AK2,GLUL,IFNAR1,JAK1,JMJD7-PLA2G4B,PAM16,PLA2G4A,RBL1,SLC25A3,SLC25A4,TICAM1,TIMM23,TIMM8A,TNIP1,TOMM20,TOMM22,TOMM34,TP53,TSPO,VDAC2
Coronavirus Replication Pathway	3.13	0.31	-1.387	COPA,COPE,COPG1,COPZ1,CTSL,DDX1,IFITM2,IFITM3,TUBA1A,TUBB2A,TUBB2B,TUBB3,TUBB6
CD40 Signaling	1.71	0.212	-1.387	ICAM1,JUN,MAP2K1,MAPK3,MAPKAPK2,NFKBIA,NFKBID,PIK3C2B,PIK3CD,PIK3R2,PIK3R3,RELB,STAT3,TRAF5
UVA-Induced MAPK Signaling	1.49	0.186	-1.387	ATM,JUN,MAPK3,MRAS,PARP12,PIK3C2B,PIK3CD,PIK3R2,PIK3R3,PLCB1,PLCD3,PRKCA,RPS6KA5,RPS6KB2,RRAS,RRAS2,TIPARP,TP53
Wound Healing Signaling Pathway	0.88	0.143	-1.372	ACTA2,ACVR1,COL13A1,COL24A1,COL3A1,COL5A2,COL6A3,CXCL8,FGFR2,ITGA6,JAK1,JAK2,JUN,KRT17,LAMA3,LAMB1,LAMC2,LIF,MAP2K1,MAPK3,MRAS,NFKBIA,NFKBID,PRKCA,RAF1,RRAS,RRAS2,SHC3,TGFB1,TGFB2,TGFBR1,TGFBR2,TRPV1,VIM
Histamine Degradation	1.9	0.385	-1.342	ALDH1A2,ALDH1B1,ALDH3A2,ALDH4A1,ALDH9A1
Tryptophan Degradation X (Mammalian, via Tryptamine)	1.74	0.316	-1.342	AKR1B10,ALDH1A2,ALDH1B1,ALDH3A2,ALDH4A1,ALDH9A1
Fatty Acid α-oxidation	1.49	0.312	-1.342	ALDH1A2,ALDH1B1,ALDH3A2,ALDH4A1,ALDH9A1
1D-myo-inositol Hexakisphosphate Biosynthesis II (Mammalian)	1.39	0.294	-1.342	INPP5A,INPP5J,INPP5K,IPMK,SYNJ1
Fc Epsilon RI Signaling	1.23	0.169	-1.342	AKT2,AKT3,INPP5J,INPP5K,JMJD7-PLA2G4B,MAP2K1,MAPK3,MRAS,PIK3C2B,PIK3CD,PIK3R2,PIK3R3,PLA2G4A,PRKCA,PRKD1,RAF1,RRAS,RRAS2,SYNJ1,VAV3
Notch Signaling	0.864	0.189	-1.342	CNTN1,HES1,JAG1,MAML3,NOTCH2,NOTCH3,RFNG
Dopamine Degradation	0.844	0.208	-1.342	ALDH1A2,ALDH1B1,ALDH3A2,ALDH4A1,ALDH9A1
Glutathione Redox Reactions I	0.844	0.208	-1.342	GPX4,GSR,GSTA1,MGST3,PRDX6
Induction of Apoptosis by HIV1	0	0.111	-1.342	DFFA,NFKBIA,NFKBID,RELB,SLC25A3,SLC25A4,TP53
Neuroprotective Role of THOP1 in Alzheimer's Disease	0	0.0625	-1.342	GNRH1,HTRA1,NFYA,PRKAG1,PRKAG2,PRSS23,YWHAE
BER (Base Excision Repair) Pathway	0	0.114	-1.342	MAP2K1,MAPK3,MBD4,TDG,TP53
Erythropoietin Signaling Pathway	2.15	0.185	-1.3	AKT2,AKT3,CCND1,CTNNB1,CXCL8,FOXO3,JAK2,JUN,LIF,MAP2K1,MAPK3,MRAS,NFKBIA,NFKBID,PIK3C2B,PIK3CD,PIK3R2,PIK3R3,PRKCA,PRKD1,RAF1,RELB,RRAS,RRAS2,SHC3,SRC,STAT5A,STAT5B,TGFB1,TGFB2,TP53
Antiproliferative Role of Somatostatin Receptor 2	2.72	0.243	-1.291	GNB1,GNB2,GNB3,GNB4,GNG11,GNG2,GNG7,MAP2K1,MAPK3,MRAS,NPR3,PIK3C2B,PIK3CD,PIK3R2,PIK3R3,RRAS,RRAS2,SRC
Neuropathic Pain Signaling In Dorsal Horn Neurons	0.716	0.15	-1.291	BDNF,CAMK2D,KCNN4,MAPK3,PIK3C2B,PIK3CD,PIK3R2,PIK3R3,PLCB1,PLCD3,PRKAG1,PRKAG2,PRKCA,PRKD1,SRC
Relaxin Signaling	3.53	0.219	-1.279	ADCY6,AKT2,AKT3,ENPP1,GNA14,GNAI2,GNAS,GNB1,GNB2,GNB3,GNB4,GNG11,GNG2,GNG7,JUN,MAP2K1,MAPK3,MPPE1,MRAS,NAPEPLD,NFKBIA,NFKBID,NPR3,PDE1C,PDE5A,PDE7A,PIK3C2B,PIK3CD,PIK3R2,PIK3R3,PRKAG1,PRKAG2,RELB
Oxytocin In Brain Signaling Pathway	3.9	0.211	-1.265	ABHD3,AKT2,AKT3,CACNA1G,CACNA1H,CACNB3,CACNG4,CATSPER2,CREB3,CREB3L1,GNAI2,GNB1,GNB2,GNB3,GNB4,GNG11,GNG2,GNG7,LCAT,MAP2K1,MAPK3,MEF2B,MEF2D,MRAS,NLRP1,NLRP10,OXTR,PIK3C2B,PIK3CD,PIK3R2,PIK3R3,PLA2G4A,PLAAT3,PNPLA3,PRDX6,PRKCA,PRKD1,RAF1,RRAS,RRAS2,TRPV1
Amyotrophic Lateral Sclerosis Signaling	0.326	0.123	-1.265	AKT3,CACNB3,CACNG4,CAPN1,CAPN3,CAPNS1,GLUL,GRIK1,PIK3C2B,PIK3CD,PIK3R2,PIK3R3,SLC1A2,TP53
Apelin Adipocyte Signaling Pathway	0	0.116	-1.265	ADCY6,GNAI2,GPX4,GSTA1,MAPK3,MGST3,NOX4,PRDX6,PRKAG1,PRKAG2
NAD Signaling Pathway	1.99	0.186	-1.225	AKT2,AKT3,DXO,ERN1,GJA1,IDH2,NMNAT1,NMNAT2,NT5E,PARP12,PIK3C2B,PIK3CD,PIK3R2,PIK3R3,POLR2C,POLR2E,POLR2J2/POLR2J3,PRKAG1,PRKAG2,SLC29A2,SLC29A4,SOD2,SREBF1,TGFB1,TGFB2,TIPARP,TP53
Xenobiotic Metabolism PXR Signaling Pathway	0.606	0.136	-1.225	ABCC2,ABCC3,ALDH18A1,ALDH1A2,ALDH1B1,ALDH3A2,ALDH4A1,ALDH5A1,ALDH9A1,CAMK2D,CHST2,CITED2,GSTA1,HSP90AA1,MGST3,NCOR2,PPP1R11,PPP1R14A,PPP1R3D,PRKAG1,PRKAG2,PRKCA,PRKD1,SRA1
IL-33 Signaling Pathway	0.59	0.136	-1.225	AKT2,AKT3,CREB3,CREB3L1,CXCL8,ICAM1,JAK2,JUN,MAP2K1,MAP3K8,MAPK3,MAPKAPK2,MMP2,NFKBIA,NFKBID,PIK3C2B,PIK3CD,PIK3R2,PIK3R3,PRKAG1,PRKAG2,SIGIRR,STAT3,VCAM1
Sperm Motility	3.07	0.188	-1.213	ABHD3,CACNA1G,CACNA1H,CATSPER2,CLK1,CLK2,CLK4,EPHA4,EPHA5,EPHB2,ERBB3,FGFR2,FLT1,GNA14,GNAI2,GNAS,GNB1,GNB2,GNB3,GNB4,GNG11,GNG2,GNG7,JAK1,JAK2,LCAT,MAP2K1,MRAS,PDE1C,PDGFRB,PLA2G4A,PLAAT3,PLCB1,PLCD3,PNPLA3,PRDX6,PRKAG1,PRKAG2,PRKCA,PRKD1,PTK2,PTK2B,PTK7,ROR2,SRC,STYK1
ERBB Signaling	1.38	0.183	-1.213	ERBB3,EREG,FOXO1,JUN,MAP2K1,MAPK3,MRAS,NCK2,PIK3C2B,PIK3CD,PIK3R2,PIK3R3,PRKCA,PRKD1,RAF1,RRAS,RRAS2
GPCR-Mediated Nutrient Sensing in Enteroendocrine Cells	0.852	0.154	-1.213	ADCY6,CACNA1G,CACNA1H,CACNB3,CACNG4,CATSPER2,GNA14,GNAI2,GNAS,GNG11,GNG2,GNG7,PLCB1,PLCD3,PRKAG1,PRKAG2,PRKCA,PRKD1
Dopamine-DARPP32 Feedback in cAMP Signaling	0.545	0.133	-1.213	ADCY6,ATP2A1,ATP2A2,CACNB3,CACNG4,CREB3,CREB3L1,CSNK1A1,GNAI2,GNAS,KCNJ8,PAWR,PLCB1,PLCD3,PPP1R11,PPP1R14A,PPP1R3D,PPP2R1A,PPP2R5B,PRKAG1,PRKAG2,PRKCA,PRKD1,PTPA
Osteoarthritis Pathway	1.48	0.159	-1.177	ADAMTS5,ANXA2,ANXA5,BMP2,C1QTNF4,CREB3,CREB3L1,CTNNA1,CTNNB1,CXCL8,EPAS1,FOXO3,FZD2,GDF5,GLI3,HDAC3,HES1,HTRA1,ITGA2,ITGA5,ITGA6,ITGAV,ITGB8,JAG1,MMP3,PRKAG1,PRKAG2,PTHLH,RELB,RUNX2,S1PR2,SMAD3,SMAD9,TCF7L1,TGFB1,TGFBR1,TGFBR2
HER-2 Signaling in Breast Cancer	6.08	0.233	-1.155	AKT2,AKT3,ARF1,ARF3,ARF5,CCND1,CCNE2,COPS6,COX4I1,COX5B,COX7A1,COX7A2L,COX8A,DDX19B,ERBB3,FOXO1,FOXO3,ITGB8,JUN,MAP2K1,MAPK3,MLST8,MMP2,MRAS,MYC,NFKBIA,NFKBID,PARD6A,PARD6B,PARD6G,PGR,PIK3C2B,PIK3CD,PIK3R2,PIK3R3,PRKCA,PRKD1,RAF1,RBL1,RELB,RPS6KB2,RRAS,RRAS2,SEC13,SEH1L,SMAD3,SRC,STAT3,TP53,TP53RK,TPR,TSC1
Small Cell Lung Cancer Signaling	3.78	0.255	-1.155	AKT2,AKT3,CCND1,CCNE2,CDKN2B,HDAC3,HDAC5,HDAC8,HDAC9,MYC,NFKBIA,NFKBID,PIK3C2B,PIK3CD,PIK3R2,PIK3R3,PTK2,RARB,RBL1,RELB,SKP2,TP53,TRAF4,TRAF5
Leptin Signaling in Obesity	2.26	0.227	-1.155	ADCY6,AKT2,AKT3,FOXO1,JAK2,LEPR,MAP2K1,MAPK3,PIK3C2B,PIK3CD,PIK3R2,PIK3R3,PLCB1,PLCD3,PRKAG1,PRKAG2,STAT3
Th1 Pathway	0	0.103	-1.155	ICAM1,IFNAR1,IL12RB1,JAK1,JAK2,NOTCH2,NOTCH3,PIK3C2B,PIK3CD,PIK3R2,PIK3R3,STAT3
NF-κB Activation by Viruses	3.27	0.256	-1.147	AKT2,AKT3,EIF2AK2,ITGA2,ITGA6,ITGAV,MAPK3,MRAS,NFKBIA,NFKBID,PIK3C2B,PIK3CD,PIK3R2,PIK3R3,PRKCA,PRKD1,RAF1,RELB,RRAS,RRAS2
Renin-Angiotensin Signaling	1.61	0.182	-1.147	ADCY6,JAK2,JUN,MAP2K1,MAPK3,MRAS,PIK3C2B,PIK3CD,PIK3R2,PIK3R3,PRKAG1,PRKAG2,PRKCA,PRKD1,PTK2,PTK2B,RAF1,RELB,RRAS,RRAS2,SHC3,STAT3
Ethanol Degradation IV	2.23	0.35	-1.134	ACSS1,ALDH1A2,ALDH1B1,ALDH3A2,ALDH4A1,ALDH9A1,CYGB
Ethanol Degradation II	1.41	0.25	-1.134	ACSS1,ADH1C,ALDH1A2,ALDH1B1,ALDH3A2,ALDH4A1,ALDH9A1
Immunogenic Cell Death Signaling Pathway	0	0.0833	-1.134	DAPK1,DAPK3,HSP90AA1,HSPA2,IFNAR1,PANX1,STING1
FcγRIIB Signaling in B Lymphocytes	0	0.0441	-1.134	CACNA1G,CACNA1H,CACNB3,CACNG4,CATSPER2,MRAS,PIK3C2B,PIK3CD,PIK3R2,PIK3R3,RRAS,RRAS2
CCR5 Signaling in Macrophages	0	0.0676	-1.134	CACNA1G,CACNA1H,CACNB3,CACNG4,CATSPER2,GNA14,GNAI2,GNAS,GNB1,GNB2,GNB3,GNB4,GNG11,GNG2,GNG7,JUN,MRAS,PRKCA,PRKD1,PTK2B
NUR77 Signaling in T Lymphocytes	0	0.0254	-1.134	HDAC9,MAP2K1,MAPK3,MEF2D,NR4A1,PRKCA,PRKD1
NRF2-mediated Oxidative Stress Response	2.57	0.185	-1.091	ABCC2,ACTA2,ACTB,ACTC1,ACTG1,ACTG2,CYP1A1,DNAJA4,DNAJB4,ENC1,FMO1,FOSL1,FTH1,FTL,GCLM,GSR,GSTA1,HERPUD1,HSP90AA1,JUN,JUND,MAFF,MAP2K1,MAPK3,MGST3,MRAS,NQO1,PIK3C2B,PIK3CD,PIK3R2,PIK3R3,PPIB,PRKCA,PRKD1,RAF1,RRAS,RRAS2,SLC35A2,SOD2
Multiple Sclerosis Signaling Pathway	0	0.1	-1.091	CAPN1,CAPN3,CAPNS1,CXCL8,DUSP1,DUSP6,EED,IL7R,LIF,MAPK3,MBP,NLRP1,PARP12,PLAU,SLC8A1,STK38,TGFB1,TGFB2,TIPARP,TLR5,TLR6
IL-17A Signaling in Airway Cells	2.01	0.224	-1.069	AKT2,AKT3,CXCL3,JAK1,JAK2,MAP2K1,MAPK3,NFKBIA,NFKBID,PIK3C2B,PIK3CD,PIK3R2,PIK3R3,RELB,STAT3
Role of JAK family kinases in IL-6-type Cytokine Signaling	1.2	0.182	-1.069	CCND1,CTF1,HSP90AA1,JAK1,JAK2,LIF,MAPK3,MYC,STAT3,STAT5A,STAT5B,TGFB1,TGFB2,TIMP1
Huntington's Disease Signaling	6.04	0.219	-1.061	AKT2,AKT3,ARFIP2,ATP5F1A,ATP5F1B,BDNF,CAPN1,CAPN3,CAPNS1,CDK5R1,CLTB,CREB3,CREB3L1,GLS,GNA14,GNB1,GNB2,GNB3,GNB4,GNG11,GNG2,GNG7,HDAC3,HDAC5,HDAC8,HDAC9,HIP1,HSPA2,JUN,MAPK3,NAPA,NAPB,NCOR2,NGF,PIK3C2B,PIK3CD,PIK3R2,PIK3R3,PLCB1,POLR2C,POLR2E,POLR2J2/POLR2J3,PRKCA,PRKD1,PSMA5,PSMA7,PSMB1,PSMB6,PSMB7,PSMC4,PSMD8,PSME1,PSMF1,RASA1,SDHB,SDHC,SGK1,SHC3,STX1A,TP53,UBA52
Pancreatic Adenocarcinoma Signaling	4.5	0.25	-1	AKT2,AKT3,CCND1,CCNE2,CDKN2B,E2F7,E2F8,GPLD1,HDAC3,HDAC5,HDAC8,HDAC9,JAK1,JAK2,MAP2K1,MAPK3,NAPEPLD,PIK3C2B,PIK3CD,PIK3R2,PIK3R3,RAF1,RBL1,RELB,SMAD3,STAT3,TGFB1,TGFB2,TGFBR1,TGFBR2,TP53
Androgen Signaling	4.02	0.222	-1	AR,CACNA1G,CACNA1H,CACNB3,CACNG4,CATSPER2,CCND1,CDK7,ERCC2,ERCC3,GNA14,GNAI2,GNAS,GNB1,GNB2,GNB3,GNB4,GNG11,GNG2,GNG7,HSP90AA1,JUN,MAPK3,MRAS,POLR2C,POLR2E,POLR2J2/POLR2J3,PRKAG1,PRKAG2,PRKCA,PRKD1,RELB,SMAD3,SRC,TAF1,TAF3,TGFB1I1
Cell Cycle: G1/S Checkpoint Regulation	3.74	0.284	-1	ATM,CCND1,CCNE2,CDKN2B,E2F7,E2F8,FOXO1,HDAC3,HDAC5,HDAC8,HDAC9,MYC,RBL1,RPL5,SKP2,SMAD3,TGFB1,TGFB2,TP53
Non-Small Cell Lung Cancer Signaling	3.02	0.237	-1	AKT2,AKT3,CCND1,FOXO3,HDAC3,HDAC5,HDAC8,HDAC9,MAP2K1,MAPK3,MRAS,PIK3C2B,PIK3CD,PIK3R2,PIK3R3,PRKCA,RAF1,RARB,RBL1,RRAS,RRAS2,TP53
BMP signaling pathway	2.17	0.213	-1	ACVR1,BMP1,BMP2,BMPR1B,CHRD,FST,JUN,MAGED1,MAP2K1,MAPK3,MRAS,PRKAG1,PRKAG2,RAF1,RELB,RRAS,RRAS2,RUNX2,SMAD9
Urate Biosynthesis/Inosine 5'-phosphate Degradation	1.75	0.357	-1	IMPDH1,IMPDH2,LACC1,NT5C3B,NT5E
Calcium Transport I	1.65	0.4	-1	ANXA5,ATP2A1,ATP2A2,ATP2B4
Amyloid Processing	1.2	0.2	-1	AKT2,AKT3,CAPN1,CAPN3,CAPNS1,CDK5R1,CSNK1A1,MAPK3,PRKAG1,PRKAG2
Purine Nucleotides Degradation II (Aerobic)	1.2	0.263	-1	IMPDH1,IMPDH2,LACC1,NT5C3B,NT5E
D-myo-inositol (1,4,5)-trisphosphate Degradation	0.961	0.25	-1	INPP5A,INPP5J,INPP5K,SYNJ1
Regulation of IL-2 Expression in Activated and Anergic T Lymphocytes	0	0.0611	-1	JUN,MAP2K1,MAPK3,MRAS,NFKBIA,NFKBID,RAF1,RELB,RRAS,RRAS2,SMAD3,TGFB1,TGFB2,TGFBR1,TGFBR2,VAV3
Superpathway of Methionine Degradation	0	0.105	-1	AHCY,BHMT2,PCCB,PRMT1
Epithelial Adherens Junction Signaling	5.08	0.244	-0.973	ACTR2,ACTR3,ACVR1,AFDN,AKT2,AKT3,ARHGEF17,ARPC4,ARPC5,CDH2,CFL1,CFL2,CTNNA1,CTNNB1,FGF1,LATS2,MRAS,MYL12A,NECTIN2,NF2,NOTCH2,NOTCH3,PPP2R1A,PPP2R5B,PRKAG1,PRKAG2,PTPA,RHOA,RRAS,RRAS2,SRC,TCF7L1,TGFB2,TGFBR1,TGFBR2,TNS1,VCL,YWHAE
ERK/MAPK Signaling	3.21	0.195	-0.973	CREB3,CREB3L1,DUSP1,DUSP4,DUSP6,EIF4EBP1,HSPB1,HSPB7,ITGA2,ITGA5,ITGA6,ITGAV,ITGB8,JMJD7-PLA2G4B,MAP2K1,MAPK3,MRAS,MYC,PIK3C2B,PIK3CD,PIK3R2,PIK3R3,PLA2G4A,PPP1R11,PPP1R14A,PPP1R3D,PPP2R1A,PPP2R5B,PRKAG1,PRKAG2,PRKCA,PTK2,PTK2B,PTPA,RAF1,RPS6KA5,RRAS,RRAS2,SRC,SRF,STAT3,TLN1
Xenobiotic Metabolism CAR Signaling Pathway	1.15	0.157	-0.962	ABCC2,ABCC3,ALDH18A1,ALDH1A2,ALDH1B1,ALDH3A2,ALDH4A1,ALDH5A1,ALDH9A1,CHST2,CITED2,CYP1A1,FMO1,FMO3,GSTA1,HSP90AA1,MAP2K1,MAPK3,MGST3,PPP2R1A,PPP2R5B,PRKCA,PRKD1,PTPA,RACK1,SRA1,SRC
p38 MAPK Signaling	1.4	0.175	-0.943	CREB3,CREB3L1,DUSP1,HSPB1,HSPB7,IRAK2,JMJD7-PLA2G4B,MAPKAPK2,MAPKAPK3,MEF2B,MEF2D,MYC,PLA2G4A,RPS6KA5,RPS6KB2,SRF,TGFB1,TGFB2,TGFBR1,TGFBR2,TP53
Breast Cancer Regulation by Stathmin1	1.31	0.14	-0.906	ADGRA2,ADGRD1,ADGRE2,ADGRL3,ADGRL4,ADRA1B,ADRA2A,ADRB2,ARHGEF10,ARHGEF17,ARHGEF2,BDKRB2,C5AR1,CALCRL,CAMK2D,CCND1,CCR10,CCR7,CELSR2,CREB3,CREB3L1,E2F7,E2F8,F2RL2,FZD2,GABBR1,GNB1,GNB2,GNB3,GNB4,GNG11,GNG2,GNG7,GPR137C,GPR162,GPR176,GPR52,GPRC5A,HRH1,JUN,LPAR2,LTB4R,MAP2K1,MAPK3,MMP2,MRAS,OXTR,PIK3C2B,PIK3CD,PIK3R2,PIK3R3,PLCB1,PPP1R11,PPP1R14A,PPP1R3D,PPP2R1A,PPP2R5B,PPP4C,PRKAG1,PRKAG2,PRKCA,PRK…
Melatonin Signaling	1.25	0.188	-0.905	CAMK2D,GNAI2,GNRH1,MAP2K1,MAPK3,PLCB1,PLCD3,PRKAG1,PRKAG2,PRKCA,PRKD1,RAF1,SLC2A4
Ribonucleotide Reductase Signaling Pathway	2.65	0.195	-0.898	ACTB,AKT2,AKT3,ATM,CCND1,CDH3,CREB3,CREB3L1,CTNNB1,E2F7,E2F8,EIF4EBP1,FOXO3,JUN,let-7,MAPK3,MLST8,MMP2,MYC,NFYA,NFYB,PARP12,PIK3C2B,PIK3CD,PIK3R2,PIK3R3,SKP2,SMARCC1,SRC,STAT3,THBS1,TIPARP,TP53
T Cell Exhaustion Signaling Pathway	0	0.072	-0.853	ACVR1,AKT2,AKT3,BCL6,FOXO1,IFNAR1,IL12RB1,JAK1,JAK2,JUN,MAPK3,MRAS,PIK3C2B,PIK3CD,PIK3R2,PIK3R3,PPP2R1A,PPP2R5B,PTPA,RRAS,RRAS2,SMAD3,STAT3,TGFB1,TGFBR1,TGFBR2
Role of PI3K/AKT Signaling in the Pathogenesis of Influenza	1.88	0.222	-0.832	AKT2,AKT3,GNAI2,IFNAR1,IFNE,MAP2K1,MAPK3,NFKBIA,NFKBID,PIK3C2B,PIK3CD,PIK3R2,PIK3R3,RELB
DNA Methylation and Transcriptional Repression Signaling	0.79	0.155	-0.832	ARID4B,CDK16,CDK18,CDK7,DNMT1,E2F7,E2F8,MBD4,MYC,RBL1,TDG,TEAD1,TET1,TET3,TP53
Sirtuin Signaling Pathway	3.59	0.189	-0.822	ATG13,ATG16L2,ATP5F1A,ATP5F1B,CPT1A,CXCL8,DUSP6,EPAS1,FOXO1,FOXO3,GABARAP,GABPB2,GLS,HSF1,IDH2,JUN,MAP1LC3A,MAP1LC3C,MAPK3,MYC,NDRG1,NDUFA1,NDUFA4L2,NDUFB10,NDUFS4,NDUFS5,NDUFS8,NQO1,NR1H2,PAM16,PDHA1,PGAM1,PGK1,RARB,RELB,SDHB,SDHC,SF3A2,SLC25A4,SOD2,SREBF1,STAT3,TIMM23,TIMM8A,TOMM20,TOMM22,TOMM34,TP53,TSPO,TUBA1A,UCP2,UQCRFS1,VDAC2,XRCC6
D-myo-inositol (1,3,4)-trisphosphate Biosynthesis	1.99	0.353	-0.816	INPP5A,INPP5J,INPP5K,IPMK,MINPP1,SYNJ1
Putrescine Degradation III	1.99	0.353	-0.816	ALDH1A2,ALDH1B1,ALDH3A2,ALDH4A1,ALDH9A1,SAT1
Superpathway of D-myo-inositol (1,4,5)-trisphosphate Metabolism	1.43	0.273	-0.816	INPP5A,INPP5J,INPP5K,IPMK,MINPP1,SYNJ1
Noradrenaline and Adrenaline Degradation	0.877	0.2	-0.816	ADH1C,ALDH1A2,ALDH1B1,ALDH3A2,ALDH4A1,ALDH9A1
Inhibition of Matrix Metalloproteases	0.819	0.184	-0.816	MMP2,MMP28,MMP3,SDC2,THBS2,TIMP1,TIMP2
Role of IL-17F in Allergic Inflammatory Airway Diseases	0.78	0.174	-0.816	CREB3,CREB3L1,CXCL8,MAP2K1,MAPK3,RAF1,RELB,RPS6KA5
Interferon Signaling	0.614	0.167	-0.816	IFITM2,IFITM3,IFNAR1,JAK1,JAK2,TAP1
LXR/RXR Activation	0	0.0894	-0.816	FDFT1,HPX,LCAT,LDLR,NCOR2,NR1H2,PLTP,RELB,SCD,SREBF1,VTN
Calcium-induced T Lymphocyte Apoptosis	0	0.0237	-0.816	ATP2A1,ATP2A2,MEF2D,NR4A1,PRKCA,PRKD1
Serotonin Degradation	0	0.105	-0.816	ADH1C,ALDH1A2,ALDH1B1,ALDH3A2,ALDH4A1,ALDH9A1
TREM1 Signaling	2.08	0.222	-0.775	AKT2,AKT3,CXCL3,CXCL8,ICAM1,ITGA5,JAK2,MAPK3,NLRP10,RELB,SIGIRR,STAT3,STAT5A,STAT5B,TLR5,TLR6
Production of Nitric Oxide and Reactive Oxygen Species in Macrophages	1.3	0.16	-0.756	AKT2,AKT3,JAK1,JAK2,JUN,MAP2K1,MAP3K8,MAPK3,NFKBIA,NFKBID,PIK3C2B,PIK3CD,PIK3R2,PIK3R3,PPP1R11,PPP1R14A,PPP1R3D,PPP2R1A,PPP2R5B,PRKCA,PRKD1,PTPA,RELB,RHOA,RHOBTB1,RHOC,RHOF,RHOG,RHOJ,RND3
Endothelin-1 Signaling	1.12	0.154	-0.756	ABHD3,ADCY6,GNA14,GNAI2,GNAS,GPLD1,JUN,LCAT,MAPK3,MRAS,MYC,NAPEPLD,PIK3C2B,PIK3CD,PIK3R2,PIK3R3,PLA2G4A,PLAAT3,PLCB1,PLCD3,PNPLA3,PRDX6,PRKCA,PRKD1,RAF1,RRAS,RRAS2,SHC3,SRC
Role of MAPK Signaling in Promoting the Pathogenesis of Influenza	1.04	0.164	-0.728	ABHD3,ATP6V0D1,ATP6V1B2,JUN,LCAT,MAP2K1,MAPK3,MRAS,NFKBIA,NFKBID,PLA2G4A,PLAAT3,PNPLA3,PRDX6,PRKCA,RAF1,RRAS,RRAS2
Th2 Pathway	0.527	0.135	-0.728	ACVR1,ICAM1,IL12RB1,JAG1,JAK1,JAK2,JUN,NOTCH2,NOTCH3,PIK3C2B,PIK3CD,PIK3R2,PIK3R3,STAT5A,STAT5B,TGFB1,TGFBR1,TGFBR2
Stearate Biosynthesis I (Animals)	0.728	0.161	-0.707	ACOT1,ACOT2,ACOT9,AKR1B10,DBT,DHCR24,ELOVL6,LPCAT4,PTGR1,SLC27A1
Antiproliferative Role of TOB in T Cell Signaling	0	0.0356	-0.707	CCNA1,CCNE2,SKP2,SMAD3,TGFB1,TGFB2,TGFBR1,TGFBR2
Telomerase Signaling	3.02	0.229	-0.688	AKT2,AKT3,HDAC3,HDAC5,HDAC8,HDAC9,HSP90AA1,MAP2K1,MAPK3,MRAS,MYC,PIK3C2B,PIK3CD,PIK3R2,PIK3R3,PPP2R1A,PPP2R5B,PTPA,RAF1,RRAS,RRAS2,TEP1,TINF2,TP53
Nitric Oxide Signaling in the Cardiovascular System	1.66	0.186	-0.688	AKT2,AKT3,ATP2A1,ATP2A2,BDKRB2,CACNB3,CACNG4,FLT1,HSP90AA1,MAP2K1,MAPK3,PDE1C,PDE5A,PIK3C2B,PIK3CD,PIK3R2,PIK3R3,PRKAG1,PRKAG2,PRKCA,PRKD1
Endocannabinoid Neuronal Synapse Pathway	1.01	0.155	-0.688	ADCY6,CACNA1G,CACNA1H,CACNB3,CACNG4,CATSPER2,DNAH1,GNA14,GNAI2,GNB1,GNB2,GNB3,GNB4,GNG11,GNG2,GNG7,MAPK3,NAPEPLD,PLCB1,PLCD3,PRKAG1,PRKAG2,TRPV1
PFKFB4 Signaling Pathway	2.09	0.25	-0.632	CREB3,CREB3L1,GNAS,GPI,MAP2K1,MAPK3,PRKAG1,PRKAG2,RPS6KA5,TGFB1,TGFB2,TP53
Heparan Sulfate Biosynthesis (Late Stages)	0.827	0.169	-0.632	AARS1,AARSD1,CHST2,EXT1,EXTL1,EXTL2,EXTL3,GLCE,PPME1,PRDX6
Heparan Sulfate Biosynthesis	0.614	0.152	-0.632	AARS1,AARSD1,CHST2,EXT1,EXTL1,EXTL2,EXTL3,GLCE,PPME1,PRDX6
UVB-Induced MAPK Signaling	1.81	0.231	-0.577	EIF4EBP1,JUN,MAP2K1,MAPK3,PIK3C2B,PIK3CD,PIK3R2,PIK3R3,PRKCA,PRKD1,RPS6KA5,TP53
PXR/RXR Activation	1.22	0.19	-0.577	ABCC2,ABCC3,AKT2,AKT3,ALDH3A2,CPT1A,FOXO1,GSTA1,PAPSS2,PRKAG1,PRKAG2,SCD
Role of PKR in Interferon Induction and Antiviral Response	0.313	0.121	-0.577	COLEC12,EIF2AK2,HSP90AA1,HSPA2,IFNAR1,JAK1,JUN,MAPK3,NFKBIA,NFKBID,NLRP1,NLRP10,PDGFRB,RELB,STAT3,TP53
Xenobiotic Metabolism AHR Signaling Pathway	2.03	0.215	-0.5	ABCG2,AHRR,ALDH18A1,ALDH1A2,ALDH1B1,ALDH3A2,ALDH4A1,ALDH5A1,ALDH9A1,CYP1A1,CYP1B1,GSTA1,HDAC5,HSP90AA1,MGST3,NQO1,RELB
WNK Renal Signaling Pathway	1.37	0.18	-0.5	AKT2,AKT3,AMFR,BRCA1,CLCNKB,IRS1,KLHL3,NPR3,PIK3C2B,PIK3CD,PIK3R2,PIK3R3,PRKCA,PRKD1,RPS6KA5,SGK1,WNK1,WNK4
GP6 Signaling Pathway	1.3	0.171	-0.447	AKT2,AKT3,COL13A1,COL24A1,COL3A1,COL5A2,COL6A3,LAMA3,LAMB1,LAMC2,PIK3C2B,PIK3CD,PIK3R2,PIK3R3,PRKCA,PRKD1,PTK2,RASGRP2,RHOG,TLN1,VAV3
Role of p14/p19ARF in Tumor Suppression	0.931	0.207	-0.447	PIK3C2B,PIK3CD,PIK3R2,PIK3R3,SF3A2,TP53
Retinoate Biosynthesis I	0.734	0.182	-0.447	ADH1C,AKR1B10,AKR1C1/AKR1C2,ALDH1A2,DHRS3,RDH10
Pyrimidine Ribonucleotides Interconversion	0.354	0.135	-0.447	ENTPD1,ENTPD4,ENTPD7,NME4,NUDT16
Pyrimidine Ribonucleotides De Novo Biosynthesis	0.29	0.125	-0.447	ENTPD1,ENTPD4,ENTPD7,NME4,NUDT16
Triacylglycerol Degradation	0.253	0.119	-0.447	AARS1,AARSD1,PNPLA3,PPME1,PRDX6
MYC Mediated Apoptosis Signaling	0	0.1	-0.447	ADRB2,MYC,PRKAG1,PRKAG2,TP53
Nicotine Degradation II	0	0.0909	-0.447	CYP1A1,CYP1B1,FMO1,FMO3,INMT
IL-17 Signaling	0.352	0.123	-0.426	AKT2,AKT3,CXCL3,CXCL8,HSP90AA1,JAK1,JAK2,JUN,LIF,MAPK3,MMP2,MMP3,MRAS,PIK3C2B,PIK3CD,PIK3R2,PIK3R3,RRAS,RRAS2,TGFB1,TGFB2,TRAF5
Protein Kinase A Signaling	4.55	0.188	-0.412	ADCY6,ADD1,AKAP13,AKAP9,CAMK2D,CREB3,CREB3L1,CTNNB1,DUSP1,DUSP16,DUSP3,DUSP4,DUSP6,DUSP8,ENPP1,EYA1,FLNA,FLNB,FLNC,GLI3,GNAI2,GNAS,GNB1,GNB2,GNB3,GNB4,GNG11,GNG2,GNG7,GYS1,KDELR1,KDELR3,MAP2K1,MAPK3,MPPE1,MYL12A,MYL6,MYL9,MYLK,NAPEPLD,NFKBIA,NFKBID,PDE1C,PDE5A,PDE7A,PLCB1,PLCD3,PPP1R11,PPP1R14A,PPP1R3D,PRKAG1,PRKAG2,PRKCA,PRKD1,PTK2,PTK2B,PTPN13,PTPN14,PTPRB,PTPRH,PTPRN,PTPRQ,PTPRR,RAF1,RELB,RHOA…
AMPK Signaling	2.71	0.183	-0.392	ACACB,ACTB,ADRA1B,ADRA2A,ADRB2,AKT2,AKT3,CCND1,CHRNA10,CPT1A,CREB3,CREB3L1,EEF2,EIF4EBP1,FOXO1,FOXO3,GNA14,GNAI2,GNAS,GNB1,GNB2,GNB3,GNB4,GNG11,GNG2,GNG7,GYS1,IRS1,MLST8,MRAS,PIK3C2B,PIK3CD,PIK3R2,PIK3R3,PPM1K,PPP2R1A,PPP2R5B,PRKAG1,PRKAG2,PTPA,SLC2A4,SMARCC1,STRADA,TSC1
Apelin Pancreas Signaling Pathway	0.819	0.178	-0.378	ERN1,PIK3C2B,PIK3CD,PIK3R2,PIK3R3,PRKAG1,PRKAG2,RELB
Th17 Activation Pathway	0	0.0285	-0.378	HSP90AA1,IL12RB1,IRAK2,JAK1,JAK2,PTGER4,RELB,STAT3
IL-1 Signaling	2.13	0.208	-0.333	ADCY6,ECSIT,GNA14,GNAI2,GNAS,GNB1,GNB2,GNB3,GNB4,GNG11,GNG2,GNG7,IRAK2,JUN,MRAS,NFKBIA,NFKBID,PRKAG1,PRKAG2,RELB
IL-23 Signaling Pathway	1.81	0.239	-0.333	AKT2,AKT3,IL12RB1,JAK2,NFKBIA,PIK3C2B,PIK3CD,PIK3R2,PIK3R3,RELB,STAT3
GADD45 Signaling	2.56	0.254	-0.258	ACVR1,ATM,BRCA1,CCND1,CCNE2,FOXO3,MYC,NFYA,RELB,SMAD3,TGFB1,TGFB2,TGFBR1,TGFBR2,TP53
Antioxidant Action of Vitamin C	1.82	0.193	-0.258	ABHD3,GLRX,GPLD1,JAK2,LCAT,MAPK3,NAPEPLD,NFKBIA,NFKBID,NXN,PLA2G4A,PLAAT3,PLCB1,PLCD3,PNPLA3,PRDX6,RELB,SLC23A2,SLC2A4,STAT5A,STAT5B
Type II Diabetes Mellitus Signaling	0.937	0.152	-0.258	AKT2,AKT3,CACNA1G,CACNA1H,CACNB3,CACNG4,CATSPER2,IRS1,MAPK3,NFKBIA,NFKBID,PIK3C2B,PIK3CD,PIK3R2,PIK3R3,PRKAG1,PRKAG2,PRKCA,PRKD1,RELB,SLC27A1,SLC2A4,SOCS2
BEX2 Signaling Pathway	2.27	0.222	-0.243	AKT2,AKT3,CCND1,CDH2,CTNNB1,JUN,LGALS1,MMP2,NFKBIA,NGF,PPP2R1A,PPP2R5B,PTPA,RELB,STAT3,SWAP70,TCF7L1,TSC1
eNOS Signaling	0.543	0.135	-0.243	ADCY6,AKT2,AKT3,AQP1,BDKRB2,CCNA1,CHRNA10,FLT1,GNAS,HSP90AA1,HSPA2,LPAR2,PIK3C2B,PIK3CD,PIK3R2,PIK3R3,PRKAG1,PRKAG2,PRKCA,PRKD1
Activin Inhibin Signaling Pathway	2.15	0.177	-0.164	ACVR1,AKT2,AKT3,BAMBI,CCN2,CCNA1,CEBPA,COL3A1,CTNNB1,FBXO32,FOSL1,FOSL2,FOXO3,FST,FSTL3,INHBA,JUN,KL,MAP2K1,MAPK3,MMP2,NFKBIA,PIK3C2B,PIK3CD,PIK3R2,PIK3R3,RHOA,SERPINE1,SMAD3,SMAD9,STAT3,TCF7L1,TGFB1,TGFB2,TGIF2,TLR5,TLR6
Aryl Hydrocarbon Receptor Signaling	3.76	0.224	0	AHRR,ALDH18A1,ALDH1A2,ALDH1B1,ALDH3A2,ALDH4A1,ALDH5A1,ALDH9A1,ATM,CCNA1,CCND1,CCNE2,CYP1A1,CYP1B1,GSTA1,HSP90AA1,HSPB1,HSPB7,JUN,MAPK3,MGST3,MYC,NCOR2,NQO1,RARA,RARB,RBL1,RELB,SLC35A2,SRC,TGFB1,TGFB2,TP53
BAG2 Signaling Pathway	2.27	0.222	0	ANXA2,BAG2,HSP90AA1,HSPA2,MAPK3,MAPKAPK2,MYC,PSMA5,PSMA7,PSMB1,PSMB6,PSMB7,PSMC4,PSMD8,PSME1,PSMF1,RELB,TP53
Estrogen-mediated S-phase Entry	2.1	0.308	0	CCNA1,CCND1,CCNE2,E2F7,E2F8,MYC,RBL1,SKP2
Hypoxia Signaling in the Cardiovascular System	1.96	0.216	0	ATM,CREB3,CREB3L1,HSP90AA1,JUN,NFKBIA,NFKBID,NQO1,P4HB,SLC2A4,TP53,UBE2D2,UBE2D4,UBE2E2,UBE2R2,UBE2V1
Pyroptosis Signaling Pathway	1.23	0.178	0	FOXO3,GBP1,GBP2,GBP4,GSDMB,KCNQ1OT1,NEK7,NLRP1,NLRP10,PANX1,PRKAG1,PRKAG2,PTGER4,RHOA,TLR5,TLR6
Death Receptor Signaling	1.09	0.17	0	ACIN1,ACTA2,ACTB,ACTC1,ACTG1,ACTG2,DFFA,HSPB1,HSPB7,MAP4K4,NFKBIA,NFKBID,PARP12,RELB,TIPARP,TNFRSF21
MIF-mediated Glucocorticoid Regulation	0.912	0.194	0	JMJD7-PLA2G4B,MAPK3,MIF,NFKBIA,NFKBID,PLA2G4A,RELB
Assembly of RNA Polymerase II Complex	0.641	0.16	0	CDK7,ERCC2,ERCC3,POLR2C,POLR2E,POLR2J2/POLR2J3,TAF1,TAF3
Vitamin-C Transport	0.55	0.174	0	GLRX,NXN,SLC23A2,SLC2A4
Dopamine Receptor Signaling	0.493	0.139	0	ADCY6,GCH1,PCBD1,PPP1R11,PPP1R14A,PPP1R3D,PPP2R1A,PPP2R5B,PRKAG1,PRKAG2,PTPA
Sonic Hedgehog Signaling	0.299	0.129	0	DYRK1B,GLI3,PRKAG1,PRKAG2
Retinoic acid Mediated Apoptosis Signaling	0.292	0.123	0	CRABP2,IFNAR1,IFNE,PARP12,RARA,RARB,TIPARP
LPS/IL-1 Mediated Inhibition of RXR Function	0.277	0.118	0	ABCC2,ABCC3,ALDH18A1,ALDH1A2,ALDH1B1,ALDH3A2,ALDH4A1,ALDH5A1,ALDH9A1,CHST2,CPT1A,ECSIT,FABP3,FMO1,FMO3,GSTA1,JUN,MGST3,NR1H2,PAPSS2,PLTP,PPARGC1B,RARA,SLC27A1,SLC35A2,SREBF1
April Mediated Signaling	0.253	0.119	0	JUN,NFKBIA,NFKBID,RELB,TRAF5
NOD1/2 Signaling Pathway	0	0.114	0	CXCL8,ERN1,HSP90AA1,HSPA2,IFNAR1,JUN,LIF,MAP2K1,MAP3K8,MAP4K4,MAPK3,MAPKAPK2,NFKBIA,NFKBID,SLC15A3,SLC15A4,TGFB1,TGFB2,TLR5,TLR6
OX40 Signaling Pathway	0	0.0205	0	JUN,NFKBIA,NFKBID,RELB,TRAF5
SAPK/JNK Signaling	0	0.0664	0	DUSP4,DUSP8,GNB1,GNB2,GNB3,GNB4,GNG11,GNG2,GNG7,IRS1,JUN,MAP4K4,MRAS,PIK3C2B,PIK3CD,PIK3R2,PIK3R3,RRAS,RRAS2,TP53
WNT/β-catenin Signaling	2.04	0.181	0.192	ACVR1,AKT2,AKT3,CCND1,CDH2,CDH3,CSNK1A1,CTNNB1,DKK3,DVL3,FZD2,GJA1,ILK,JUN,LRP5,MYC,PPP2R1A,PPP2R5B,PTPA,RARA,RARB,SOX4,SRC,TCF7L1,TGFB1,TGFB2,TGFBR1,TGFBR2,TP53,UBA52,WNT6
CDX Gastrointestinal Cancer Signaling Pathway	0.817	0.144	0.192	AKT2,AKT3,BLM,BMP1,BMP2,CCND1,CTNNB1,CXCL8,EFNB1,FZD2,JAK1,JAK2,JUN,KLF5,LIF,MAP2K1,MAPK3,NOX4,PIK3C2B,PIK3CD,PIK3R2,PIK3R3,RELB,STAT3,TCF7L1,TGFB1,TGFB2,WNT6
CTLA4 Signaling in Cytotoxic T Lymphocytes	0	0.0645	0.209	AKT2,AKT3,AP2M1,ARF1,CLTB,GPLD1,ITGA2,JUN,MAPK3,MRAS,NAPEPLD,PIK3C2B,PIK3CD,PIK3R2,PIK3R3,PPP2R1A,PPP2R5B,PTPA,RRAS,RRAS2,SRC,TGFB1,TGFB2,VAV3
Role Of Chondrocytes In Rheumatoid Arthritis Signaling Pathway	0.318	0.121	0.243	ADAMTS5,CEBPA,CXCL8,FOXO3,ITGA5,JAK2,JUN,MAPK3,MLST8,MMP2,MMP28,MMP3,PLAU,PRKAG1,PRKAG2,RUNX2,STAT3
Triacylglycerol Biosynthesis	1.11	0.192	0.333	DBT,ELOVL6,GPAT3,LPCAT2,LPCAT4,MBOAT1,PLPP1,PLPP4,PLPPR2,PNPLA3
Role of BRCA1 in DNA Damage Response	0.473	0.138	0.333	ACTB,ATM,BLM,BRCA1,E2F7,E2F8,FANCL,MSH2,RBL1,SMARCC1,TP53
Semaphorin Neuronal Repulsive Signaling Pathway	3.88	0.228	0.354	AKT2,AKT3,CFL1,CFL2,CSPG4,DPYSL2,DPYSL3,DPYSL4,ITGA2,ITGA5,ITGA6,ITGAV,ITGB8,MAP2K1,MYL12A,MYL6,MYL9,NRP1,NRP2,PIK3C2B,PIK3CD,PIK3R2,PIK3R3,PLXNB1,PLXND1,PPP1R12B,PRKAG1,PRKAG2,RHOA,RRAS,SEMA3F,SEMA6B,TP53
Adipogenesis pathway	3.28	0.219	0.365	ACVR1,BMP2,BMPR1B,CDK7,CEBPA,CTNNB1,ERCC2,ERCC3,FGF1,FGFR2,FGFRL1,FOXO1,FZD2,HDAC3,HDAC5,HDAC8,HDAC9,KLF5,NOCT,NR1D1,PAXIP1,PER2,SLC2A4,SMAD3,SMAD9,SREBF1,STAT5B,TGFB1,TP53,XBP1
Neurovascular Coupling Signaling Pathway	0.678	0.137	0.365	ABHD3,BDKRB2,CACNA1G,CACNA1H,CACNB3,CACNG4,CATSPER2,ENTPD1,ENTPD4,ENTPD7,GABBR1,GABRE,GJA1,KCNJ8,KCNMB3,KCNN4,LCAT,NPR3,PLA2G4A,PLAAT3,PLCB1,PNPLA3,PPP1R12B,PRDX6,PRKAG1,PRKAG2,PTGER4,PTGIR,RHOA,SLC1A2
VDR/RXR Activation	1.2	0.182	0.378	CEBPA,COL13A1,FOXO1,HES1,IGFBP3,IGFBP5,IGFBP6,LRP5,NCOR2,PRKCA,PRKD1,RUNX2,TGFB2,VDR
CDP-diacylglycerol Biosynthesis I	1.05	0.222	0.447	CDS2,GPAT3,LPCAT2,LPCAT4,MBOAT1,PNPLA3
Phosphatidylglycerol Biosynthesis II (Non-plastidic)	0.931	0.207	0.447	CDS2,GPAT3,LPCAT2,LPCAT4,MBOAT1,PNPLA3
Activation of IRF by Cytosolic Pattern Recognition Receptors	0	0.0952	0.447	IFNAR1,JUN,NFKBIA,NFKBID,PPIB,RELB
Type I Diabetes Mellitus Signaling	0	0.023	0.447	JAK1,JAK2,NFKBIA,NFKBID,PTPRN,RELB,SOCS2
Macrophage Classical Activation Signaling Pathway	0	0.106	0.5	CXCL8,EED,GBP2,GBP4,IFNAR1,JAK1,JAK2,LIF,NFKBIA,NFKBID,PDHA1,PDHB,SDHB,SDHC,STAT3,STK38,TGFB1,TGFB2,TICAM1
NER (Nucleotide Excision Repair, Enhanced Pathway)	1.05	0.17	0.535	CDK7,CHAF1A,CHAF1B,COPS6,DDB1,DNA2,ERCC2,ERCC3,ERCC6,GPS1,POLD3,POLR2C,POLR2E,POLR2J2/POLR2J3,RAD23B
Role of Pattern Recognition Receptors in Recognition of Bacteria and Viruses	0.452	0.13	0.577	C5AR1,CXCL8,EIF2AK2,LIF,MAPK3,OAS3,PIK3C2B,PIK3CD,PIK3R2,PIK3R3,PRKCA,PRKD1,PTX3,RELB,TGFB1,TGFB2,TICAM1,TLR5,TLR6
Gustation Pathway	0	0.105	0.655	ADCY6,CACNA1G,CACNA1H,CACNB3,CACNG4,CATSPER2,GABRE,GNB3,KCNJ8,KCNN4,PANX1,PRKAG1,PRKAG2,SCN1B,SLC2A4,TAS2R1,TAS2R14,TAS2R3,TAS2R30,TAS2R4,TAS2R5
Apelin Cardiac Fibroblast Signaling Pathway	2.46	0.348	0.707	AKT2,AKT3,CCN2,PRKAG1,PRKAG2,SERPINE1,TGFB1,TGFB2
MIF Regulation of Innate Immunity	1.18	0.205	0.707	JMJD7-PLA2G4B,JUN,MAPK3,MIF,NFKBIA,NFKBID,PLA2G4A,RELB,TP53
Cell Cycle: G2/M DNA Damage Checkpoint Regulation	0.641	0.16	0.707	ATM,BRCA1,CDK7,HIPK2,MDM4,SKP2,TP53,YWHAE
Pathogen Induced Cytokine Storm Signaling Pathway	0	0.0882	0.73	COL13A1,COL24A1,COL3A1,COL5A2,COL6A3,CXCL3,CXCL8,FTH1,FTL,IFNAR1,IL12RB1,JAK1,JAK2,JUN,LIF,MAPK3,MYC,NLRP10,SLC2A4,STAT3,STAT5A,STAT5B,STING1,STX11,STXBP2,TGFB1,TGFB2,TICAM1,TLR5,TLR6
Apoptosis Signaling	1.06	0.167	0.775	ACIN1,CAPN1,CAPN3,CAPNS1,DFFA,MAP2K1,MAP4K4,MAPK3,MRAS,NFKBIA,NFKBID,PRKCA,RAF1,RELB,RRAS,RRAS2,TP53
Coronavirus Pathogenesis Pathway	3.9	0.211	0.801	AR,CCND1,CCNE2,CTSL,CXCL8,E2F7,E2F8,EEF1A1,HDAC3,HDAC5,HDAC8,HDAC9,IFNAR1,JAK1,JUN,MAPK3,NFKBIA,NFKBID,OAS3,PTGES2,RBL1,RELB,RPS14,RPS15,RPS16,RPS18,RPS21,RPS23,RPS3,RPS5,RPS7,SERPINE1,SMAD3,STAT3,STING1,TGFB1,TGFBR1,TGFBR2,TICAM1,TP53,TRIM25
iNOS Signaling	0.819	0.178	0.816	HMGA1,IRAK2,JAK1,JAK2,JUN,NFKBIA,NFKBID,RELB
tRNA Splicing	0.563	0.156	0.816	ENPP1,MPPE1,NAPEPLD,PDE1C,PDE5A,PDE7A,TSEN2
Role of MAPK Signaling in Inhibiting the Pathogenesis of Influenza	1.24	0.184	0.832	ABHD3,CXCL8,EIF2AK2,JUN,LCAT,MAP2K1,MAPK3,NFKBIA,NFKBID,PLA2G4A,PLAAT3,PNPLA3,PRDX6,RAF1
Role Of Osteoblasts In Rheumatoid Arthritis Signaling Pathway	1.07	0.149	0.87	ACVR1,AKT2,AKT3,BMP2,BMPR1B,CSNK1A1,CTNNB1,CTSH,CTSL,CTSO,CXCL8,FZD2,JAK1,JAK2,LIF,LRP5,MAPK3,MMP2,MMP28,MMP3,PIK3C2B,PIK3CD,PIK3R2,PIK3R3,RUNX2,SMAD9,SRC,STAT3,STAT5A,STAT5B,TCF7L1,TGFB1,TGFB2,WNT6
Cardiac β-adrenergic Signaling	2.87	0.198	0.894	ADCY6,AKAP13,AKAP9,ATP2A1,ATP2A2,CACNB3,CACNG4,ENPP1,GNA14,GNAI2,GNAS,GNB1,GNB2,GNB3,GNB4,GNG11,GNG2,GNG7,MPPE1,MRAS,NAPEPLD,PDE1C,PDE5A,PDE7A,PKIA,PKIG,PPP1R11,PPP1R14A,PPP1R3D,PPP2R1A,PPP2R5B,PRKAG1,PRKAG2,PTPA,SLC8A1
p53 Signaling	2.71	0.224	0.943	AKT2,AKT3,ATM,BRCA1,CCND1,CCNG1,CTNNB1,DRAM1,HDAC9,HIPK2,JUN,MDM4,PIK3C2B,PIK3CD,PIK3R2,PIK3R3,PLAGL1,SCO2,SERPINE2,THBS1,TIGAR,TP53
PPARα/RXRα Activation	1.64	0.169	1	ACVR1,ADCY6,GNA14,GNAS,HSP90AA1,IRS1,JAK2,JUN,MAP2K1,MAP4K4,MAPK3,MRAS,NCOR2,NFKBIA,NFKBID,PLCB1,PLCD3,PRKAG1,PRKAG2,PRKCA,RAF1,RELB,RRAS,RRAS2,SLC27A1,SMAD3,STAT5B,TGFB1,TGFB2,TGFBR1,TGFBR2
Cell Cycle Regulation by BTG Family Proteins	1.54	0.237	1	CCND1,CCNE2,E2F7,E2F8,NOCT,PPP2R1A,PPP2R5B,PRMT1,PTPA
Cell Cycle Control of Chromosomal Replication	0.685	0.161	1	CDK16,CDK18,CDK7,DNA2,MCM3,MCM4,MCM6,ORC1,ORC6
Phospholipases	0.669	0.156	1	ABHD3,GPLD1,LCAT,NAPEPLD,PLA2G4A,PLAAT3,PLCB1,PLCD3,PNPLA3,PRDX6
NAD Salvage Pathway II	0.595	0.182	1	NMNAT1,NMNAT2,NT5C3B,NT5E
GPCR-Mediated Integration of Enteroendocrine Signaling Exemplified by an L Cell	0.293	0.122	1	ADCY6,ADRB2,GNA14,GNAI2,GNAS,PLCB1,PLCD3,PRKAG1,PRKAG2
Coagulation System	0	0.114	1	BDKRB2,PLAU,PLAUR,SERPINE1
SPINK1 Pancreatic Cancer Pathway	0	0.0727	1	SMAD3,TGFB1,TGFBR1,TGFBR2
DNA damage-induced 14-3-3σ Signaling	0.534	0.152	1.134	AKT2,AKT3,ATM,BRCA1,CCNE2,COP1,TP53
IL-12 Signaling and Production in Macrophages	0.356	0.122	1.134	ADRA2A,AKT2,AKT3,CEBPA,COL3A1,HDAC3,IL12RB1,JAK2,JUN,MAP2K1,MAP3K8,MAPK3,PIK3C2B,PIK3CD,PIK3R2,PIK3R3,POU2F2,PRKAG1,PRKAG2,PRKCA,PRKD1,RELB,STAT3,TGFB1,TGFB2,THBS1,VDR,XRCC6
Role of Hypercytokinemia/hyperchemokinemia in the Pathogenesis of Influenza	0	0.0875	1.134	CXCL3,CXCL8,EIF2AK2,IFNAR1,JAK1,OAS3,TICAM1
Endocannabinoid Cancer Inhibition Pathway	1.96	0.185	1.177	ADCY6,AKT2,AKT3,CCND1,CCNE2,CREB3,CREB3L1,CTNNB1,GNAI2,MAP2K1,MAPK3,MLST8,MMP2,MYC,PIK3C2B,PIK3CD,PIK3R2,PIK3R3,PRKAG1,PRKAG2,PTK2,RAF1,RHOA,SRC,TCF7L1,TRPV1,VIM
PPAR Signaling	1.23	0.173	1.213	CITED2,HSP90AA1,JUN,MAP2K1,MAP4K4,MAPK3,MRAS,NCOR2,NFKBIA,NFKBID,PDGFRB,RAF1,RELB,RRAS,RRAS2,SRA1,STAT5A,STAT5B
Toll-like Receptor Signaling	0.946	0.169	1.265	ECSIT,EIF2AK2,IRAK2,JUN,MAP4K4,NFKBIA,RELB,SIGIRR,TICAM1,TLR5,TLR6,TRAF4,UBA52
PD-1, PD-L1 cancer immunotherapy pathway	0.803	0.154	1.387	AKT2,AKT3,JAK1,JAK2,LATS2,PIK3C2B,PIK3CD,PIK3R2,PIK3R3,RASGRP1,SKP2,SMAD3,STAT5A,STAT5B,TGFB1,TGFB2
Sumoylation Pathway	0.692	0.149	1.387	AR,CEBPA,JUN,MYB,NFKBIA,RHOA,RHOBTB1,RHOC,RHOF,RHOG,RHOJ,RND3,SUMO3,TDG,TP53
CLEAR Signaling Pathway	1.38	0.153	1.543	AKT2,AKT3,ATP6V0D1,ATP6V1B2,BMPR1B,BNIP3,CREB3,CREB3L1,DEPDC5,FGFR2,FLT1,GABARAP,GLMP,LAMP1,MAPK3,MID1,MLST8,MRAS,NAGLU,NPRL3,PDGFRB,PPP2R1A,PPP2R5B,PRKAG1,PRKAG2,PRKCA,PRKD1,PTPA,RRAGA,RRAS,RRAS2,SCPEP1,SEC13,SEH1L,TGFB1,TGFB2,TGFBR1,TGFBR2,TLR5,TLR6,TP53,TSC1,YWHAE
Eicosanoid Signaling	1.05	0.179	1.633	ABHD3,LCAT,LTB4R,PLA2G4A,PLAAT3,PNPLA3,PRDX6,PTGER3,PTGER4,PTGES2,PTGIR,PTGIS
ATM Signaling	0.422	0.131	1.667	ATM,BLM,BRCA1,CREB3,CREB3L1,JUN,MDM4,NFKBIA,PPP2R1A,PPP2R5B,PTPA,TP53,TRRAP
Dilated Cardiomyopathy Signaling Pathway	1.81	0.18	1.698	ACTA2,ACTB,ACTC1,ACTG1,ACTG2,ADCY6,AKT2,AKT3,ATP2A2,CACNA1G,CACNA1H,CACNB3,CACNG4,CAMK2D,CATSPER2,CNN1,DAG1,GNAS,ILK,MAPK3,MYH11,MYH9,MYL6,MYL9,PRKAG1,PRKAG2,TPM1
HIPPO signaling	1.16	0.176	1.897	LATS2,NF2,PPP1R11,PPP1R14A,PPP1R3D,PPP2R1A,PPP2R5B,PTPA,SKP2,SMAD3,TEAD1,TEAD2,TEAD3,TJP2,YWHAE
Cyclins and Cell Cycle Regulation	3.25	0.25	2.138	ATM,CCNA1,CCND1,CCNE2,CDK7,CDKN2B,E2F7,E2F8,HDAC3,HDAC5,HDAC8,HDAC9,PPP2R1A,PPP2R5B,PTPA,RAF1,RBL1,SKP2,TGFB1,TGFB2,TP53
Kinetochore Metaphase Signaling Pathway	0	0.0748	2.646	CENPC,CENPE,DNAH1,PPP1R11,PPP1R14A,PPP1R3D,PPP2R5B,REC8
Chaperone Mediated Autophagy Signaling Pathway	0	0.0853	2.795	ATP6V0D1,ATP6V1B2,CCND1,EEF1A1,EIF4H,GPX4,HSP90AA1,HSPA2,IDH2,MARCHF5,MEF2D,MLST8,MMP2,MMP28,MMP3,MYC,NCOR2,NFKBIA,PARK7,PIK3C2B,PIK3CD,PIK3R2,PIK3R3,PRKAG1,PRKAG2,PSMA5,PSMA7,PSMB1,PSMB6,PSMB7,PSME1,RARA,RCAN1,RND3,STING1,TP53,TPT1
Granzyme A Signaling	0.339	0.127	3	GSDMB,MBP,NDUFA1,NDUFA4L2,NDUFB10,NDUFS4,NDUFS5,NDUFS8,XRCC6
PTEN Signaling	3.89	0.225	3.024	AKT2,AKT3,BMPR1B,CCND1,FGFR2,FLT1,FOXO1,FOXO3,ILK,INPP5J,INPP5K,ITGA2,ITGA5,ITGA6,ITGAV,ITGB8,MAP2K1,MAPK3,MAST2,MRAS,PDGFRB,PIK3CD,PIK3R2,PIK3R3,PREX2,PTK2,RAF1,RELB,RPS6KB2,RRAS,RRAS2,SYNJ1,TGFBR1,TGFBR2
Mitochondrial Dysfunction	3.19	0.179	4.202	ATP1A1,ATP5F1A,ATP5F1B,ATP5MC2,ATP5MC3,C9orf72,CACNA1G,CACNA1H,CACNB3,CACNG4,CAMK2D,CAPN1,CAPN3,CAPNS1,CATSPER2,COX4I1,COX5B,COX7A1,COX7A2L,COX8A,CREB3,CREB3L1,CYB5R3,GPX4,GSR,GSTA1,HSF1,IDH2,MCU,MGST3,NDUFA1,NDUFA4L2,NDUFB10,NDUFS4,NDUFS5,NDUFS8,PARK7,PDHA1,PDHB,PIK3C2B,PIK3CD,PIK3R2,PIK3R3,PRDX6,PRKAG1,PRKAG2,SAMM50,SDHB,SDHC,SOD2,TOMM20,TOMM22,TOMM34,TP53,UCP2,UQCRC1,UQCRFS1,UQCRH,VDAC2
RHOGDI Signaling	7.19	0.248	4.323	ACTA2,ACTB,ACTC1,ACTG1,ACTG2,ACTR2,ACTR3,ARHGAP1,ARHGEF10,ARHGEF17,ARHGEF2,ARPC4,ARPC5,CDH11,CDH2,CDH3,CFL1,CFL2,DLC1,GNA14,GNAI2,GNAS,GNB1,GNB2,GNB3,GNB4,GNG11,GNG2,GNG7,ITGA2,ITGA5,ITGA6,ITGAV,ITGB8,MRAS,MSN,MYH11,MYH9,MYL12A,MYL6,MYL9,PI4KA,PIP5K1A,PPP1R12B,PRKCA,RHOA,RHOBTB1,RHOC,RHOF,RHOG,RHOJ,RND3,SRC,WASF2
Germ Cell-Sertoli Cell Junction Signaling	8.77	0.289	#NUM!	ACTA2,ACTB,ACTC1,ACTG1,ACTG2,ACTN1,ACTN4,AFDN,CDH2,CFL1,CFL2,CTNNA1,CTNNB1,ILK,ITGA2,ITGA6,JUP,MAP2K1,MAP3K8,MAPK3,MRAS,NECTIN2,PIK3C2B,PIK3CD,PIK3R2,PIK3R3,PTK2,RHOA,RHOBTB1,RHOC,RHOF,RHOG,RHOJ,RND3,RRAS,RRAS2,SRC,TGFB1,TGFB2,TGFBR1,TGFBR2,TUBA1A,TUBB2A,TUBB2B,TUBB3,TUBB6,VCL,ZYX
Molecular Mechanisms of Cancer	7.22	0.205	#NUM!	ACVR1,ADCY6,AKT2,AKT3,ARHGEF10,ARHGEF17,ARHGEF2,ATM,BMP1,BMP2,BMPR1B,BRCA1,CAMK2D,CCND1,CCNE2,CDK16,CDK18,CDK7,CDKN2B,CTNNA1,CTNNB1,E2F7,E2F8,FOXO1,FZD2,GAB2,GNA14,GNAI2,GNAS,GNB1,GNB2,GNB3,GNB4,GNG11,GNG2,GNG7,HDAC3,HDAC5,HDAC8,HDAC9,HIPK2,IRS1,ITGA2,ITGA5,ITGA6,ITGAV,ITGB8,JAK1,JAK2,JUN,LRP5,MAP2K1,MAPK3,MRAS,MYC,NFKBIA,NFKBID,PIK3C2B,PIK3CD,PIK3R2,PIK3R3,PLCB1,PRKAG1,PRKAG2,PRKCA,PRKD1,PTK2,RA…
Tight Junction Signaling	5.56	0.242	#NUM!	ACTA2,ACTB,ACTC1,ACTG1,ACTG2,AFDN,AKT2,AKT3,ARHGEF2,CEBPA,CLDN15,CTNNA1,CTNNB1,F2RL2,HSF1,JAM2,JAM3,JUN,MYH11,MYH9,MYL6,MYL9,MYLK,NAPA,NAPB,NECTIN2,PARD6A,PPP2R1A,PPP2R5B,PRKAG1,PRKAG2,PTPA,RELB,RHOA,STX1A,TGFB1,TGFB2,TGFBR1,TGFBR2,TJP2,VASP,VCL,YBX3
Prostate Cancer Signaling	4.63	0.261	#NUM!	AKT2,AKT3,AR,CCND1,CCNE2,CREB3,CREB3L1,CTNNB1,FOXO1,HDAC3,HDAC5,HDAC8,HDAC9,HSP90AA1,MAP2K1,MAPK3,MRAS,NFKBIA,NFKBID,PIK3C2B,PIK3CD,PIK3R2,PIK3R3,RAF1,RBL1,RELB,RRAS,RRAS2,TP53
Caveolar-mediated Endocytosis Signaling	4.49	0.293	#NUM!	ACTA2,ACTB,ACTC1,ACTG1,ACTG2,CAVIN1,COPA,COPE,COPG1,COPZ1,FLNA,FLNB,FLNC,FLOT1,FLOT2,ITGA2,ITGA5,ITGA6,ITGAV,ITGB8,PRKCA,SRC
Axonal Guidance Signaling	4.45	0.179	#NUM!	ABLIM1,ACTR2,ACTR3,ADAM19,ADAM20,ADAM8,ADAMTS1,ADAMTS14,ADAMTS5,ADAMTS7,ADAMTS9,AKT2,AKT3,ARPC4,ARPC5,BDNF,BMP1,BMP2,CFL1,CFL2,DPYSL2,EFNB1,EIF3F,EPHA4,EPHA5,EPHB2,ERAP2,FZD2,GLI3,GNA14,GNAI2,GNAS,GNB1,GNB2,GNB3,GNB4,GNG11,GNG2,GNG7,ITGA2,ITGA5,ITGA6,ITGAV,ITGB8,MAP2K1,MAPK3,MMP2,MMP28,MMP3,MRAS,MYL12A,MYL6,MYL9,NCK2,NGF,NRP1,NRP2,PFN1,PIK3C2B,PIK3CD,PIK3R2,PIK3R3,PLCB1,PLCD3,PLXNB1,PLXND1,PRKAG1…
Regulation of the Epithelial-Mesenchymal Transition Pathway	3.95	0.212	#NUM!	AKT2,AKT3,CDH2,CTNNB1,DVL3,FGF1,FGFR2,FGFRL1,FZD2,HMGA2,JAG1,JAK1,JAK2,LOX,MAP2K1,MAPK3,MMP2,MRAS,NOTCH2,NOTCH3,PARD6A,PARD6B,PARD6G,PDGFRB,PIK3C2B,PIK3CD,PIK3R2,PIK3R3,RAF1,RELB,RHOA,RRAS,RRAS2,SMAD3,STAT3,TCF7L1,TGFB1,TGFB2,TGFBR1,TGFBR2,WNT6
Sertoli Cell-Sertoli Cell Junction Signaling	3.81	0.208	#NUM!	ACTA2,ACTB,ACTC1,ACTG1,ACTG2,ACTN1,ACTN4,AFDN,AKT2,AKT3,CLDN15,CTNNA1,CTNNB1,ILK,ITGA2,ITGA5,ITGA6,ITGAV,ITGB8,JAM2,JAM3,JUN,JUP,MAP2K1,MAP3K8,MAPK3,MRAS,NECTIN2,PRKAG1,PRKAG2,RAF1,RRAS,RRAS2,SRC,TJP2,TUBA1A,TUBB2A,TUBB2B,TUBB3,TUBB6,VCL,YBX3
Gap Junction Signaling	3.58	0.206	#NUM!	ACTA2,ACTB,ACTC1,ACTG1,ACTG2,ADCY6,AKT2,AKT3,CSNK1A1,CTNNB1,DBN1,GJA1,GJA5,GNAI2,GNAS,GRIK1,MAP2K1,MAPK3,MRAS,NPR3,PIK3C2B,PIK3CD,PIK3R2,PIK3R3,PLCB1,PLCD3,PRKAG1,PRKAG2,PRKCA,PRKD1,RAF1,RRAS,RRAS2,SRC,TJP2,TUBA1A,TUBB2A,TUBB2B,TUBB3,TUBB6
Semaphorin Signaling in Neurons	3.5	0.288	#NUM!	ARHGAP1,CFL1,CFL2,DPYSL2,DPYSL3,DPYSL4,MAPK3,NRP1,PLXNB1,PTK2,RHOA,RHOBTB1,RHOC,RHOF,RHOG,RHOJ,RND3
Glucocorticoid Receptor Signaling	3.37	0.166	#NUM!	ACTB,ADRB2,AKT2,AKT3,AR,ATP5F1A,ATP5F1B,BRCA1,CDK7,CDKN1C,CEBPA,CXCL3,CXCL8,DNAH1,DUSP1,ERCC2,ERCC3,FOXO3,GABPB2,GJA1,HSP90AA1,HSPA2,ICAM1,IFNAR1,IFNE,IL12RB1,IL7R,JAK1,JAK2,JMJD7-PLA2G4B,JUN,KRT14,KRT17,KRT18,KRT7,KRT80,KRT81,KRT86,KRT9,MAP2K1,MAPK3,MMP2,MMP3,MRAS,MYC,NCOR2,NDUFA4L2,NDUFB10,NDUFS4,NDUFS5,NDUFS8,NFKBIA,NFKBID,PGR,PIK3C2B,PIK3CD,PIK3R2,PIK3R3,PLA2G4A,PLAU,POLR2C,POLR2E,POLR2J2/POL…
Virus Entry via Endocytic Pathways	2.68	0.214	#NUM!	ACTA2,ACTB,ACTC1,ACTG1,ACTG2,AP2M1,AP3B2,AP3M2,CLTB,FLNA,FLNB,FLNC,ITGA2,ITGA5,ITGB8,MRAS,PIK3C2B,PIK3CD,PIK3R2,PIK3R3,PRKCA,PRKD1,RRAS,RRAS2,SRC
Hepatic Fibrosis / Hepatic Stellate Cell Activation	2.6	0.189	#NUM!	ACTA2,BAMBI,CCN2,CCR7,COL13A1,COL24A1,COL3A1,COL5A2,COL6A3,CXCL3,CXCL8,FGF1,FGFR2,FLT1,ICAM1,IFNAR1,IGF2,IGFBP3,IGFBP5,LEPR,MMP2,MYH11,MYH9,MYL6,MYL9,PDGFRB,RELB,SERPINE1,SMAD3,TGFB1,TGFB2,TGFBR1,TGFBR2,TIMP1,TIMP2,VCAM1
Circadian Rhythm Signaling	2.43	0.175	#NUM!	ADCY6,BDNF,CACNA1G,CACNA1H,CACNB3,CACNG4,CAMK2D,CATSPER2,CREB3,CREB3L1,CRY1,EIF4EBP1,GNA14,GNAI2,GNAS,GNB1,GNB2,GNB3,GNB4,GNG11,GNG2,GNG7,HSF1,MAP2K1,MAPK3,MLST8,MRAS,MYC,NGF,NPR3,NR1D1,PER1,PER2,PLCB1,PLCD3,PRKAG1,PRKAG2,PRKCA,PRKD1,RACK1,RAF1,RPS6KA5,RRAS,RRAS2,SRC,TRPC6
Role of JAK1 and JAK3 in γc Cytokine Signaling	2.4	0.239	#NUM!	IL7R,IRS1,JAK1,JAK2,MAPK3,MRAS,PIK3C2B,PIK3CD,PIK3R2,PIK3R3,PTK2B,RRAS,RRAS2,STAT3,STAT5A,STAT5B
Mechanisms of Viral Exit from Host Cells	2.2	0.268	#NUM!	ACTA2,ACTB,ACTC1,ACTG1,ACTG2,CHMP4B,CHMP6,PRKCA,PRKD1,VPS28,VPS37C
GABA Receptor Signaling	2.06	0.192	#NUM!	ADCY6,ALDH5A1,ALDH9A1,AP2M1,CACNA1G,CACNA1H,CACNB3,CACNG4,CATSPER2,GABARAP,GABBR1,GABRE,GNA14,GNAI2,GNAS,GNB1,GNB2,GNB3,GNB4,GNG11,GNG2,GNG7,KCNN4,MRAS,UBA52
Hereditary Breast Cancer Signaling	1.96	0.187	#NUM!	ACTB,AKT2,AKT3,ATM,BLM,BRCA1,CCND1,FANCL,HDAC3,HDAC5,HDAC8,HDAC9,MRAS,MSH2,PIK3C2B,PIK3CD,PIK3R2,PIK3R3,POLR2C,POLR2E,POLR2J2/POLR2J3,RRAS,RRAS2,SMARCC1,TP53,UBA52
Role of Macrophages, Fibroblasts and Endothelial Cells in Rheumatoid Arthritis	1.89	0.16	#NUM!	AKT2,AKT3,C5AR1,CAMK2D,CCND1,CEBPA,CREB3,CREB3L1,CSNK1A1,CTNNB1,CXCL8,DKK3,FZD2,ICAM1,IL32,IRAK2,JAK2,JUN,LRP5,MAP2K1,MAPK3,MAPKAPK2,MIF,MMP3,MRAS,MYC,NFKBIA,NFKBID,PIK3C2B,PIK3CD,PIK3R2,PIK3R3,PLCB1,PLCD3,PRKCA,PRKD1,RAF1,RHOA,ROR2,RRAS,RRAS2,SRC,STAT3,TCF7L1,TGFB1,TLR5,TLR6,TRAF4,TRAF5,VCAM1,WNT6
Rapoport-Luebering Glycolytic Shunt	1.87	0.6	#NUM!	MINPP1,PGAM1,TIGAR
Folate Polyglutamylation	1.87	0.6	#NUM!	FPGS,MTHFD1L,SHMT2
UDP-D-xylose and UDP-D-glucuronate Biosynthesis	1.86	1	#NUM!	UGDH,UXS1
4-hydroxyproline Degradation I	1.86	1	#NUM!	ALDH4A1,HOGA1
Ephrin A Signaling	1.74	0.234	#NUM!	CFL1,CFL2,EPHA4,EPHA5,PIK3C2B,PIK3CD,PIK3R2,PIK3R3,PTK2,RHOA,VAV3
Iron homeostasis signaling pathway	1.71	0.182	#NUM!	ATP6V0D1,ATP6V1B2,BMP1,BMP2,BMPR1B,CIAO2B,EPAS1,FLVCR1,FTH1,FTL,HFE,HPX,JAK1,JAK2,MAPK3,NFS1,PDGFRB,SKP2,SLC25A37,SLC39A14,SMAD3,STAT3,STAT5A,STAT5B
Acetyl-CoA Biosynthesis I (Pyruvate Dehydrogenase Complex)	1.61	0.5	#NUM!	DBT,PDHA1,PDHB
Role of IL-17A in Arthritis	1.51	0.211	#NUM!	CXCL3,CXCL8,MAP2K1,MAPK3,MAPKAPK2,NFKBIA,NFKBID,PIK3C2B,PIK3CD,PIK3R2,PIK3R3,RELB
Glutamate Receptor Signaling	1.48	0.203	#NUM!	GLS,GLUL,GNB1,GNB2,GNB3,GNB4,GNG11,GNG2,GNG7,GRIK1,HOMER1,SLC1A2,SLC1A4
Hypusine Biosynthesis	1.42	0.667	#NUM!	DHPS,EIF5A
Tyrosine Biosynthesis IV	1.42	0.667	#NUM!	PCBD1,PCBD2
Xenobiotic Metabolism Signaling	1.41	0.154	#NUM!	ABCC2,ABCC3,AHRR,ALDH18A1,ALDH1A2,ALDH1B1,ALDH3A2,ALDH4A1,ALDH5A1,ALDH9A1,CAMK2D,CHST2,CITED2,CYP1A1,CYP1B1,FMO1,FMO3,FTL,GSTA1,HDAC5,HSP90AA1,MAP2K1,MAP3K8,MAPK3,MGST3,MRAS,NCOR2,NQO1,PIK3C2B,PIK3CD,PIK3R2,PIK3R3,PPP2R1A,PPP2R5B,PRKCA,PRKD1,PTPA,RAF1,RELB,RRAS,RRAS2,SRA1
Nucleotide Excision Repair Pathway	1.33	0.229	#NUM!	CDK7,ERCC2,ERCC3,ERCC6,POLR2C,POLR2E,POLR2J2/POLR2J3,RAD23B
Role of MAPK Signaling in the Pathogenesis of Influenza	1.31	0.185	#NUM!	ABHD3,AKT2,AKT3,LCAT,MAP2K1,MAPK3,MRAS,PLA2G4A,PLAAT3,PNPLA3,PRDX6,PRKCA,RAF1,RRAS,RRAS2
Superoxide Radicals Degradation	1.24	0.375	#NUM!	CYGB,NQO1,SOD2
TR/RXR Activation	1.2	0.179	#NUM!	AKR1C1/AKR1C2,AKT2,AKT3,ATP2A1,COL6A3,HDAC3,LDLR,NCOR2,PIK3C2B,PIK3CD,PIK3R2,PIK3R3,SREBF1,UCP2,UCP3
Taurine Biosynthesis	1.15	0.5	#NUM!	FMO1,FMO3
Glutathione Redox Reactions II	1.15	0.5	#NUM!	GLRX,GSR
Proline Biosynthesis I	1.15	0.5	#NUM!	ALDH18A1,PYCR1
NAD Biosynthesis III	1.15	0.5	#NUM!	NMNAT1,NMNAT2
Phenylalanine Degradation I (Aerobic)	1.15	0.5	#NUM!	PCBD1,PCBD2
Molybdenum Cofactor Biosynthesis	1.15	0.5	#NUM!	MOCS3,NFS1
Cellular Effects of Sildenafil (Viagra)	1.14	0.161	#NUM!	ACTA2,ACTB,ACTC1,ACTG1,ACTG2,ADCY6,CACNB3,CACNG4,GNAS,KCNN4,MYH11,MYH9,MYL12A,MYL6,MYL9,MYLK,PDE1C,PDE5A,PLCB1,PLCD3,PPP1R12B,PRKAG1,PRKAG2
Role of JAK1, JAK2 and TYK2 in Interferon Signaling	1.12	0.231	#NUM!	IFNAR1,JAK1,JAK2,RAF1,RELB,STAT3
nNOS Signaling in Skeletal Muscle Cells	1.07	0.196	#NUM!	CACNA1G,CACNA1H,CACNB3,CACNG4,CAPN3,CATSPER2,DAG1,SNTA1,SNTB2
Clathrin-mediated Endocytosis Signaling	1.05	0.15	#NUM!	AAK1,ACTA2,ACTB,ACTC1,ACTG1,ACTG2,ACTR2,ACTR3,AMPH,AP2M1,AP3B2,AP3M2,ARPC4,ARPC5,CLTB,EPHB2,FGF1,HIP1,ITGA5,ITGB8,LDLR,MYO1E,PIK3C2B,PIK3CD,PIK3R2,PIK3R3,RAB4A,SH3KBP1,SRC,SYNJ1,UBA52
FAT10 Signaling Pathway	1.02	0.185	#NUM!	PSMA5,PSMA7,PSMB1,PSMB6,PSMB7,PSMC4,PSMD8,PSME1,PSMF1,UBA1
NAD Biosynthesis from 2-amino-3-carboxymuconate Semialdehyde	0.965	0.4	#NUM!	NMNAT1,NMNAT2
Creatine-phosphate Biosynthesis	0.965	0.4	#NUM!	CKB,MAP4K4
Superpathway of Serine and Glycine Biosynthesis I	0.965	0.4	#NUM!	SHMT2,UBAC2
NAD Salvage Pathway III	0.965	0.4	#NUM!	NMNAT1,NMNAT2
Glutamine Biosynthesis I	0.93	1	#NUM!	GLUL
Threonine Degradation II	0.93	1	#NUM!	GCAT
D-mannose Degradation	0.93	1	#NUM!	MPI
Alanine Biosynthesis III	0.93	1	#NUM!	NFS1
Phagosome Maturation	0.892	0.15	#NUM!	ATP6V0D1,ATP6V1B2,CTSH,CTSL,CTSO,DYNLL2,DYNLT1,LAMP1,NAPA,NAPB,NOX4,PRDX2,PRDX6,STX1A,TAP1,TUBA1A,TUBB2A,TUBB2B,TUBB3,TUBB6,TUBD1,VPS28,VPS37C
Glucose and Glucose-1-phosphate Degradation	0.886	0.273	#NUM!	PGM1,PGM5,RGN
Glycogen Degradation II	0.886	0.273	#NUM!	PGM1,PGM5,TYMP
MSP-RON Signaling Pathway	0.862	0.172	#NUM!	ACTA2,ACTB,ACTC1,ACTG1,ACTG2,JAK2,PIK3C2B,PIK3CD,PIK3R2,PIK3R3
UDP-N-acetyl-D-glucosamine Biosynthesis II	0.823	0.333	#NUM!	FMO3,GFPT1
Docosahexaenoic Acid (DHA) Signaling	0.819	0.184	#NUM!	AKT2,AKT3,FOXO1,PIK3C2B,PIK3CD,PIK3R2,PIK3R3
Role of Osteoblasts, Osteoclasts and Chondrocytes in Rheumatoid Arthritis	0.755	0.14	#NUM!	ACVR1,ADAMTS5,AKT2,AKT3,BMP1,BMP2,BMPR1B,CSNK1A1,CTNNB1,DKK3,FOXO1,FZD2,ITGA5,JUN,LRP5,MAPK3,MMP3,NFKBIA,NFKBID,PIK3C2B,PIK3CD,PIK3R2,PIK3R3,PTK2B,RUNX2,SMAD9,SRC,TCF7L1,TGFB1,TRAF5,WNT6
Acyl-CoA Hydrolysis	0.722	0.231	#NUM!	ACOT1,ACOT2,ACOT9
γ-glutamyl Cycle	0.722	0.231	#NUM!	ANPEP,GCLM,GGT5
Guanosine Nucleotides Degradation III	0.722	0.231	#NUM!	LACC1,NT5C3B,NT5E
Inositol Pyrophosphates Biosynthesis	0.711	0.286	#NUM!	IP6K1,IPMK
4-1BB Signaling in T Lymphocytes	0.692	0.176	#NUM!	JUN,MAP2K1,MAPK3,NFKBIA,NFKBID,RELB
Protein Ubiquitination Pathway	0.661	0.134	#NUM!	AMFR,BRCA1,CRYAB,DNAJB4,DNAJC24,DNAJC30,HSP90AA1,HSPA12A,HSPA2,HSPA4L,HSPB1,HSPB7,HSPH1,NEDD4L,PSMA5,PSMA7,PSMB1,PSMB6,PSMB7,PSMC4,PSMD8,PSME1,SKP2,TAP1,TRAP1,UBA1,UBA52,UBE2D2,UBE2D4,UBE2E2,UBE2R2,UBE2V1,USP2,USP4,USP43,USP49
Epoxysqualene Biosynthesis	0.655	0.5	#NUM!	FDFT1
Lipoate Biosynthesis and Incorporation II	0.655	0.5	#NUM!	LIAS
S-methyl-5'-thioadenosine Degradation II	0.655	0.5	#NUM!	LACC1
Sulfate Activation for Sulfonation	0.655	0.5	#NUM!	PAPSS2
Xanthine and Xanthosine Salvage	0.655	0.5	#NUM!	LACC1
GDP-L-fucose Biosynthesis I (from GDP-D-mannose)	0.655	0.5	#NUM!	GFUS
Glycine Biosynthesis I	0.655	0.5	#NUM!	SHMT2
Glutamine Degradation I	0.655	0.5	#NUM!	GLS
DNA Double-Strand Break Repair by Homologous Recombination	0.654	0.214	#NUM!	ATM,BRCA1,GEN1
DNA Double-Strand Break Repair by Non-Homologous End Joining	0.654	0.214	#NUM!	ATM,DCLRE1C,XRCC6
Choline Biosynthesis III	0.654	0.214	#NUM!	GPLD1,NAPEPLD,PCYT1B
Histidine Degradation III	0.62	0.25	#NUM!	FTCD,MTHFD1L
Superpathway of Citrulline Metabolism	0.594	0.2	#NUM!	ALDH18A1,ASS1,GLS
Dermatan Sulfate Degradation (Metazoa)	0.594	0.2	#NUM!	CEMIP,FGFRL1,OGA
Agranulocyte Adhesion and Diapedesis	0.59	0.135	#NUM!	ACTA2,ACTB,ACTC1,ACTG1,ACTG2,C5AR1,CCR10,CCR7,CLDN15,CXCL3,CXCL8,GNAI2,HRH1,ICAM1,ITGA5,JAM3,MMP2,MMP28,MMP3,MSN,MYH11,MYH9,MYL6,MYL9,PODXL,VCAM1
IL-17A Signaling in Fibroblasts	0.546	0.158	#NUM!	JUN,MAPK3,NFKBIA,NFKBID,NFKBIZ,RELB
Citrulline Biosynthesis	0.543	0.222	#NUM!	ALDH18A1,GLS
Folate Transformations I	0.543	0.222	#NUM!	MTHFD1L,SHMT2
Adenosine Nucleotides Degradation II	0.54	0.188	#NUM!	LACC1,NT5C3B,NT5E
L-carnitine Biosynthesis	0.505	0.333	#NUM!	ALDH9A1
Uracil Degradation II (Reductive)	0.505	0.333	#NUM!	DPYD
Diphthamide Biosynthesis	0.505	0.333	#NUM!	EEF2
PRPP Biosynthesis I	0.505	0.333	#NUM!	PRPS1
Serine Biosynthesis	0.505	0.333	#NUM!	UBAC2
Guanine and Guanosine Salvage I	0.505	0.333	#NUM!	LACC1
Proline Degradation	0.505	0.333	#NUM!	ALDH4A1
Glutathione Biosynthesis	0.505	0.333	#NUM!	GCLM
Ascorbate Recycling (Cytosolic)	0.505	0.333	#NUM!	GLRX
Tetrahydrobiopterin Biosynthesis I	0.505	0.333	#NUM!	GCH1
L-cysteine Degradation III	0.505	0.333	#NUM!	CISD1
Methionine Salvage II (Mammalian)	0.505	0.333	#NUM!	BHMT2
Thymine Degradation	0.505	0.333	#NUM!	DPYD
Biotin-carboxyl Carrier Protein Assembly	0.505	0.333	#NUM!	ACACB
Thiosulfate Disproportionation III (Rhodanese)	0.505	0.333	#NUM!	MOCS3
Adenine and Adenosine Salvage I	0.505	0.333	#NUM!	LACC1
1D-myo-inositol Hexakisphosphate Biosynthesis V (from Ins(1,3,4)P3)	0.505	0.333	#NUM!	IPMK
Tetrahydrobiopterin Biosynthesis II	0.505	0.333	#NUM!	GCH1
4-aminobutyrate Degradation I	0.505	0.333	#NUM!	ALDH5A1
Prostanoid Biosynthesis	0.479	0.2	#NUM!	PTGES2,PTGIS
Oleate Biosynthesis II (Animals)	0.479	0.2	#NUM!	FADS2,SCD
GDP-glucose Biosynthesis	0.479	0.2	#NUM!	PGM1,PGM5
Glycine Betaine Degradation	0.479	0.2	#NUM!	BHMT2,SHMT2
Cardiomyocyte Differentiation via BMP Receptors	0.437	0.154	#NUM!	ACVR1,BMP2,BMPR1B,SMAD9
NAD biosynthesis II (from tryptophan)	0.424	0.182	#NUM!	NMNAT1,NMNAT2
Purine Nucleotides De Novo Biosynthesis II	0.424	0.182	#NUM!	IMPDH1,IMPDH2
γ-linolenate Biosynthesis II (Animals)	0.41	0.158	#NUM!	CYB5R3,FADS2,SLC27A1
Methylglyoxal Degradation III	0.41	0.158	#NUM!	AKR1B10,AKR1C1/AKR1C2,PTGR1
Pentose Phosphate Pathway (Oxidative Branch)	0.405	0.25	#NUM!	PGD
2-ketoglutarate Dehydrogenase Complex	0.405	0.25	#NUM!	DLST
Heme Degradation	0.405	0.25	#NUM!	BLVRB
Branched-chain α-keto acid Dehydrogenase Complex	0.405	0.25	#NUM!	DBT
Spermine and Spermidine Degradation I	0.405	0.25	#NUM!	SAT1
Phenylethylamine Degradation I	0.405	0.25	#NUM!	ALDH3A2
Eumelanin Biosynthesis	0.405	0.25	#NUM!	MIF
Methylmalonyl Pathway	0.405	0.25	#NUM!	PCCB
Arginine Degradation I (Arginase Pathway)	0.405	0.25	#NUM!	ALDH4A1
Oxidized GTP and dGTP Detoxification	0.405	0.25	#NUM!	DXO
Valine Degradation I	0.374	0.15	#NUM!	DBT,HADHA,HIBADH
Inflammasome pathway	0.374	0.15	#NUM!	NEK7,NLRP1,PANX1
nNOS Signaling in Neurons	0.359	0.133	#NUM!	CAPN1,CAPN3,CAPNS1,NOS1AP,PRKCA,PRKD1
The Visual Cycle	0.342	0.143	#NUM!	AKR1B10,DHRS3,RDH10
Assembly of RNA Polymerase III Complex	0.335	0.154	#NUM!	BDP1,SF3A2
Arsenate Detoxification I (Glutaredoxin)	0.333	0.2	#NUM!	LACC1
Proline Biosynthesis II (from Arginine)	0.333	0.2	#NUM!	PYCR1
Tetrahydrofolate Salvage from 5,10-methenyltetrahydrofolate	0.333	0.2	#NUM!	MTHFD1L
CMP-N-acetylneuraminate Biosynthesis I (Eukaryotes)	0.333	0.2	#NUM!	NANS
Lysine Degradation II	0.333	0.2	#NUM!	AADAT
Lysine Degradation V	0.333	0.2	#NUM!	AADAT
2-oxobutanoate Degradation I	0.333	0.2	#NUM!	PCCB
Citrulline-Nitric Oxide Cycle	0.333	0.2	#NUM!	ASS1
dTMP De Novo Biosynthesis	0.333	0.2	#NUM!	SHMT2
Glutamate Degradation III (via 4-aminobutyrate)	0.333	0.2	#NUM!	ALDH5A1
Acetate Conversion to Acetyl-CoA	0.333	0.2	#NUM!	ACSS1
CD27 Signaling in Lymphocytes	0.326	0.127	#NUM!	JUN,MAP2K1,MAP3K8,NFKBIA,NFKBID,RELB,TRAF5
Th1 and Th2 Activation Pathway	0.302	0.12	#NUM!	ACVR1,ICAM1,IFNAR1,IL12RB1,JAG1,JAK1,JAK2,JUN,NOTCH2,NOTCH3,PIK3C2B,PIK3CD,PIK3R2,PIK3R3,STAT3,STAT5A,STAT5B,TGFB1,TGFBR1,TGFBR2
TNFR2 Signaling	0.299	0.129	#NUM!	JUN,NFKBIA,NFKBID,RELB
Role of IL-17A in Psoriasis	0.299	0.143	#NUM!	CXCL3,CXCL8
Chondroitin Sulfate Degradation (Metazoa)	0.299	0.143	#NUM!	CEMIP,OGA
Crosstalk between Dendritic Cells and Natural Killer Cells	0.294	0.121	#NUM!	ACTA2,ACTB,ACTC1,ACTG1,ACTG2,CAMK2D,CCR7,FSCN1,NECTIN2,RELB,TLN1
Arginine Biosynthesis IV	0.278	0.167	#NUM!	ASS1
Urea Cycle	0.278	0.167	#NUM!	ASS1
Arginine Degradation VI (Arginase 2 Pathway)	0.278	0.167	#NUM!	PYCR1
Selenocysteine Biosynthesis II (Archaea and Eukaryotes)	0.278	0.167	#NUM!	SARS1
Zymosterol Biosynthesis	0.278	0.167	#NUM!	TM7SF2
Telomere Extension by Telomerase	0.267	0.133	#NUM!	TINF2,XRCC6
Leukotriene Biosynthesis	0.267	0.133	#NUM!	GGT5,MGST3
Glycolysis I	0.262	0.125	#NUM!	GPI,PGAM1,PGK1
Gluconeogenesis I	0.24	0.12	#NUM!	GPI,PGAM1,PGK1
Ceramide Biosynthesis	0.234	0.143	#NUM!	SPTLC3
Thioredoxin Pathway	0.234	0.143	#NUM!	NXN
Phosphatidylcholine Biosynthesis I	0.234	0.143	#NUM!	PCYT1B
Adenine and Adenosine Salvage III	0.234	0.143	#NUM!	LACC1
Pregnenolone Biosynthesis	0.215	0.118	#NUM!	CYP26B1,CYP46A1
Phosphatidylethanolamine Biosynthesis II	0.199	0.125	#NUM!	ETNK2
Purine Ribonucleosides Degradation to Ribose-1-phosphate	0.199	0.125	#NUM!	LACC1
Ketolysis	0.199	0.125	#NUM!	HADHA
Sphingomyelin Metabolism	0.199	0.125	#NUM!	SGMS1
Hepatic Cholestasis	0	0.114	#NUM!	ABCC2,ABCC3,ADCY6,CXCL8,IRAK2,JUN,LIF,NFKBIA,NFKBID,NR1H2,PRKAG1,PRKAG2,PRKCA,PRKD1,RARA,RELB,SLCO3A1,SREBF1,TGFB1,TGFB2,TJP2
FXR/RXR Activation	0	0.096	#NUM!	ABCC2,AKT2,AKT3,FOXO1,G6PC3,HPX,LCAT,PLTP,RARA,SREBF1,VLDLR,VTN
Role of RIG1-like Receptors in Antiviral Innate Immunity	0	0.0909	#NUM!	NFKBIA,NFKBID,RELB,TRIM25
Cytotoxic T Lymphocyte-mediated Apoptosis of Target Cells	0	0.00448	#NUM!	DFFA
Airway Pathology in Chronic Obstructive Pulmonary Disease	0	0.0619	#NUM!	CXCL3,CXCL8,FGF1,LIF,MMP2,TGFB1,TGFB2
B Cell Activating Factor Signaling	0	0.116	#NUM!	JUN,NFKBIA,NFKBID,RELB,TRAF5
Airway Inflammation in Asthma	0	0.0909	#NUM!	CXCL8,TGFB1,TGFB2
T Helper Cell Differentiation	0	0.0225	#NUM!	BCL6,IL12RB1,STAT3,TGFB1,TGFBR1,TGFBR2
Role of Cytokines in Mediating Communication between Immune Cells	0	0.0577	#NUM!	CXCL8,IL32,TGFB1
Lipid Antigen Presentation by CD1	0	0.00472	#NUM!	AP2M1
Mitotic Roles of Polo-Like Kinase	0	0.109	#NUM!	CAPN1,HSP90AA1,PPP2R1A,PPP2R5B,PTPA,SLK,TGFB1
Maturity Onset Diabetes of Young (MODY) Signaling	0	0.0649	#NUM!	APOL2,CACNB3,CACNG4,KCNJ8,UCP2
RAN Signaling	0	0.0588	#NUM!	IPO5
Role of OCT4 in Mammalian Embryonic Stem Cell Pluripotency	0	0.0889	#NUM!	BRCA1,KDM5B,RARA,TP53
Primary Immunodeficiency Signaling	0	0.0588	#NUM!	DCLRE1C,IL7R,TAP1
Communication between Innate and Adaptive Immune Cells	0	0.00862	#NUM!	CCR7,CXCL8,TLR5,TLR6
Systemic Lupus Erythematosus Signaling	0	0.0305	#NUM!	AKT2,AKT3,BDKRB2,JUN,LSM1,MAPK3,MRAS,PIK3C2B,PIK3CD,PIK3R2,PIK3R3,PRPF38B,RRAS,RRAS2,SNRPA,SNRPD2,SNU13,TXNL4A
Altered T Cell and B Cell Signaling in Rheumatoid Arthritis	0	0.00847	#NUM!	RELB,TGFB1,TLR5,TLR6
Atherosclerosis Signaling	0	0.102	#NUM!	ABHD3,COL3A1,CXCL8,ICAM1,LCAT,MMP3,PLA2G4A,PLAAT3,PNPLA3,PRDX6,RELB,TGFB1,VCAM1
Granzyme B Signaling	0	0.0625	#NUM!	DFFA
B Cell Development	0	0.00452	#NUM!	IL7R
TWEAK Signaling	0	0.0833	#NUM!	NFKBIA,NFKBID,RELB
Role of Lipids/Lipid Rafts in the Pathogenesis of Influenza	0	0.1	#NUM!	IFNAR1,IFNE
TNFR1 Signaling	0	0.08	#NUM!	JUN,NFKBIA,NFKBID,RELB
Tumoricidal Function of Hepatic Natural Killer Cells	0	0.0833	#NUM!	DFFA,ICAM1
Intrinsic Prothrombin Activation Pathway	0	0.0244	#NUM!	COL3A1
Mismatch Repair in Eukaryotes	0	0.111	#NUM!	EXO1,MSH2
Assembly of RNA Polymerase I Complex	0	0.0909	#NUM!	TAF1A
Spliceosomal Cycle	0	0.0408	#NUM!	DDX39B,SF3A2
IL-17A Signaling in Gastric Cells	0	0.115	#NUM!	CXCL8,JUN,MAPK3
Hematopoiesis from Pluripotent Stem Cells	0	0.00847	#NUM!	CXCL8,LIF
Fatty Acid Activation	0	0.0667	#NUM!	SLC27A1
Bupropion Degradation	0	0.0833	#NUM!	CYP1A1,CYP1B1
Nicotine Degradation III	0	0.04	#NUM!	CYP1A1,CYP1B1
Isoleucine Degradation I	0	0.0588	#NUM!	HADHA
Androgen Biosynthesis	0	0.0667	#NUM!	GSTA1
Ubiquinol-10 Biosynthesis (Eukaryotic)	0	0.0952	#NUM!	CYP26B1,CYP46A1
Ketogenesis	0	0.0909	#NUM!	HADHA
Melatonin Degradation I	0	0.037	#NUM!	CYP1A1,CYP1B1
Pyrimidine Deoxyribonucleotides De Novo Biosynthesis I	0	0.0435	#NUM!	NME4
Estrogen Biosynthesis	0	0.0952	#NUM!	AKR1B10,AKR1C1/AKR1C2,CYP1A1,CYP1B1
Chondroitin Sulfate Biosynthesis	0	0.0189	#NUM!	CHST2
Dermatan Sulfate Biosynthesis	0	0.0364	#NUM!	CHST2,DSE
Glutathione-mediated Detoxification	0	0.115	#NUM!	ANPEP,GSTA1,MGST3
Dermatan Sulfate Biosynthesis (Late Stages)	0	0.0476	#NUM!	CHST2,DSE
Pentose Phosphate Pathway	0	0.1	#NUM!	PGD
Mevalonate Pathway I	0	0.0769	#NUM!	HADHA
Mitochondrial L-carnitine Shuttle Pathway	0	0.105	#NUM!	CPT1A,SLC27A1
Phenylalanine Degradation IV (Mammalian, via Side Chain)	0	0.0714	#NUM!	ALDH3A2
Bile Acid Biosynthesis, Neutral Pathway	0	0.0769	#NUM!	AKR1C1/AKR1C2
Retinol Biosynthesis	0	0.0952	#NUM!	AKR1B10,DHRS3,PNPLA3,RDH10
Dolichyl-diphosphooligosaccharide Biosynthesis	0	0.1	#NUM!	ALG6
Chondroitin Sulfate Biosynthesis (Late Stages)	0	0.0222	#NUM!	CHST2
Salvage Pathways of Pyrimidine Deoxyribonucleotides	0	0.111	#NUM!	TYMP
Superpathway of Melatonin Degradation	0	0.0339	#NUM!	CYP1A1,CYP1B1
Histidine Degradation VI	0	0.111	#NUM!	CYP26B1,CYP46A1
Acetone Degradation I (to Methylglyoxal)	0	0.114	#NUM!	AKR1B10,CYP1A1,CYP1B1,PTGR1
Glucocorticoid Biosynthesis	0	0.1	#NUM!	GSTA1
Mineralocorticoid Biosynthesis	0	0.111	#NUM!	GSTA1
UDP-N-acetyl-D-galactosamine Biosynthesis II	0	0.0833	#NUM!	GPI
Fatty Acid β-oxidation I	0	0.0625	#NUM!	HADHA,SLC27A1
Methionine Degradation I (to Homocysteine)	0	0.087	#NUM!	AHCY,PRMT1
Superpathway of Geranylgeranyldiphosphate Biosynthesis I (via Mevalonate)	0	0.0588	#NUM!	HADHA
Cysteine Biosynthesis III (mammalia)	0	0.08	#NUM!	AHCY,PRMT1
Granulocyte Adhesion and Diapedesis	0	0.092	#NUM!	C5AR1,CCR10,CCR7,CLDN15,CXCL3,CXCL8,GNAI2,HRH1,ICAM1,JAM3,MMP2,MMP28,MMP3,MSN,SDC2,VCAM1
Parkinson's Signaling	0	0.0625	#NUM!	PARK7
Endoplasmic Reticulum Stress Pathway	0	0.0952	#NUM!	ERN1,XBP1
Antigen Presentation Pathway	0	0.0789	#NUM!	PSMB6,TAP1,TAPBP
Phototransduction Pathway	0	0.0755	#NUM!	GNB1,GNB3,PRKAG1,PRKAG2
Apelin Liver Signaling Pathway	0	0.115	#NUM!	COL3A1,IRS1,PDGFRB
Complement System	0	0.0556	#NUM!	C1QBP,C5AR1

## Sheet: (Sheet 3)72-h exposure to A0
© 2000-2023 QIAGEN. All rights reserved.
Ingenuity Canonical Pathways	-log(p-value)	Ratio	z-score	Molecules
Oxidative Phosphorylation	6.27	0.481	-5.94	ATP5F1A,ATP5F1B,ATP5F1C,ATP5F1E,ATP5MC3,ATP5MF,ATP5PB,ATP5PD,ATP5PF,COX10,COX5A,COX5B,COX6A1,COX6B1,COX6C,COX7A1,COX7A2,COX7A2L,COX7B,COX7C,CYB5A,CYB5B,CYCS,MT-ATP6,MT-CO1,MT-CO2,MT-CO3,MT-CYB,MT-ND1,MT-ND2,MT-ND5,NDUFA12,NDUFA3,NDUFA4,NDUFA6,NDUFA7,NDUFA8,NDUFB10,NDUFB4,NDUFB8,NDUFS4,NDUFS5,NDUFS7,SDHB,UQCR10,UQCRB,UQCRC1,UQCRC2,UQCRFS1,UQCRH,VPS9D1
EIF2 Signaling	17.7	0.538	-5.417	ACTA2,ACTB,ACTG2,AGO1,AGO2,AKT3,CDK11A,DDIT3,EIF1,EIF1AX,EIF2A,EIF2AK1,EIF2AK2,EIF2B2,EIF2S1,EIF2S2,EIF2S3,EIF3A,EIF3D,EIF3E,EIF3F,EIF3G,EIF3H,EIF3I,EIF3J,EIF3L,EIF3M,EIF4A1,EIF4E,EIF4G2,HNRNPA1,HSPA5,KRAS,MAP2K1,MAPK1,MRAS,MYC,NOX4,NRAS,PABPC1,PAIP1,PDPK1,PIK3C2A,PIK3C3,PIK3R3,PIK3R6,PPP1CB,PPP1CC,RAF1,RALA,RAP1A,RAP1B,RAP2A,RAP2B,RASD1,RPL10,RPL11,RPL12,RPL14,RPL17,RPL18A,RPL19,RPL21,RPL22,RPL2…
MSP-RON Signaling In Cancer Cells Pathway	2.35	0.36	-5.286	ACTA2,AKT3,BRAF,CREB1,EGFR,ELF1,ELF2,ELK3,ETS1,ETS2,FLNA,HIF1A,ITGB1,JUN,KRAS,MAP2K1,MAPK1,MET,MRAS,MYC,NFKBIA,NRAS,PIK3C2A,PIK3C3,PIK3R3,PIK3R6,PTK2,RAF1,RALA,RAP1A,RAP1B,RAP2A,RAP2B,RASD1,RELA,RPS6KA3,RRAS2,SMAD2,SOS1,SP1,SRC,STAT3,TCF7L2,VHL,YWHAB,YWHAE,YWHAG,YWHAH,YWHAQ,YWHAZ
MicroRNA Biogenesis Signaling Pathway	7.09	0.437	-4.696	ABL1,AGO1,AGO2,AKT3,CSDE1,DDX1,DDX17,DDX19B,DDX5,DICER1,DIS3,DNAJA2,DROSHA,EGFR,ESR1,EXOSC1,EXOSC10,EXOSC4,EXOSC8,EXOSC9,FGF2,GLE1,HNRNPA1,HNRNPA2B1,HNRNPD,HSP90AB1,HSP90B1,HSPA8,ILF2,KHSRP,KRAS,MAPK1,MAPK11,MAPK12,MRAS,MTCL1,MYC,NDC1,NRAS,NUP205,NUP35,NUP54,NUP58,NUP88,NUP93,NUP98,PIK3C2A,PIK3C3,PIK3R3,PIK3R6,PNPT1,POLR2A,POLR2B,POLR2C,POLR2K,POLR2L,PRKRA,PTGES3,QKI,RALA,RAN,RAP1A,RAP1B,RAP2A,RA…
RAC Signaling	6.28	0.453	-4.621	ABI2,ACTR2,ACTR3,ANK1,ARPC1A,ARPC1B,ARPC2,ARPC3,ARPC5,BAIAP2,BRK1,CDC42,CFL2,CYFIP1,ELK4,IQGAP1,ITGA1,ITGA10,ITGA2,ITGA8,ITGAV,ITGB1,ITGB2,ITGB7,ITGB8,JUN,KRAS,MAP2K1,MAP2K4,MAP3K1,MAPK1,MAPK8,MCF2L,MRAS,NCKAP1,NOX4,NRAS,PIK3C2A,PIK3C3,PIK3R3,PIK3R6,PIP4K2A,PIP4K2C,PIP5K1A,PIP5KL1,PRKCI,PRKCZ,PTK2,RAC1,RAF1,RALA,RAP1A,RAP1B,RAP2A,RAP2B,RASD1,RELA,RHOA,RPS6KB1,RRAS2,SH3RF1,WASF1
ERK5 Signaling	3.9	0.459	-4.352	CREB1,CTF1,EGFR,ELK4,GAB1,GNA13,GNAQ,KRAS,MAP3K2,MAP3K8,MEF2B,MRAS,MYC,NGF,NRAS,PTPN11,RALA,RAP1A,RAP1B,RAP2A,RAP2B,RASD1,RPS6KA3,RPS6KA5,RPS6KB1,RRAS2,SGK1,SRC,YWHAB,YWHAE,YWHAG,YWHAH,YWHAQ,YWHAZ
Neutrophil Extracellular Trap Signaling Pathway	2.48	0.319	-4.346	AGER,AKT3,ARG2,ATP5F1A,ATP5F1B,ATP5F1C,ATP5F1E,ATP5PB,BPI,CASP10,CASP3,CASP7,CHP1,COL10A1,COL11A1,COL11A2,COL13A1,COL18A1,COL19A1,COL24A1,COL25A1,COL26A1,COL27A1,COL4A1,COL4A6,COL5A3,COL6A3,COL8A1,COL9A3,CXCL8,DNASE1,DOCK1,FRK,HIF1A,IFNAR1,ITGA2,ITGB1,ITGB2,JCHAIN,LCAT,LYN,MAP2K1,MAP2K4,MAP2K6,MAP3K7,MAPK1,MAPK10,MAPK11,MAPK12,MAPK8,MAPK9,MMP2,MT-ATP6,MT-CYB,MT-ND1,MT-ND2,MT-ND5,NDUFA12,NDUFA3,ND…
Actin Cytoskeleton Signaling	6.13	0.4	-4.185	ABI2,ACTA2,ACTB,ACTG1,ACTG2,ACTN1,ACTN3,ACTN4,ACTR2,ACTR3,APC2,ARHGAP35,ARHGEF1,ARPC1A,ARPC1B,ARPC2,ARPC3,ARPC5,BAIAP2,BRK1,CDC42,CFL2,CYFIP1,DIAPH3,DOCK1,EZR,FGF1,FGF18,FGF2,FGF5,FGF7,FGF8,FLNA,GNA13,GNG12,IQGAP1,ITGA1,ITGA10,ITGA2,ITGA8,ITGAV,ITGB1,ITGB2,ITGB7,ITGB8,KRAS,MAP2K1,MAPK1,MRAS,MSN,MYH11,MYH2,MYH3,MYL12A,MYL12B,MYL6,MYL9,MYLK,MYLK3,MYO10,MYO18A,NCKAP1,NRAS,PFN1,PFN2,PIK3C2A,PIK3C3,PI…
CXCR4 Signaling	5.6	0.422	-4.036	ADCY1,ADCY5,ADCY9,AKT3,CDC42,CXCL12,DIRAS3,DOCK1,ELMO3,FNBP1,GNA13,GNA14,GNAI3,GNAQ,GNAS,GNB1,GNB1L,GNB4,GNG10,GNG11,GNG12,GNG2,JUN,KRAS,LYN,MAP2K1,MAP2K4,MAPK1,MAPK10,MAPK12,MAPK8,MAPK9,MRAS,MYL12A,MYL12B,MYL6,MYL9,NRAS,PIK3C2A,PIK3C3,PIK3R3,PIK3R6,PLCB1,PLCB3,PLCB4,PRKCI,PRKCZ,PRKD1,PRKD3,PTK2,RAC1,RAF1,RALA,RAP1A,RAP1B,RAP2A,RAP2B,RASD1,RHOA,RHOBTB1,RHOBTB2,RHOC,RHOJ,RHOQ,RHOT1,RHOT2,RHOU,RND3…
Apelin Endothelial Signaling Pathway	5.28	0.432	-3.96	ADCY1,ADCY5,ADCY9,AKT3,ANGPT1,CALM1 (includes others),CCL2,GNA13,GNA14,GNAI3,GNAQ,GNAS,GNB1,GNB1L,GNB4,GNG10,GNG11,GNG12,GNG2,HIF1A,ICAM1,JUN,KRAS,MAP2K1,MAP2K4,MAPK1,MAPK10,MAPK12,MAPK8,MAPK9,MEF2B,MRAS,NRAS,PIK3C2A,PIK3C3,PIK3R3,PIK3R6,PLCB1,PLCB3,PLCB4,PRKAA1,PRKAA2,PRKAG1,PRKAG2,PRKCI,PRKCZ,PRKD1,PRKD3,RAF1,RALA,RAP1A,RAP1B,RAP2A,RAP2B,RASD1,RELA,RPS6KB1,RRAS2,SP1,VCAM1
Integrin Signaling	12.5	0.493	-3.879	ABL1,ACTA2,ACTB,ACTG1,ACTG2,ACTN1,ACTN3,ACTN4,ACTR2,ACTR3,AKT3,ARF1,ARF3,ARF4,ARHGAP5,ARPC1A,ARPC1B,ARPC2,ARPC3,ARPC5,ASAP1,BRAF,CAPN10,CAPN3,CAPN5,CAPN6,CAPNS1,CAV1,CDC42,DIRAS3,DOCK1,FNBP1,ILK,ITGA1,ITGA10,ITGA2,ITGA8,ITGAV,ITGB1,ITGB2,ITGB7,ITGB8,KRAS,MAP2K1,MAP2K4,MAPK1,MAPK8,MRAS,MYL12A,MYL12B,MYL9,MYLK,MYLK3,NCK1,NEDD9,NRAS,PARVA,PFN1,PFN2,PIK3C2A,PIK3C3,PIK3R3,PIK3R6,PLCG2,PPP1CB,PPP1R12A,…
IL-8 Signaling	6.17	0.413	-3.771	AKT3,ANGPT1,BCL2L1,BRAF,CDC42,CHUK,CXCL8,DIRAS3,EGFR,EIF4EBP1,FLT1,FNBP1,GNA13,GNA14,GNAI3,GNAQ,GNAS,GNB1,GNB1L,GNB4,GNG10,GNG11,GNG12,GNG2,GPLD1,ICAM1,IKBKE,IQGAP1,IRAK4,ITGAV,ITGB2,JUN,KRAS,LASP1,MAP2K1,MAP2K4,MAPK1,MAPK10,MAPK12,MAPK8,MAPK9,MMP2,MRAS,MYL12B,MYL9,NAPEPLD,NFKBIA,NOX4,NRAS,PIK3C2A,PIK3C3,PIK3R3,PIK3R6,PLD3,PRKCI,PRKCZ,PRKD1,PRKD3,PTGS2,PTK2,RAB11FIP2,RAC1,RAF1,RALA,RAP1A,RAP1B,RA…
Signaling by Rho Family GTPases	8.6	0.423	-3.71	ACTA2,ACTB,ACTG1,ACTG2,ACTR2,ACTR3,ARHGEF1,ARHGEF16,ARHGEF18,ARHGEF5,ARHGEF9,ARPC1A,ARPC1B,ARPC2,ARPC3,ARPC5,BAIAP2,CDC42,CDC42EP1,CDH11,CDH18,CDH2,CDH23,CDH24,CDH6,CFL2,CYFIP1,DIAPH3,DIRAS3,EZR,FNBP1,GNA13,GNA14,GNAI3,GNAQ,GNAS,GNB1,GNB1L,GNB4,GNG10,GNG11,GNG12,GNG2,IQGAP1,ITGA1,ITGA10,ITGA2,ITGA8,ITGAV,ITGB1,ITGB2,ITGB7,ITGB8,JUN,MAP2K1,MAP2K4,MAP3K10,MAP3K12,MAP3K20,MAPK1,MAPK10,MAPK12,MAPK8,M…
fMLP Signaling in Neutrophils	4.71	0.426	-3.647	ACTR2,ACTR3,ARPC1A,ARPC1B,ARPC2,ARPC3,ARPC5,CALM1 (includes others),CDC42,CHP1,GNA13,GNA14,GNAI3,GNAQ,GNAS,GNB1,GNB1L,GNB4,GNG10,GNG11,GNG12,GNG2,KRAS,MAP2K1,MAPK1,MRAS,NFATC2,NFATC4,NFKBIA,NFKBID,NOX4,NRAS,PIK3C2A,PIK3C3,PIK3R3,PIK3R6,PLCB1,PLCB3,PLCB4,PPP3CB,PPP3R1,PRKCI,PRKCZ,PRKD1,PRKD3,RAC1,RAF1,RALA,RAP1A,RAP1B,RAP2A,RAP2B,RASD1,RELA,RRAS2
Ephrin Receptor Signaling	3.52	0.368	-3.615	ABI1,ABL1,ACP1,ACTR2,ACTR3,ADAM10,AKT3,ANGPT1,ARPC1A,ARPC1B,ARPC2,ARPC3,ARPC5,CDC42,CFL2,CREB1,CXCL12,DOK1,EPHA5,EPHB2,FGF1,GNA13,GNA14,GNAI3,GNAQ,GNAS,GNB1,GNB1L,GNB4,GNG10,GNG11,GNG12,GNG2,GRIN2A,GRIN2B,GRIN2C,GRIN3B,ITGA1,ITGA10,ITGA2,ITGA8,ITGAV,ITGB1,ITGB2,ITGB7,ITGB8,KRAS,MAP2K1,MAP3K14,MAPK1,MRAS,NCK1,NRAS,PTK2,PTPN11,PTPN13,RAC1,RAF1,RALA,RAP1A,RAP1B,RAP2A,RAP2B,RASD1,RGS3,RHOA,RRAS2,SDC2…
Fcγ Receptor-mediated Phagocytosis in Macrophages and Monocytes	4.06	0.441	-3.592	ACTA2,ACTB,ACTG1,ACTG2,ACTR2,ACTR3,AKT3,ARPC1A,ARPC1B,ARPC2,ARPC3,ARPC5,CDC42,DOCK1,EZR,FYB1,GAB2,GPLD1,LYN,MAPK1,MYO5A,NAPEPLD,NCK1,PIK3R3,PIP5K1A,PLD3,PRKCI,PRKCZ,PRKD1,PRKD3,PTEN,RAB11A,RAC1,RPS6KB1,SRC,TLN2,VAMP3,VASP,VAV2,VAV3,YES1
D-myo-inositol (1,4,5,6)-Tetrakisphosphate Biosynthesis	2.11	0.341	-3.539	ACP1,ACP6,ALPL,ATP1A1,CDC25B,DUSP1,DUSP10,DUSP14,DUSP16,DUSP2,DUSP6,ENPP1,FIG4,HACD2,IGBP1,IPMK,MDP1,MINPP1,MTMR2,MTMR6,MTMR9,PAWR,PPFIBP2,PPM1K,PPP1CB,PPP1CC,PPP1R12A,PPP1R12B,PPP1R14A,PPP1R8,PPP2CA,PPP2CB,PPP2R1B,PPP2R2A,PPP2R3A,PPP2R5A,PPP2R5C,PPP2R5E,PPP3CB,PPP3R1,PPP4R1,PPTC7,PRUNE1,PSPH,PTEN,PTPN11,PTPN12,PTPN13,PTPN2,PTPN6,PTPRN,PTPRO,RNGTT,SACM1L,SIRPA,STYX,STYXL1,SYNJ2,UBLCP1,WBP11
D-myo-inositol (3,4,5,6)-tetrakisphosphate Biosynthesis	2.11	0.341	-3.539	ACP1,ACP6,ALPL,ATP1A1,CDC25B,DUSP1,DUSP10,DUSP14,DUSP16,DUSP2,DUSP6,ENPP1,FIG4,HACD2,IGBP1,IPMK,MDP1,MINPP1,MTMR2,MTMR6,MTMR9,PAWR,PPFIBP2,PPM1K,PPP1CB,PPP1CC,PPP1R12A,PPP1R12B,PPP1R14A,PPP1R8,PPP2CA,PPP2CB,PPP2R1B,PPP2R2A,PPP2R3A,PPP2R5A,PPP2R5C,PPP2R5E,PPP3CB,PPP3R1,PPP4R1,PPTC7,PRUNE1,PSPH,PTEN,PTPN11,PTPN12,PTPN13,PTPN2,PTPN6,PTPRN,PTPRO,RNGTT,SACM1L,SIRPA,STYX,STYXL1,SYNJ2,UBLCP1,WBP11
Paxillin Signaling	5.43	0.462	-3.479	ACTA2,ACTB,ACTG1,ACTG2,ACTN1,ACTN3,ACTN4,ARF1,CDC42,DOCK1,ITGA1,ITGA10,ITGA2,ITGA8,ITGAV,ITGB1,ITGB2,ITGB7,ITGB8,KRAS,MAP2K4,MAPK1,MAPK10,MAPK11,MAPK12,MAPK8,MAPK9,MRAS,NCK1,NRAS,PARVA,PIK3C2A,PIK3C3,PIK3R3,PIK3R6,PTK2,PTPN12,RAC1,RALA,RAP1A,RAP1B,RAP2A,RAP2B,RASD1,RRAS2,SOS1,SRC,TLN2,VCL
PAK Signaling	3.39	0.402	-3.452	ARHGAP10,CASP3,CDC42,CFL2,DSCAM,ITGA1,ITGA10,ITGA2,ITGA8,ITGAV,ITGB1,ITGB2,ITGB7,ITGB8,KRAS,MAP2K1,MAP2K4,MAPK1,MAPK10,MAPK12,MAPK8,MAPK9,MRAS,MYL12A,MYL12B,MYL6,MYL9,MYLK,NCK1,NRAS,PIK3C2A,PIK3C3,PIK3R3,PIK3R6,PTK2,RAC1,RAF1,RALA,RAP1A,RAP1B,RAP2A,RAP2B,RASD1,RRAS2,SHC1,SOS1,WASL
14-3-3-mediated Signaling	6.63	0.468	-3.429	AKT3,FOXO1,JUN,KRAS,MAP2K1,MAP2K4,MAPK1,MAPK10,MAPK12,MAPK8,MAPK9,MAPT,MRAS,NRAS,PDCD6IP,PDIA3,PIK3C2A,PIK3C3,PIK3R3,PIK3R6,PLCB1,PLCB3,PLCB4,PLCD4,PLCG2,PLCH2,PRKCI,PRKCZ,PRKD1,PRKD3,RAF1,RALA,RAP1A,RAP1B,RAP2A,RAP2B,RASD1,RRAS2,SRC,SRPK2,STK11,STRADA,TSC1,TSC2,TUBA1B,TUBA1C,TUBA8,TUBB,TUBB2B,TUBB3,TUBB6,TUBG1,YAP1,YWHAB,YWHAE,YWHAG,YWHAH,YWHAQ,YWHAZ
Renal Cell Carcinoma Signaling	2.67	0.41	-3.4	AKT3,CDC42,ELOC,ETS1,FH,GAB1,HIF1A,JUN,KRAS,MAP2K1,MAPK1,MET,MRAS,NRAS,PIK3C2A,PIK3C3,PIK3R3,PIK3R6,PTPN11,RAC1,RAF1,RALA,RAP1A,RAP1B,RAP2A,RAP2B,RASD1,RBX1,RRAS2,SLC2A1,SOS1,VHL
HGF Signaling	8.02	0.489	-3.394	AKT3,CDC42,CDK2,CDKN2A,DOCK1,ELF1,ELF2,ELK3,ETS1,ETS2,GAB1,IL6,ITGA1,ITGA10,ITGA2,ITGA8,ITGAV,ITGB1,ITGB2,ITGB7,ITGB8,JUN,KRAS,MAP2K1,MAP2K4,MAP3K1,MAP3K10,MAP3K12,MAP3K14,MAP3K2,MAP3K6,MAP3K7,MAP3K8,MAPK1,MAPK10,MAPK12,MAPK8,MAPK9,MET,MRAS,NRAS,PIK3C2A,PIK3C3,PIK3R3,PIK3R6,PLCG2,PRKCI,PRKCZ,PRKD1,PRKD3,PTGS2,PTK2,PTPN11,RAC1,RAF1,RALA,RAP1A,RAP1B,RAP2A,RAP2B,RASD1,RRAS2,SOS1,STAT3
Insulin Receptor Signaling	2.82	0.375	-3.355	ACLY,AKT3,EIF2B2,EIF4E,EIF4EBP1,EPM2A,FOXO1,GAB1,GYS1,JAK1,KRAS,MAP2K1,MAPK1,MAPK8,MRAS,NCK1,NRAS,PDPK1,PIK3C2A,PIK3C3,PIK3R3,PIK3R6,PPP1CB,PPP1CC,PPP1R12A,PPP1R14A,PRKACB,PRKAG1,PRKAG2,PRKCI,PRKCZ,PTEN,PTPN11,RAF1,RALA,RAP1A,RAP1B,RAP2A,RAP2B,RASD1,RHOQ,RPS6KB1,RPTOR,RRAS2,SGK1,SHC1,SOS1,SYNJ2,TSC1,TSC2,VAMP2
RAN Signaling	3.1	0.647	-3.317	CSE1L,IPO5,KPNA1,KPNA2,KPNA3,KPNA4,KPNA6,KPNB1,RAN,RANBP2,TNPO1
IL-3 Signaling	3.24	0.43	-3.307	AKT3,CHP1,FOXO1,GAB2,JAK1,JUN,KRAS,MAP2K1,MAPK1,MRAS,NRAS,PIK3C2A,PIK3C3,PIK3R3,PIK3R6,PPP3CB,PPP3R1,PRKCI,PRKCZ,PRKD1,PRKD3,PTPN6,RAC1,RAF1,RALA,RAP1A,RAP1B,RAP2A,RAP2B,RASD1,RRAS2,SHC1,SOS1,STAT3
tRNA Charging	2.5	0.474	-3.3	AARS2,CARS1,DARS1,EPRS1,FARSB,GARS1,IARS1,KARS1,LARS1,MARS1,NARS1,RARS1,RARS2,TARS1,VARS2,WARS1,WARS2,YARS1
Spliceosomal Cycle	1.24	0.367	-3.3	AQR,BCAS2,CDC5L,CWC15,CWC25,DHX15,HSPA8,ISY1,MAGOH,MAGOHB,PLRG1,PRPF18,RBMX2,SF1,SF3A2,SF3A3,SF3B4,SF3B6
Acute Myeloid Leukemia Signaling	1.62	0.356	-3.272	AKT3,BRAF,EIF4EBP1,FLT3LG,IDH2,IDH3G,KRAS,MAP2K1,MAP2K4,MAP2K6,MAPK1,MRAS,MYC,NRAS,PIK3C2A,PIK3C3,PIK3R3,PIK3R6,RAF1,RALA,RAP1A,RAP1B,RAP2A,RAP2B,RASD1,RELA,RPS6KB1,RRAS2,RUNX1,SOS1,STAT3,TCF7L2
RHOA Signaling	6.39	0.467	-3.266	ABL2,ACTA2,ACTB,ACTG1,ACTG2,ACTR2,ACTR3,ARHGAP35,ARHGAP5,ARHGEF1,ARPC1A,ARPC1B,ARPC2,ARPC3,ARPC5,BAIAP2,CDC42EP1,CFL2,DLC1,EZR,GNA13,MSN,MYL12A,MYL12B,MYL6,MYL9,MYLK,MYLK3,NEDD4,NRP2,PFN1,PFN2,PIP4K2A,PIP4K2C,PIP5K1A,PIP5KL1,PLEKHG5,PPP1CB,PPP1R12A,PPP1R12B,PTK2,RDX,RHOA,RHPN1,RHPN2,RND3,RTKN,SEPTIN10,SEPTIN11,SEPTIN2,SEPTIN3,SEPTIN6,SEPTIN7,SEPTIN8,SEPTIN9,TTN,WASF1
PI3K/AKT Signaling	4.27	0.384	-3.266	AKT3,BCL2L1,CHUK,EIF4E,EIF4EBP1,EPM2A,FOXO1,GAB1,GAB2,GYS1,HSP90AB1,HSP90B1,IFNAR1,IFNLR1,IKBKE,IL17RA,IL17RC,IL17RE,IL1RL2,IL27RA,IL31RA,ILK,ITGA1,ITGA10,ITGA2,ITGA8,ITGAV,ITGB1,ITGB2,ITGB7,ITGB8,JAK1,KRAS,MAP2K1,MAP3K8,MAPK1,MRAS,NFKBIA,NFKBID,NRAS,PDPK1,PIK3R3,PPP2CA,PPP2CB,PPP2R1B,PPP2R2A,PPP2R3A,PPP2R5A,PPP2R5C,PPP2R5E,PTEN,PTGS2,RAF1,RALA,RAP1A,RAP1B,RAP2A,RAP2B,RASD1,RELA,RHEB,RPS6KB1,RRAS…
α-Adrenergic Signaling	2.95	0.396	-3.266	ADCY1,ADCY5,ADCY9,CALM1 (includes others),EPM2A,GNA13,GNA14,GNAI3,GNAQ,GNAS,GNB1,GNB1L,GNB4,GNG10,GNG11,GNG12,GNG2,GYS1,KRAS,MAP2K1,MAPK1,MRAS,NRAS,PHKB,PLCG2,PRKACB,PRKAG1,PRKAG2,PRKCI,PRKCZ,PRKD1,PRKD3,PYGL,RAF1,RALA,RAP1A,RAP1B,RAP2A,RAP2B,RASD1,RRAS2,SLC8A1
3-phosphoinositide Biosynthesis	2.36	0.342	-3.266	ACP1,ACP6,ALPL,ATP1A1,CDC25B,CDIPT,DUSP1,DUSP10,DUSP14,DUSP16,DUSP2,DUSP6,ENPP1,FIG4,HACD2,IGBP1,IPMK,MDP1,MINPP1,MTMR2,MTMR6,MTMR9,PAWR,PIK3C2A,PIK3C3,PIK3R3,PIK3R6,PIP4K2A,PIP4K2C,PIP5K1A,PIP5KL1,PPFIBP2,PPM1K,PPP1CB,PPP1CC,PPP1R12A,PPP1R12B,PPP1R14A,PPP1R8,PPP2CA,PPP2CB,PPP2R1B,PPP2R2A,PPP2R3A,PPP2R5A,PPP2R5C,PPP2R5E,PPP3CB,PPP3R1,PPP4R1,PPTC7,PRUNE1,PSPH,PTEN,PTPN11,PTPN12,PTPN13,PTPN2,PTPN6,…
VEGF Signaling	4.68	0.454	-3.212	ACTA2,ACTB,ACTG1,ACTG2,ACTN1,ACTN3,ACTN4,AKT3,BCL2L1,EIF1,EIF1AX,EIF2B2,EIF2S1,EIF2S2,EIF2S3,FLT1,FOXO1,HIF1A,KRAS,MAP2K1,MAPK1,MRAS,NRAS,PIK3C2A,PIK3C3,PIK3R3,PIK3R6,PLCG2,PTK2,PTPN11,PTPN6,RAF1,RALA,RAP1A,RAP1B,RAP2A,RAP2B,RASD1,RRAS2,SHC1,SOS1,SRC,VCL,YWHAE
Estrogen Receptor Signaling	6.69	0.372	-3.182	ADCY1,ADCY5,ADCY9,AKT3,ARG2,ATP5F1A,ATP5F1B,ATP5F1C,ATP5F1E,ATP5PB,CACNA1A,CACNA1C,CACNA1D,CACNB4,CACNG4,CACNG8,CAV1,CCNC,CFL2,CREB1,DDX5,EGFR,EIF2B2,EIF4E,EIF4EBP1,ESR1,FBXO32,FOXO1,GNA13,GNA14,GNAI3,GNAQ,GNAS,GNB1,GNB1L,GNB4,GNG10,GNG11,GNG12,GNG2,GPER1,GPS2,HIF1A,HNRNPD,HSP90AB1,HSP90B1,JAK1,JUN,KRAS,LEP,LEPR,MAP2K1,MAPK1,MCU,MED1,MED13,MED14,MED16,MED18,MED21,MMP1,MMP15,MMP17,MMP19,MMP2,MMP24…
3-phosphoinositide Degradation	1.71	0.326	-3.175	ACP1,ACP6,ALPL,ATP1A1,CDC25B,DUSP1,DUSP10,DUSP14,DUSP16,DUSP2,DUSP6,ENPP1,FIG4,HACD2,IGBP1,INPP5E,MDP1,MINPP1,MTMR1,MTMR2,MTMR6,MTMR9,PAWR,PPFIBP2,PPM1K,PPP1CB,PPP1CC,PPP1R12A,PPP1R12B,PPP1R14A,PPP1R8,PPP2CA,PPP2CB,PPP2R1B,PPP2R2A,PPP2R3A,PPP2R5A,PPP2R5C,PPP2R5E,PPP3CB,PPP3R1,PPP4R1,PPTC7,PRUNE1,PSPH,PTEN,PTPN11,PTPN12,PTPN13,PTPN2,PTPN6,PTPRN,PTPRO,RNGTT,SACM1L,SIRPA,STYX,STYXL1,SYNJ2,UBLCP1,WBP…
Endocannabinoid Developing Neuron Pathway	2.77	0.378	-3.162	ADCY1,ADCY5,ADCY9,AKT3,BRAF,CREB1,GNAI3,GNB1,GNB1L,GNB4,GNG10,GNG11,GNG12,GNG2,KRAS,MAP2K1,MAP2K4,MAP2K6,MAPK1,MAPK10,MAPK11,MAPK12,MAPK6,MAPK8,MAPK9,MRAS,NRAS,PIK3C2A,PIK3C3,PIK3R3,PIK3R6,PRKACB,PRKAG1,PRKAG2,RAC1,RAF1,RALA,RAP1A,RAP1B,RAP1GAP,RAP2A,RAP2B,RASD1,RHOA,RPTOR,RRAS2,SRC,STAT3
D-myo-inositol-5-phosphate Metabolism	2.56	0.349	-3.159	ACP1,ACP6,ALPL,ATP1A1,CDC25B,DUSP1,DUSP10,DUSP14,DUSP16,DUSP2,DUSP6,ENPP1,FIG4,HACD2,IGBP1,MDP1,MINPP1,MTMR2,MTMR6,MTMR9,PAWR,PIP4K2A,PIP4K2C,PLCB1,PLCB3,PLCB4,PLCD4,PLCG2,PLCH2,PPFIBP2,PPM1K,PPP1CB,PPP1CC,PPP1R12A,PPP1R12B,PPP1R14A,PPP1R8,PPP2CA,PPP2CB,PPP2R1B,PPP2R2A,PPP2R3A,PPP2R5A,PPP2R5C,PPP2R5E,PPP3CB,PPP3R1,PPP4R1,PPTC7,PRUNE1,PSPH,PTEN,PTPN11,PTPN12,PTPN13,PTPN2,PTPN6,PTPRN,PTPRO,RNGTT,SA…
Insulin Secretion Signaling Pathway	5.4	0.382	-3.148	ABCC8,ADCY1,ADCY5,ADCY9,AGO1,AGO2,CACNA1A,CACNA1C,CACNA1D,CACNA1G,CACNA1H,CACNB4,CACNG4,CACNG8,CAMK2A,CAMK2B,CAMK2D,CREB1,DLAT,DLD,EIF1,EIF2A,EIF2B2,EIF2S1,EIF2S2,EIF2S3,EIF4A1,EIF4E,EIF4EBP1,EIF4EBP2,EIF4G2,GCK,GNA14,GNAQ,GNAS,GOSR2,GPAA1,JAK1,LYN,MAPK1,MAPK11,MAPK12,NALCN,NAPB,NAPG,PABPC1,PAIP1,PC,PDHA1,PDHB,PDHX,PDIA3,PIK3C2A,PIK3C3,PIK3R3,PIK3R6,PLCB1,PLCB3,PLCB4,PLCD4,PLCG2,PLCH2,PRKACB,PRKA…
Cholecystokinin/Gastrin-mediated Signaling	4.37	0.427	-3.13	CDC42,DIRAS3,EGFR,FNBP1,GNA13,GNAQ,JUN,KRAS,MAP2K1,MAP2K4,MAP2K6,MAPK1,MAPK10,MAPK12,MAPK8,MAPK9,MEF2B,MRAS,NRAS,PLCB1,PLCB3,PLCB4,PRKCI,PRKCZ,PRKD1,PRKD3,PTGS2,PTK2,RAC1,RAF1,RALA,RAP1A,RAP1B,RAP2A,RAP2B,RASD1,RHOA,RHOBTB1,RHOBTB2,RHOC,RHOJ,RHOQ,RHOT1,RHOT2,RHOU,RND3,RRAS2,SHC1,SOS1,SRC
Pyridoxal 5'-phosphate Salvage Pathway	0.678	0.308	-3.13	BRAF,CDK18,CDK2,CDK6,CDK7,EIF2AK2,GRK5,HIPK1,MAP2K1,MAP2K4,MAP2K6,MAP3K6,MAP3K8,MAPK1,MAPK6,MAPK8,MAPK9,PRKAA1,PRKAA2,SGK1
NUR77 Signaling in T Lymphocytes	0	0.0761	-3.13	CABIN1,CALM1 (includes others),CASP3,CHP1,CYCS,ESRRA,HDAC2,HLA-C,MAP2K1,MAP3K2,MAPK1,PDK1,PPP3CB,PPP3R1,PRKCI,PRKCZ,PRKD1,PRKD3,RPS6KA3,RXRA,SIN3B
Actin Nucleation by ARP-WASP Complex	8.04	0.538	-3.124	ACTR2,ACTR3,ARPC1A,ARPC1B,ARPC2,ARPC3,ARPC5,BAIAP2,CDC42,DIRAS3,FNBP1,ITGA1,ITGA10,ITGA2,ITGA8,ITGAV,ITGB1,ITGB2,ITGB7,ITGB8,KRAS,MRAS,NCK1,NRAS,PPP1R12A,PPP1R12B,RAC1,RALA,RAP1A,RAP1B,RAP2A,RAP2B,RASD1,RHOA,RHOBTB1,RHOBTB2,RHOC,RHOJ,RHOQ,RHOT1,RHOT2,RHOU,RND3,RRAS2,SOS1,VASP,WASF1,WASL,WIPF1
HMGB1 Signaling	3.03	0.371	-3.111	AGER,AKT3,CCL2,CDC42,CXCL8,DIRAS3,FNBP1,HAT1,ICAM1,IL12A,IL6,JUN,KRAS,LEP,MAP2K1,MAP2K4,MAP2K6,MAPK1,MAPK10,MAPK11,MAPK12,MAPK8,MAPK9,MRAS,NGFR,NRAS,PIK3C2A,PIK3C3,PIK3R3,PIK3R6,RAC1,RALA,RAP1A,RAP1B,RAP2A,RAP2B,RASD1,RBBP7,RELA,RHOA,RHOBTB1,RHOBTB2,RHOC,RHOJ,RHOQ,RHOT1,RHOT2,RHOU,RND3,RRAS2,SERPINE1,SP1,TGFB2,TLR4,TNFRSF11B,TNFRSF1B,TNFSF12,TNFSF13B,VCAM1
Regulation of Actin-based Motility by Rho	5.67	0.464	-3.086	ACTA2,ACTB,ACTG2,ACTR2,ACTR3,ARPC1A,ARPC1B,ARPC2,ARPC3,ARPC5,BAIAP2,CDC42,DIRAS3,FNBP1,ITGA1,ITGA10,ITGA2,ITGA8,ITGAV,ITGB1,ITGB2,ITGB7,ITGB8,MYL12A,MYL12B,MYL6,MYL9,MYLK,PFN1,PFN2,PIP4K2A,PIP4K2C,PIP5K1A,PIP5KL1,PPP1CB,PPP1R12A,PPP1R12B,RAC1,RHOA,RHOBTB1,RHOBTB2,RHOC,RHOJ,RHOQ,RHOT1,RHOT2,RHOU,RND3,WASF1,WASL,WIPF1
Senescence Pathway	5.53	0.378	-3.055	ACVR1C,AKT3,ANAPC1,ANAPC13,ANAPC2,BHLHE40,BRAF,CACNA1A,CACNA1C,CACNA1D,CACNB4,CACNG4,CACNG8,CALM1 (includes others),CAPN10,CAPN3,CAPN5,CAPN6,CAPNS1,CBX7,CBX8,CDC25B,CDC27,CDK2,CDK6,CDKN2A,CHP1,CHUK,CXCL8,DLAT,DLD,E2F6,EIF4E,EIF4EBP1,ELF1,ELF2,ELK3,EP400,ETS1,ETS2,FZR1,HBP1,HIPK2,IKBKE,IL6,IRF3,ITSN2,JUN,KRAS,MAP2K1,MAP2K4,MAP2K6,MAP3K7,MAPK1,MAPK12,MAPK6,MCU,MRAS,MRE11,NFATC2,NFATC4,NRAS,PCGF2,PD…
Agrin Interactions at Neuromuscular Junction	4.85	0.5	-3.053	ACTA2,ACTB,ACTG1,ACTG2,CDC42,DAG1,DVL1,EGFR,ERBB2,ERBB3,GABPB1,ITGB1,JUN,KRAS,LAMB1,MAP2K4,MAPK1,MAPK10,MAPK12,MAPK8,MAPK9,MRAS,NRAS,NRG2,PTK2,RAC1,RALA,RAP1A,RAP1B,RAP2A,RAP2B,RASD1,RRAS2,SRC
Thrombin Signaling	5.68	0.4	-3.048	ADCY1,ADCY5,ADCY9,AKT3,ARHGEF1,ARHGEF16,ARHGEF18,ARHGEF28,ARHGEF40,ARHGEF5,ARHGEF9,CAMK2A,CAMK2B,CAMK2D,CDC42,CREB1,DIRAS3,EGFR,FNBP1,GATA2,GNA13,GNA14,GNAI3,GNAQ,GNAS,GNB1,GNB1L,GNB4,GNG10,GNG11,GNG12,GNG2,KRAS,MAP2K1,MAPK1,MAPK11,MAPK12,MRAS,MYL12A,MYL12B,MYL6,MYL9,MYLK,NRAS,PDIA3,PDPK1,PIK3C2A,PIK3C3,PIK3R3,PIK3R6,PLCB1,PLCB3,PLCB4,PLCD4,PLCG2,PLCH2,PPP1CB,PPP1R12A,PPP1R12B,PRKCI,PRKCZ,PRKD1,P…
Tumor Microenvironment Pathway	1.47	0.32	-3.046	AKT3,BRAF,CCL2,CD274,CSF1,CXCL12,CXCL8,FGF1,FGF18,FGF2,FGF5,FGF7,FGF8,FOXO1,HIF1A,HLA-C,ICAM1,IL6,JUN,KRAS,LEP,LEPR,MAP2K1,MAP3K14,MAPK1,MMP1,MMP15,MMP17,MMP19,MMP2,MMP24,MMP28,MRAS,MYC,NRAS,PDCD1LG2,PIK3C2A,PIK3C3,PIK3R3,PIK3R6,PTGS2,RAC1,RAF1,RALA,RAP1A,RAP1B,RAP2A,RAP2B,RASD1,RELA,RRAS2,SLC16A1,SLC1A4,SLC2A1,SLC2A3,STAT3,TGFB2
TGF-β Signaling	5.66	0.479	-3.042	ACVR1C,BMP2,BMPR1A,BMPR1B,CDC42,GSC,INHBA,IRF7,JUN,KRAS,MAP2K1,MAP2K4,MAP2K6,MAP3K7,MAPK1,MAPK11,MAPK12,MAPK8,MAPK9,MRAS,NRAS,PIAS4,PMEPA1,RAF1,RALA,RAP1A,RAP1B,RAP2A,RAP2B,RASD1,RNF111,RRAS2,SERPINE1,SMAD2,SMAD4,SMAD5,SMAD6,SMAD9,SMURF1,SOS1,TAB1,TGFB2,TGFBR1,TGFBR2,TGIF1,ZFYVE9
Gluconeogenesis I	0.772	0.36	-3	ALDOC,BPGM,ENO1,GAPDH,GPI,ME2,ME3,PGAM1,PGK1
IL-2 Signaling	3.16	0.452	-2.985	AKT3,CSNK2A1,CSNK2A2,CSNK2B,JAK1,JUN,KRAS,MAP2K1,MAPK1,MAPK8,MRAS,NRAS,PIK3C2A,PIK3C3,PIK3R3,PIK3R6,PTPN11,RAF1,RALA,RAP1A,RAP1B,RAP2A,RAP2B,RASD1,RRAS2,SHC1,SOCS1,SOS1
Autophagy	3.36	0.362	-2.982	AKT3,ATG14,ATG2A,ATG4B,ATG5,ATG9A,BNIP3,CALM1 (includes others),CHP1,CREB1,DDIT3,DRAM1,EIF2A,ERN1,FGF2,FOXO1,FUNDC1,GABARAPL1,GABARAPL2,GNAI3,GNB1L,GORASP2,HIF1A,JUN,LAMP2,MAP1LC3B,MAP1LC3B2,MAP1LC3C,MAP2K1,MAP2K4,MAPK1,MAPK10,MAPK12,MAPK8,MAPK9,MYC,NGFR,NRBF2,OPTN,PIK3C2A,PIK3C3,PIK3R3,PIK3R6,PLEKHM1,PPP2CA,PPP2CB,PPP2R1B,PPP2R2A,PPP2R3A,PPP2R5A,PPP2R5C,PPP2R5E,PPP3CB,PPP3R1,PRKAA1,PRKAA2,PRKACB…
UVC-Induced MAPK Signaling	5.66	0.569	-2.887	BRAF,EGFR,JUN,KRAS,MAP2K1,MAP2K4,MAPK1,MAPK10,MAPK11,MAPK12,MAPK8,MAPK9,MRAS,NRAS,PRKCI,PRKCZ,PRKD1,PRKD3,RAF1,RALA,RAP1A,RAP1B,RAP2A,RAP2B,RASD1,RRAS2,SMPD1,SRC,TP53
Salvage Pathways of Pyrimidine Ribonucleotides	0.486	0.281	-2.887	AK4,APOBEC3F,APOBEC3G,BRAF,CDK18,CDK2,CDK6,CDK7,CMPK1,EIF2AK2,GRK5,HIPK1,MAP2K1,MAP2K4,MAP2K6,MAP3K6,MAP3K8,MAPK1,MAPK6,MAPK8,MAPK9,NME1,NME3,PRKAA1,PRKAA2,SGK1,UCK2
BMP signaling pathway	3.83	0.438	-2.874	ACVRL1,BMP2,BMPR1A,BMPR1B,CREB1,FST,JUN,KRAS,MAGED1,MAP2K1,MAP2K4,MAP3K7,MAPK1,MAPK10,MAPK11,MAPK12,MAPK8,MAPK9,MRAS,NRAS,PRKACB,PRKAG1,PRKAG2,RAF1,RALA,RAP1A,RAP1B,RAP2A,RAP2B,RASD1,RELA,RRAS2,SMAD4,SMAD5,SMAD6,SMAD9,SMURF1,SOS1,TAB1
CNTF Signaling	2.8	0.446	-2.858	JAK1,KRAS,MAP2K1,MAPK1,MRAS,NRAS,PIK3C2A,PIK3C3,PIK3R3,PIK3R6,PTPN11,RAF1,RALA,RAP1A,RAP1B,RAP2A,RAP2B,RASD1,RPS6KA3,RPS6KA5,RPS6KB1,RRAS2,SOS1,STAT3,TYK2
IGF-1 Signaling	6.89	0.495	-2.846	AKT3,CSNK2A1,CSNK2A2,CSNK2B,FOXO1,IGFBP3,IGFBP4,IGFBP5,JAK1,JUN,KRAS,MAP2K1,MAPK1,MAPK8,MRAS,NEDD4,NRAS,PDPK1,PIK3C2A,PIK3C3,PIK3R3,PIK3R6,PRKACB,PRKAG1,PRKAG2,PRKCI,PRKCZ,PTK2,PTPN11,RAF1,RALA,RAP1A,RAP1B,RAP2A,RAP2B,RASD1,RPS6KB1,RRAS2,SHC1,SOCS1,SOCS2,SOCS4,SOCS6,SOCS7,SOS1,STAT3,YWHAB,YWHAE,YWHAG,YWHAH,YWHAQ,YWHAZ
Endometrial Cancer Signaling	2.66	0.433	-2.837	AKT3,APC2,ERBB2,ILK,KRAS,MAP2K1,MAPK1,MRAS,MYC,NRAS,PDPK1,PIK3C2A,PIK3C3,PIK3R3,PIK3R6,PTEN,RAF1,RALA,RAP1A,RAP1B,RAP2A,RAP2B,RASD1,RRAS2,SOS1,TP53
GM-CSF Signaling	3.65	0.457	-2.785	AKT3,BCL2L1,CAMK2A,CAMK2B,CAMK2D,ETS1,KRAS,LYN,MAP2K1,MAPK1,MRAS,NRAS,PIK3C2A,PIK3C3,PIK3R3,PIK3R6,PPP3CB,PPP3R1,PTPN11,RACK1,RAF1,RALA,RAP1A,RAP1B,RAP2A,RAP2B,RASD1,RRAS2,RUNX1,SHC1,SOS1,STAT3
Ovarian Cancer Signaling	1.06	0.308	-2.785	ABL1,AKT3,BRAF,CDKN2A,DVL1,E2F6,EDN1,EGFR,FZD5,FZD6,FZD7,FZD8,GJA1,HDAC10,HDAC11,HDAC2,KRAS,MAP2K1,MAPK1,MMP2,MRAS,MSH6,NRAS,PA2G4,PIK3C2A,PIK3C3,PIK3R3,PIK3R6,PRKACB,PRKAG1,PRKAG2,PTEN,PTGS2,RAF1,RALA,RAP1A,RAP1B,RAP2A,RAP2B,RASD1,RB1,RPS6KB1,RRAS2,SMO,SRC,TCF7L2,TP53,WNT9A
Role of MAPK Signaling in Promoting the Pathogenesis of Influenza	3.17	0.4	-2.777	ATP6V0A2,ATP6V0C,ATP6V0E1,ATP6V1B2,ATP6V1C1,ATP6V1D,ATP6V1E1,ATP6V1F,ATP6V1G1,BRAF,CASP3,JUN,KRAS,LCAT,MAP2K1,MAP2K4,MAP2K6,MAPK1,MAPK10,MAPK11,MAPK12,MAPK8,MAPK9,MRAS,NFKBIA,NFKBID,NRAS,PLA2G12A,PLA2G4A,PLAAT3,PLAAT4,PNPLA4,PNPLA8,PRDX6,PTGS2,RAF1,RALA,RAP1A,RAP1B,RAP2A,RAP2B,RASD1,RPS6KA3,RRAS2
Role of NFAT in Regulation of the Immune Response	0	0.105	-2.777	AKT3,CABIN1,CALM1 (includes others),CHP1,CHUK,GNA13,GNA14,GNAI3,GNAQ,GNAS,GNB1,GNB1L,GNB4,GNG10,GNG11,GNG12,GNG2,IKBKE,IPO5,JUN,KPNA1,KPNA2,KPNA3,KPNA4,KPNA6,KPNB1,KRAS,LAT,LYN,MAP2K1,MAPK1,MEF2B,MRAS,NFATC2,NFATC4,NFKBIA,NFKBID,NRAS,PIK3C2A,PIK3C3,PIK3R3,PIK3R6,PLCB1,PLCB3,PLCB4,PLCG2,PPP3CB,PPP3R1,RAF1,RALA,RAP1A,RAP1B,RAP2A,RAP2B,RASD1,RCAN1,RELA,RRAS2,SOS1,TNPO1
Gα12/13 Signaling	2.8	0.376	-2.771	AKT3,ARHGEF1,CDC42,CDH11,CDH18,CDH2,CDH23,CDH24,CDH6,CHUK,GNA13,IKBKE,JUN,KRAS,MAP2K1,MAP2K4,MAP3K1,MAPK1,MAPK10,MAPK12,MAPK8,MAPK9,MEF2B,MRAS,MYL12A,MYL12B,MYL6,MYL9,NFKBIA,NFKBID,NRAS,PIK3C2A,PIK3C3,PIK3R3,PIK3R6,PTK2,RAF1,RALA,RAP1A,RAP1B,RAP2A,RAP2B,RASD1,RELA,RHOA,RRAS2,SRC,TBXA2R,VAV2,VAV3
LPS-stimulated MAPK Signaling	5.21	0.482	-2.722	ATF1,CDC42,CHUK,CREB1,IKBKE,JUN,KRAS,MAP2K1,MAP2K4,MAP2K6,MAP3K14,MAP3K7,MAPK1,MAPK10,MAPK11,MAPK12,MAPK8,MAPK9,MRAS,NFKBIA,NFKBID,NRAS,PIK3C2A,PIK3C3,PIK3R3,PIK3R6,PRKCI,PRKCZ,PRKD1,PRKD3,RAC1,RAF1,RALA,RAP1A,RAP1B,RAP2A,RAP2B,RASD1,RELA,RRAS2,TLR4
Role of IL-17F in Allergic Inflammatory Airway Diseases	0.4	0.283	-2.714	CCL2,CREB1,CXCL8,IL17RA,IL17RC,IL6,MAP2K1,MAPK1,RAF1,RELA,RPS6KA3,RPS6KA5,TRAF3IP2
EGF Signaling	2.42	0.429	-2.711	AKT3,CSNK2A1,CSNK2A2,CSNK2B,EGFR,JAK1,JUN,MAP2K1,MAP2K4,MAP3K1,MAPK1,MAPK11,MAPK12,MAPK8,PIK3C2A,PIK3C3,PIK3R3,PIK3R6,RAF1,RPS6KB1,SHC1,SOS1,SRC,STAT3
Polyamine Regulation in Colon Cancer	1.77	0.39	-2.711	AKT3,AZIN1,BRAF,CSNK2A1,CSNK2A2,CSNK2B,EIF5A,EIF5A2,GNB1L,JUN,KRAS,MAP2K1,MAP2K4,MAP2K6,MAPK1,MYC,RAF1,RHOA,RPTOR,SAT2,SMS,TCF7L2,TP53
Bladder Cancer Signaling	2.02	0.36	-2.683	ABL1,CDKN2A,CXCL8,E2F6,EGFR,ERBB2,FGF1,FGF18,FGF2,FGF5,FGF7,FGF8,HDAC10,HDAC11,HDAC2,KRAS,MAP2K1,MAPK1,MMP1,MMP15,MMP17,MMP19,MMP2,MMP24,MMP28,MRAS,MYC,NRAS,PA2G4,RAF1,RALA,RAP1A,RAP1B,RAP2A,RAP2B,RASD1,RB1,RPS6KA5,RRAS2,THBS1,TP53
Remodeling of Epithelial Adherens Junctions	5.72	0.53	-2.673	ACTA2,ACTB,ACTG1,ACTG2,ACTN1,ACTN3,ACTN4,ACTR2,ACTR3,ARPC1A,ARPC1B,ARPC2,ARPC3,ARPC5,CBLL1,DNM1,DNM1L,IQGAP1,MAPRE1,MET,NME1,RAB5A,RAB5B,RAB7A,RALA,SRC,TUBA1B,TUBA1C,TUBA8,TUBB,TUBB2B,TUBB3,TUBB6,TUBG1,VCL
Renin-Angiotensin Signaling	3.01	0.388	-2.655	ACE,ADCY1,ADCY5,ADCY9,CCL2,GNAQ,JUN,KRAS,MAP2K1,MAP2K4,MAP3K1,MAPK1,MAPK10,MAPK11,MAPK12,MAPK8,MAPK9,MRAS,NRAS,PIK3C2A,PIK3C3,PIK3R3,PIK3R6,PLCG2,PRKACB,PRKAG1,PRKAG2,PRKCI,PRKCZ,PRKD1,PRKD3,PTK2,PTPN6,RAC1,RAF1,RALA,RAP1A,RAP1B,RAP2A,RAP2B,RASD1,RELA,RRAS2,SHC1,SHC2,SOS1,STAT3
Oxytocin Signaling Pathway	3.47	0.35	-2.654	ABCB8,AKT3,ATP2B1,ATP2B3,CACNA1A,CACNA1C,CACNA1D,CACNB4,CACNG4,CACNG8,CALM1 (includes others),CAMKK1,CHP1,CREB1,CTH,CXCL8,EGFR,GAD1,GJA1,GNA13,GNAI3,GNAQ,GNB1,GNB1L,GNB4,GNG10,GNG11,GNG12,GNG2,GUCY1A2,HSPB7,IL6,JMJD7-PLA2G4B,KCNT2,KRAS,LEP,MAP2K4,MAPK1,MAPK10,MAPK11,MAPK12,MAPK6,MAPK8,MAPK9,MRAS,MYH11,MYH2,MYH3,MYL6,MYL9,MYLK,MYO10,MYO18A,NPR2,NPR3,NRAS,PIK3C2A,PIK3C3,PIK3R3,PIK3R6,PLA2G12A,PLA2G…
FAT10 Signaling Pathway	3.97	0.5	-2.646	HTT,MAP1LC3B,PSMA3,PSMA4,PSMA5,PSMB1,PSMB10,PSMB6,PSMB7,PSMC1,PSMC2,PSMC3,PSMC4,PSMC5,PSMC6,PSMD1,PSMD11,PSMD14,PSMD6,PSMD7,PSMD8,PSME2,PSME3,PSME4,PSMF1,SQSTM1,UBA6
Thrombopoietin Signaling	3.43	0.46	-2.646	GAB2,JUN,KRAS,MAP2K1,MAPK1,MRAS,MYC,NRAS,PIK3C2A,PIK3C3,PIK3R3,PIK3R6,PLCG2,PRKCI,PRKCZ,PRKD1,PRKD3,PTPN11,RAF1,RALA,RAP1A,RAP1B,RAP2A,RAP2B,RASD1,RRAS2,SHC1,SOS1,STAT3
PEDF Signaling	2.09	0.381	-2.646	AKT3,BCL2L1,BDNF,CASP7,CHUK,IKBKE,KRAS,MAPK1,MAPK11,MAPK12,MRAS,NFKBIA,NFKBID,NGF,NRAS,PIK3C2A,PIK3C3,PIK3R3,PIK3R6,RAC1,RAF1,RALA,RAP1A,RAP1B,RAP2A,RAP2B,RASD1,RELA,RHOA,RRAS2,TCF7L2,TP53
Estrogen-Dependent Breast Cancer Signaling	1.18	0.338	-2.558	AKR1B10,AKR1C1/AKR1C2,AKT3,CREB1,EGFR,ESR1,HSD17B12,HSD17B2,JUN,KRAS,MAPK1,MRAS,NRAS,PIK3C2A,PIK3C3,PIK3R3,PIK3R6,RALA,RAP1A,RAP1B,RAP2A,RAP2B,RASD1,RELA,RRAS2,SP1,SRC
Glioma Invasiveness Signaling	4.8	0.493	-2.556	CDC42,DIRAS3,FNBP1,ITGAV,KRAS,MAPK1,MMP2,MRAS,NRAS,PIK3C2A,PIK3C3,PIK3R3,PIK3R6,PTK2,RAC1,RALA,RAP1A,RAP1B,RAP2A,RAP2B,RASD1,RHOA,RHOBTB1,RHOBTB2,RHOC,RHOJ,RHOQ,RHOT1,RHOT2,RHOU,RND3,RRAS2,TIMP1,TIMP2,VTN
Neurotrophin/TRK Signaling	2.67	0.41	-2.556	BDNF,CDC42,CREB1,FRS2,GAB1,JUN,KRAS,MAP2K1,MAP2K4,MAP2K6,MAPK1,MAPK8,MRAS,NGF,NGFR,NRAS,PDPK1,PIK3C2A,PIK3C3,PIK3R3,PIK3R6,PTPN11,RAF1,RALA,RAP1A,RAP1B,RAP2A,RAP2B,RASD1,RRAS2,SHC1,SOS1
Endothelin-1 Signaling	2.82	0.356	-2.54	ADCY1,ADCY5,ADCY9,BRAF,CASP10,CASP3,CASP7,EDN1,GAB1,GNA13,GNA14,GNAI3,GNAQ,GNAS,GPLD1,GUCY1A2,JUN,KRAS,LCAT,MAPK1,MAPK10,MAPK11,MAPK12,MAPK6,MAPK8,MAPK9,MRAS,MYC,NAPEPLD,NPR2,NRAS,PDIA3,PIK3C2A,PIK3C3,PIK3R3,PIK3R6,PLA2G12A,PLA2G4A,PLAAT3,PLAAT4,PLCB1,PLCB3,PLCB4,PLCD4,PLCG2,PLCH2,PLD3,PNPLA4,PNPLA8,PRDX6,PRKCI,PRKCZ,PRKD1,PRKD3,PTGS2,RAF1,RALA,RAP1A,RAP1B,RAP2A,RAP2B,RASD1,RRAS2,SHC1,SHC2,SOS1,S…
G Beta Gamma Signaling	3.14	0.388	-2.48	ADCY1,AKT3,CACNA1A,CACNA1C,CACNA1D,CACNA1G,CACNA1H,CACNB4,CACNG4,CACNG8,CAV1,CAV2,CDC42,EGFR,GNA13,GNA14,GNAI3,GNAQ,GNAS,GNB1,GNB1L,GNB4,GNG10,GNG11,GNG12,GNG2,KRAS,MAPK1,MRAS,NRAS,PDPK1,PLCG2,PRKACB,PRKAG1,PRKAG2,PRKCI,PRKCZ,PRKD1,PRKD3,RAF1,RALA,RAP1A,RAP1B,RAP2A,RAP2B,RASD1,RRAS2,SHC1,SOS1,SRC
JAK/STAT Signaling	4.38	0.463	-2.466	AKT3,BCL2L1,GNAQ,IL6,JAK1,JUN,KRAS,MAP2K1,MAPK1,MRAS,NRAS,PIAS2,PIAS4,PIK3C2A,PIK3C3,PIK3R3,PIK3R6,PTPN11,PTPN6,RAF1,RALA,RAP1A,RAP1B,RAP2A,RAP2B,RASD1,RELA,RRAS2,SHC1,SOCS1,SOCS2,SOCS4,SOCS6,SOCS7,SOS1,STAT2,STAT3,TYK2
SPINK1 General Cancer Pathway	2.2	0.41	-2.449	AKT3,EGFR,IL6,JAK1,KRAS,MAP2K1,MAPK1,MRAS,MT1F,MT1X,NRAS,PIK3C2A,PIK3C3,PIK3R3,PIK3R6,RAF1,RALA,RAP1A,RAP1B,RAP2A,RAP2B,RASD1,RRAS2,STAT3,TYK2
Role of NANOG in Mammalian Embryonic Stem Cell Pluripotency	1.33	0.328	-2.449	ACVRL1,AKT3,APC2,BMP2,BMPR1A,BMPR1B,DVL1,FZD5,FZD6,FZD7,FZD8,GAB1,JAK1,KRAS,MAP2K1,MAPK1,MRAS,NRAS,PIK3C2A,PIK3C3,PIK3R3,PIK3R6,RAF1,RALA,RAP1A,RAP1B,RAP2A,RAP2B,RASD1,RRAS2,SHC1,SMAD4,SMAD5,SMAD9,SMO,SOS1,STAT3,TP53,TYK2,WNT9A
Superpathway of Citrulline Metabolism	0.786	0.4	-2.449	ALDH18A1,ARG2,ASS1,CPS1,GLS,OAT
Adrenomedullin signaling pathway	2.93	0.358	-2.433	ADCY1,ADCY5,ADCY9,AKT3,BRAF,C3,CALM1 (includes others),CASP3,CFH,CRCP,CTH,GAD1,GNA14,GNAQ,GNAS,GUCY1A2,HIF1A,KRAS,MAP2K1,MAP2K4,MAP2K6,MAPK1,MAPK10,MAPK11,MAPK12,MAPK6,MAPK8,MAPK9,MMP2,MRAS,MYLK,MYLK3,NPR2,NPR3,NRAS,PDIA3,PIK3C2A,PIK3C3,PIK3R3,PIK3R6,PLCB1,PLCB3,PLCB4,PLCD4,PLCG2,PLCH2,PRKACB,PRKAG1,PRKAG2,PRKG1,PRKG2,PTK2,RAF1,RALA,RAP1A,RAP1B,RAP2A,RAP2B,RASD1,RELA,RRAS2,RXRA,RXRB,SHC1,SHC2,SOS…
HIF1α Signaling	4.04	0.377	-2.425	AKT3,BRAF,CAMK2A,CAMK2B,CAMK2D,CHP1,EDN1,EIF4E,EIF4EBP1,ELOC,FGF2,FLT1,GCK,GPI,HIF1A,HK2,HSPA1A/HSPA1B,HSPA4,HSPA5,HSPA8,HSPA9,IL6,JUN,KDM1A,KRAS,LDHA,LDHB,MAP2K1,MAP2K4,MAP2K6,MAPK1,MET,MMP1,MMP15,MMP17,MMP19,MMP2,MMP24,MMP28,MRAS,NOX4,NRAS,P4HTM,PIK3C2A,PIK3C3,PIK3R3,PIK3R6,PLCG2,PPP3CB,PPP3R1,PRKCI,PRKCZ,PRKD1,PRKD3,RAC1,RACK1,RAF1,RALA,RAN,RAP1A,RAP1B,RAP2A,RAP2B,RASD1,RBX1,RPS6,RPS6KB1,RRAS2…
NGF Signaling	5.22	0.445	-2.38	AKT3,CDC42,CHUK,CREB1,GAB1,IKBKE,KRAS,MAP2K1,MAP2K4,MAP3K1,MAP3K10,MAP3K12,MAP3K14,MAP3K2,MAP3K6,MAP3K7,MAP3K8,MAPK1,MAPK10,MAPK12,MAPK8,MAPK9,MRAS,NGF,NGFR,NRAS,PDPK1,PIK3C2A,PIK3C3,PIK3R3,PIK3R6,PLCG2,PRKCZ,PTPN11,RAC1,RAF1,RALA,RAP1A,RAP1B,RAP2A,RAP2B,RASD1,RELA,RHOA,RPS6KA3,RPS6KA5,RPS6KB1,RRAS2,SHC1,SHC2,SMPD1,SOS1,TP53
SNARE Signaling Pathway	1.93	0.348	-2.359	ADCY1,ADCY5,ADCY9,CACNB4,CALM1 (includes others),CAMK2A,CAMK2B,CAMK2D,CPLX1,GOSR2,GPAA1,HSPA8,MYH11,MYH2,MYH3,MYL6,MYL9,MYO10,MYO18A,NAPB,NAPG,PRKACB,PRKAG1,PRKAG2,RAB11A,RAB1A,RAB22A,RAB27A,RAB2A,RAB6A,RAB7A,RAB8A,RIMS1,SNAP23,STX16,STX1B,STXBP2,STXBP6,SYN1,SYT16,SYT7,UNC13A,VAMP2,VAMP3,VTI1A,VTI1B
Erythropoietin Signaling Pathway	0.565	0.28	-2.359	AKT3,BCL2L1,BIRC2,BIRC3,CXCL8,HIF1A,IL12A,IL6,JUN,KRAS,LEP,MACROH2A2,MAP2K1,MAPK1,MRAS,NFKBIA,NFKBID,NRAS,PDPK1,PIK3C2A,PIK3C3,PIK3R3,PIK3R6,PRKCI,PRKCZ,PRKD1,PRKD3,PTPN6,RAC1,RAF1,RALA,RAP1A,RAP1B,RAP2A,RAP2B,RASD1,RELA,RPS6KB1,RRAS2,SHC1,SHC2,SOS1,SRC,TGFB2,TNFSF12,TNFSF13B,TP53
Oncostatin M Signaling	2.6	0.465	-2.357	EPAS1,JAK1,KRAS,MAP2K1,MAPK1,MMP1,MRAS,NRAS,RAF1,RALA,RAP1A,RAP1B,RAP2A,RAP2B,RASD1,RRAS2,SHC1,SOS1,STAT3,TYK2
TCA Cycle II (Eukaryotic)	1.07	0.409	-2.333	CS,DLD,DLST,FH,IDH3A,IDH3G,OGDHL,SDHB,SUCLG1
Glycolysis I	0.86	0.375	-2.333	ALDOC,BPGM,ENO1,GAPDH,GPI,PFKM,PGAM1,PGK1,TPI1
Superpathway of Inositol Phosphate Compounds	2.95	0.349	-2.321	ACP1,ACP6,ALPL,ATP1A1,CDC25B,CDIPT,DUSP1,DUSP10,DUSP14,DUSP16,DUSP2,DUSP6,ENPP1,FIG4,HACD2,IGBP1,INPP5A,INPP5E,IPMK,ITPKA,ITPKB,ITPKC,MDP1,MINPP1,MTMR2,MTMR6,MTMR9,PAWR,PIK3C2A,PIK3C3,PIK3R3,PIK3R6,PIP4K2A,PIP4K2C,PIP5K1A,PIP5KL1,PLCB1,PLCB3,PLCB4,PLCD4,PLCG2,PLCH2,PPFIBP2,PPM1K,PPP1CB,PPP1CC,PPP1R12A,PPP1R12B,PPP1R14A,PPP1R8,PPP2CA,PPP2CB,PPP2R1B,PPP2R2A,PPP2R3A,PPP2R5A,PPP2R5C,PPP2R5E,PPP3CB,PP…
Regulation of Cellular Mechanics by Calpain Protease	3.58	0.432	-2.294	ACTN1,ACTN3,ACTN4,CAPN10,CAPN3,CAPN5,CAPN6,CAPNS1,CAST,CDK2,CDK6,EGFR,EZR,ITGA1,ITGA10,ITGA2,ITGA8,ITGAV,ITGB1,ITGB2,ITGB7,ITGB8,KRAS,MAPK1,MRAS,NRAS,PTK2,RALA,RAP1A,RAP1B,RAP2A,RAP2B,RASD1,RB1,RRAS2,SRC,TLN2,VCL
Angiopoietin Signaling	1.69	0.368	-2.294	AKT3,ANGPT1,CHUK,FOXO1,IKBKE,KRAS,MRAS,NCK1,NFKBIA,NFKBID,NRAS,PIK3C2A,PIK3C3,PIK3R3,PIK3R6,PTK2,PTPN11,RALA,RAP1A,RAP1B,RAP2A,RAP2B,RASD1,RELA,RRAS2,SOS1,TIE1,TNIP1
Glioblastoma Multiforme Signaling	3.33	0.375	-2.292	AKT3,APC2,CDC42,CDK2,CDK6,CDKN2A,DIRAS3,E2F6,EGFR,FNBP1,FOXO1,FZD5,FZD6,FZD7,FZD8,KRAS,MAP2K1,MAPK1,MRAS,MYC,NRAS,PDIA3,PIK3C2A,PIK3C3,PIK3R3,PIK3R6,PLCB1,PLCB3,PLCB4,PLCD4,PLCG2,PLCH2,PTEN,RAC1,RAF1,RALA,RAP1A,RAP1B,RAP2A,RAP2B,RASD1,RB1,RHOA,RHOBTB1,RHOBTB2,RHOC,RHOJ,RHOQ,RHOT1,RHOT2,RHOU,RND3,RPS6KB1,RRAS2,SHC1,SHC2,SMO,SOS1,SRC,TP53,TSC1,TSC2,WNT9A
B Cell Receptor Signaling	0	0.196	-2.287	ABL1,AKT3,BCL10,BCL2L1,CALM1 (includes others),CAMK2A,CAMK2B,CAMK2D,CDC42,CFL2,CHUK,CREB1,ETS1,FOXO1,GAB1,GAB2,IKBKE,JCHAIN,JUN,KRAS,LYN,MAP2K1,MAP2K4,MAP2K6,MAP3K1,MAP3K10,MAP3K12,MAP3K14,MAP3K2,MAP3K6,MAP3K7,MAP3K8,MAPK1,MAPK11,MAPK12,MAPK8,MAPK9,MRAS,NFATC2,NFATC4,NFKBIA,NFKBID,NRAS,PAG1,PDPK1,PIK3C2A,PIK3C3,PIK3R3,PIK3R6,PLCG2,PPP3CB,PPP3R1,PTEN,PTK2,PTPN11,PTPN6,RAC1,RAF1,RALA,RAP1A,RAP1B,RA…
Human Embryonic Stem Cell Pluripotency	1.72	0.325	-2.25	ACVRL1,AKT3,APC2,BDNF,BMP2,BMPR1A,BMPR1B,BRAF,DVL1,FGF2,FGFR1,FGFRL1,FOXO1,FUT4,FZD5,FZD6,FZD7,FZD8,HSP90AB1,HSP90B1,ID1,ID3,INHBA,JAK1,KRAS,MAP2K1,MAP2K4,MAP2K6,MAPK1,MRAS,MYC,NGF,NRAS,PDPK1,PIK3C2A,PIK3C3,PIK3R3,PIK3R6,PRKCI,PRKCZ,PRKD1,PRKD3,RAF1,RALA,RAP1A,RAP1B,RAP2A,RAP2B,RASD1,RRAS2,SMAD2,SMAD4,SMAD5,SMAD6,SMAD9,SMO,SOS1,STAT3,TBX3,TGFB2,TGFBR1,TGFBR2,TYK2,WNT9A
Melanoma Signaling	2.83	0.46	-2.236	AKT3,BRAF,CDKN2A,KRAS,MAP2K1,MAPK1,MRAS,NRAS,PIK3C2A,PIK3C3,PIK3R3,PIK3R6,PTEN,RAF1,RALA,RAP1A,RAP1B,RAP2A,RAP2B,RASD1,RB1,RRAS2,TP53
Coronavirus Replication Pathway	2.75	0.476	-2.236	ACE,ARCN1,COPA,COPB1,COPB2,COPG1,COPZ1,CTSL,DDX1,HNRNPA1,IFITM1,IFITM10,TUBA1B,TUBA1C,TUBA8,TUBB,TUBB2B,TUBB3,TUBB6,ZCRB1
Unfolded protein response	1.94	0.371	-2.236	ATF6,CANX,CEBPD,CEBPG,CEBPZ,DDIT3,DNAJA1,DNAJA2,DNAJB11,DNAJB12,DNAJB4,DNAJB6,DNAJB9,DNAJC15,DNAJC17,DNAJC18,DNAJC3,DNAJC6,DNAJC8,EDEM1,EIF2A,ERN1,HSP90B1,HSPA1A/HSPA1B,HSPA4,HSPA5,HSPA8,HSPA9,MAPK8,PDIA6,SCAP,SEL1L,XBP1
ILK Signaling	6.6	0.423	-2.224	ACTA2,ACTB,ACTG1,ACTG2,ACTN1,ACTN3,ACTN4,AKT3,BMP2,CASP3,CDC42,CFL2,CREB1,DIRAS3,DOCK1,FBLIM1,FERMT2,FLNA,FLNB,FNBP1,HIF1A,ILK,ITGB1,ITGB2,ITGB7,ITGB8,JUN,KRT18,LIMS2,MAP2K4,MAP2K6,MAPK1,MAPK10,MAPK12,MAPK8,MAPK9,MUC1,MYC,MYH11,MYH2,MYH3,MYL6,MYL9,MYO10,MYO18A,NACA,PARVA,PDPK1,PIK3C2A,PIK3C3,PIK3R3,PIK3R6,PPP1R12A,PPP2CA,PPP2CB,PPP2R1B,PPP2R2A,PPP2R3A,PPP2R5A,PPP2R5C,PPP2R5E,PTEN,PTGS2,PTK2,RAC1,…
Telomerase Signaling	5.57	0.467	-2.214	ABL1,AKT3,DKC1,EGFR,ELF1,ELF2,ELK3,ETS1,ETS2,HDAC10,HDAC11,HDAC2,HSP90AB1,HSP90B1,KRAS,MAP2K1,MAPK1,MRAS,MYC,NRAS,PDPK1,PIK3C2A,PIK3C3,PIK3R3,PIK3R6,PPP2CA,PPP2CB,PPP2R1B,PPP2R2A,PPP2R3A,PPP2R5A,PPP2R5C,PPP2R5E,PTGES3,RAF1,RALA,RAP1A,RAP1B,RAP2A,RAP2B,RASD1,RB1,RRAS2,SHC1,SOS1,SP1,TEP1,TERF2IP,TP53
Macropinocytosis Signaling	4.02	0.461	-2.2	ABI1,ACTN4,ANKFY1,CDC42,CSF1,ITGB1,ITGB2,ITGB7,ITGB8,KRAS,MET,MRAS,NGF,NRAS,PIK3C2A,PIK3C3,PIK3R3,PIK3R6,PLCG2,PRKCI,PRKCZ,PRKD1,PRKD3,RAB5A,RAC1,RALA,RAP1A,RAP1B,RAP2A,RAP2B,RASD1,RHOA,RRAS2,SRC,USP6NL
RANK Signaling in Osteoclasts	3.95	0.443	-2.197	AKT3,BIRC2,BIRC3,CALM1 (includes others),CHP1,CHUK,IKBKE,JUN,MAP2K1,MAP2K4,MAP2K6,MAP3K1,MAP3K10,MAP3K12,MAP3K14,MAP3K2,MAP3K6,MAP3K7,MAP3K8,MAPK1,MAPK10,MAPK11,MAPK12,MAPK8,MAPK9,NFATC2,NFKBIA,NFKBID,PIK3C2A,PIK3C3,PIK3R3,PIK3R6,PPP3CB,PPP3R1,RAF1,RELA,SRC,TAB2,TRAF5
ABRA Signaling Pathway	2.59	0.398	-2.197	ACTA2,ACTB,ACTG1,ACTG2,ACTN1,ACTR3,CALD1,CFL2,CHP1,CPT1B,DMD,ESRRA,IL6,ITGB1,JUND,MAP2K4,MAPK10,MAPK12,MAPK8,MAPK9,MEF2B,MYH11,MYL9,MYOCD,NOL3,PPP1R14A,PPP3CB,PPP3R1,RHOA,SVIL,TAGLN,TPM1,TPM3,TPM4,VCL
Systemic Lupus Erythematosus In B Cell Signaling Pathway	0	0.166	-2.194	AKT3,BCL10,BCL2L1,CALM1 (includes others),CD72,CHP1,CXCL8,FOXO1,GAB1,IFIT2,IFNAR1,IL12A,IL6,IRAK4,IRF3,IRF7,JAK1,JUN,KRAS,LEP,LYN,MAP2K1,MAP3K14,MAP3K7,MAPK1,MAVS,MRAS,MYC,NFATC2,NFATC4,NRAS,PAG1,PDPK1,PIK3C2A,PIK3C3,PIK3R3,PIK3R6,PLAAT4,PLCG2,PPP3CB,PPP3R1,PRKCI,PRKCZ,PRKD1,PRKD3,PTPN11,PTPN6,RAC1,RAF1,RALA,RAP1A,RAP1B,RAP2A,RAP2B,RASD1,RASGRP1,RASGRP2,RASGRP3,RELA,RRAS2,SHC1,SHC2,SOS1,SRC,STAT2…
Glioma Signaling	1.93	0.352	-2.191	ABL1,AKT3,CALM1 (includes others),CAMK2A,CAMK2B,CAMK2D,CDK6,CDKN2A,E2F6,EGFR,HDAC10,HDAC11,HDAC2,IDH2,IDH3G,KRAS,MAP2K1,MAPK1,MRAS,NRAS,PA2G4,PIK3C2A,PIK3C3,PIK3R3,PIK3R6,PLCG2,PRKCI,PRKCZ,PRKD1,PRKD3,PTEN,RAF1,RALA,RAP1A,RAP1B,RAP2A,RAP2B,RASD1,RB1,RRAS2,SHC1,SOS1,TP53
FGF Signaling	1.67	0.36	-2.191	AKT3,CREB1,FGF1,FGF18,FGF2,FGF5,FGF7,FGF8,FGFR1,FGFRL1,FRS2,GAB1,MAP2K1,MAP2K6,MAP3K1,MAPK1,MAPK11,MAPK12,MAPK8,MET,PIK3C2A,PIK3C3,PIK3R3,PIK3R6,PTPN11,PTPN6,RAC1,RAF1,RPS6KA5,SOS1,STAT3
Reelin Signaling in Neurons	6.15	0.449	-2.138	ACTR2,ACTR3,AKT3,APOE,ARHGEF1,ARHGEF16,ARHGEF18,ARHGEF28,ARHGEF40,ARHGEF5,ARHGEF9,ARPC1A,ARPC1B,ARPC2,ARPC3,ARPC5,CAMK2A,CAMK2B,CAMK2D,CDC42,CDH2,DNAH1,FRK,GRIN2A,GRIN2B,GRIN2C,GRIN3B,ITGB1,LRP8,LYN,MAP1B,MAP2K1,MAP2K4,MAP2K6,MAP3K10,MAPK1,MAPK10,MAPK12,MAPK8,MAPK8IP2,MAPK8IP3,MAPK9,MAPT,NDEL1,NECTIN3,PAFAH1B2,PDK1,PDK3,PIK3C2A,PIK3C3,PIK3R3,PIK3R6,RAC1,RAP1A,RAP1B,RELN,RHOA,SRC,VLDLR,WASF1,WASL,…
Hepatic Fibrosis Signaling Pathway	7.25	0.375	-2.136	ACTA2,ACVR1C,AKT3,APC2,BRAF,BRD4,CACNA1A,CACNA1C,CACNA1D,CACNB4,CACNG4,CACNG8,CALM1 (includes others),CASP3,CCL2,CDC42,CHUK,COL10A1,COL11A2,COL18A1,COL5A3,CREB1,CXCL8,DIRAS3,DVL1,DVL2,DVL3,EDN1,FGF2,FGFR1,FLT1,FNBP1,FOXO1,FTH1,FTL,FZD5,FZD6,FZD7,FZD8,GLI2,GLIS1,GNAI3,HIF1A,ICAM1,IKBKE,IL17RA,IL1RAPL2,IL1RL2,IRAK4,ITGA1,ITGA10,ITGA2,ITGA8,ITGAV,ITGB1,ITGB2,ITGB7,ITGB8,JAK1,JUN,KRAS,LEP,LEPR,LRP1,L…
CSDE1 Signaling Pathway	2.19	0.418	-2.132	AGO1,AGO2,AKT3,CCL2,CDK11A,CNOT6,CSDE1,DCP2,DDX6,HNRNPC,HNRNPD,LINC00205,LSM14A,MYC,PABPC1,PABPN1,PAIP1,PTEN,PUM1,RAC1,RPL9,SNAI1,SYNCRIP
Non-Small Cell Lung Cancer Signaling	1.88	0.366	-2.132	ABL1,AKT3,CDK6,CDKN2A,E2F6,EGFR,ERBB2,HDAC10,HDAC11,HDAC2,KRAS,MAP2K1,MAPK1,MRAS,NRAS,PA2G4,PDPK1,PIK3C2A,PIK3C3,PIK3R3,PIK3R6,RAF1,RALA,RAP1A,RAP1B,RAP2A,RAP2B,RASD1,RB1,RRAS2,RXRA,RXRB,SOS1,TP53
FLT3 Signaling in Hematopoietic Progenitor Cells	3	0.42	-2.121	AKT3,CREB1,EIF4E,EIF4EBP1,FLT3LG,GAB2,KRAS,MAP2K1,MAPK1,MAPK11,MAPK12,MRAS,NRAS,PDPK1,PIK3C2A,PIK3C3,PIK3R3,PIK3R6,PTPN11,RAF1,RALA,RAP1A,RAP1B,RAP2A,RAP2B,RASD1,RPS6KA3,RPS6KA5,RPS6KB1,RRAS2,SHC1,SOS1,STAT2,STAT3
NF-κB Activation by Viruses	3	0.423	-2.121	AKT3,CHUK,EIF2AK2,IKBKE,ITGA2,ITGAV,ITGB1,KRAS,MAP3K1,MAP3K14,MAPK1,MRAS,NFKBIA,NFKBID,NRAS,PIK3C2A,PIK3C3,PIK3R3,PIK3R6,PRKCI,PRKCZ,PRKD1,PRKD3,RAF1,RALA,RAP1A,RAP1B,RAP2A,RAP2B,RASD1,RELA,RRAS2,TNFRSF14
Apelin Muscle Signaling Pathway	1.62	0.396	-2.121	AKT3,GNA13,GNA14,GNAI3,GNAQ,GNAS,GNB1,GNB1L,GNB4,GNG10,GNG11,GNG12,GNG2,MRAS,PRKAA1,PRKAA2,PRKAG1,PRKAG2,TFAM
Calcium-induced T Lymphocyte Apoptosis	0	0.0474	-2.111	ATP2A2,CABIN1,CALM1 (includes others),CHP1,HDAC2,NFATC2,PPP3CB,PPP3R1,PRKCI,PRKCZ,PRKD1,PRKD3
Serotonin Receptor Signaling	3.96	0.335	-2.109	ADCY1,ADCY5,ADCY9,ADRA1D,ADRA2C,AKT3,ARFGEF2,BDNF,BRAF,BST1,CACNA1A,CACNA1C,CACNA1D,CACNA1G,CACNA1H,CACNB4,CACNG4,CACNG8,CALM1 (includes others),CAMK2A,CAMK2B,CAMK2D,CASP3,CAV1,CAV2,CDC42,CDK2,CREB1,CXCL8,DIRAS3,EDN1,EIF4EBP1,FNBP1,FOXO1,FRK,GAP43,GNA13,GNA14,GNAI3,GNAQ,GNAS,GNB1,GNB1L,GNB4,GNG10,GNG11,GNG12,GNG2,GPLD1,H3-3A/H3-3B,HIF1A,HTR1B,HTR6,HTR7,IL12A,IL6,ITGB1,JUN,KRAS,LCAT,LEP,LYN,MAP1LC…
Pulmonary Healing Signaling Pathway	3.83	0.376	-2.092	BMPR1A,BMPR1B,BRAF,CDC42,CFL2,CXCL12,EGFR,ETV5,FGF7,FGFR1,FRK,FZD5,FZD6,FZD7,FZD8,HIF1A,IDH2,JAG1,KRAS,LYN,MAP2K4,MAPK1,MAPK10,MAPK11,MAPK12,MAPK8,MAPK9,MMP1,MMP15,MMP17,MMP19,MMP2,MMP24,MMP28,MRAS,MYC,NFKBIA,NGFR,NOTCH1,NOTCH2,NOTCH3,NRAS,PRKAA1,PRKAA2,PRKAG1,PRKAG2,PRKCI,PRKCZ,PRKD1,PRKD3,RAC1,RAF1,RALA,RAP1A,RAP1B,RAP2A,RAP2B,RASD1,RRAS2,SMAD5,SMAD9,SMO,SOS1,SRC,STAT3,TCF7L2,TGFB2,THBS1,TLR4,T…
Synaptogenesis Signaling Pathway	3.57	0.346	-2.069	ACTR2,ACTR3,ADCY1,ADCY5,ADCY9,AKT3,AP2M1,APOE,ARPC1A,ARPC1B,ARPC2,ARPC3,ARPC5,BDNF,BRAF,CACNB4,CALM1 (includes others),CAMK2A,CAMK2B,CAMK2D,CDC42,CDH11,CDH18,CDH2,CDH23,CDH24,CDH6,CPLX1,CREB1,EIF4EBP1,EIF4EBP2,EPHA5,EPHB2,GOSR2,GPAA1,GRIA1,GRIN2A,GRIN2B,GRIN2C,GRIN3B,GRM4,HSPA8,ITSN2,KRAS,LRP1,LRP8,LYN,MAP1B,MAPK1,MAPT,MRAS,NAP1L1,NAP1L4,NAPB,NAPG,NECTIN3,NLGN2,NLGN3,NRAS,NRXN3,PIK3C2A,PIK3C3,PIK…
GNRH Signaling	4.9	0.399	-2.066	ADCY1,ADCY5,ADCY9,CACNA1A,CACNA1C,CACNA1D,CACNA1G,CACNA1H,CACNB4,CACNG4,CACNG8,CALM1 (includes others),CAMK2A,CAMK2B,CAMK2D,CDC42,CREB1,EGFR,GNA14,GNAI3,GNAQ,GNAS,GNB1,GNB1L,GNB4,GNG10,GNG11,GNG12,GNG2,GNRH2,JUN,KRAS,MAP2K1,MAP2K4,MAP2K6,MAP3K1,MAP3K10,MAP3K12,MAP3K14,MAP3K2,MAP3K6,MAP3K7,MAP3K8,MAPK1,MAPK10,MAPK11,MAPK12,MAPK8,MAPK9,MMP2,MRAS,NRAS,PLCB1,PLCB3,PLCB4,PRKACB,PRKAG1,PRKAG2,PRKCI,PRK…
IL-7 Signaling Pathway	0.505	0.288	-2.065	AKT3,CDK2,FOXO1,JAK1,JUN,LYN,MAPK1,MAPK11,MAPK12,MET,MYC,PDPK1,PIK3C2A,PIK3C3,PIK3R3,PIK3R6,PTK2,SHC1,SLC2A1,SOCS1,SOS1
Phospholipase C Signaling	0	0.154	-2.065	ADCY1,ADCY5,ADCY9,AHNAK,ARHGEF1,ARHGEF16,ARHGEF18,ARHGEF5,ARHGEF9,CALM1 (includes others),CDC42,CHP1,CREB1,DIRAS3,FNBP1,GNA13,GNAQ,GNAS,GNB1,GNB1L,GNB4,GNG10,GNG11,GNG12,GNG2,GPLD1,HDAC10,HDAC11,HDAC2,ITGA1,ITGA10,ITGA2,ITGA8,ITGAV,ITGB1,ITGB2,ITGB7,ITGB8,JCHAIN,JMJD7-PLA2G4B,KRAS,LAT,LYN,MAP2K1,MAPK1,MEF2B,MRAS,MYL12A,MYL12B,MYL6,MYL9,NAPEPLD,NFATC2,NFATC4,NRAS,PEBP1,PLA2G12A,PLA2G4A,PLCB1,PLCB3…
CCR3 Signaling in Eosinophils	2.78	0.377	-2.043	CALM1 (includes others),CFL2,GNA13,GNA14,GNAI3,GNAQ,GNAS,GNB1,GNB1L,GNB4,GNG10,GNG11,GNG12,GNG2,JMJD7-PLA2G4B,KRAS,MAP2K1,MAPK1,MAPK11,MAPK12,MRAS,MYLK,NRAS,PIK3C2A,PIK3C3,PIK3R3,PIK3R6,PLA2G12A,PLA2G4A,PLCB1,PLCB3,PLCB4,PPP1CB,PPP1R12A,PPP1R12B,PRKCI,PRKCZ,PRKD1,PRKD3,RAC1,RAF1,RALA,RAP1A,RAP1B,RAP2A,RAP2B,RASD1,RHOA,RRAS2
Cardiac Hypertrophy Signaling	6.27	0.398	-2.037	ADCY1,ADCY5,ADCY9,ADRA1D,ADRA2C,ADSS2,CACNA1A,CACNA1C,CACNA1D,CACNB4,CACNG4,CACNG8,CALM1 (includes others),CDC42,CHP1,CREB1,DIRAS3,EIF2B2,EIF4E,FNBP1,GNA13,GNA14,GNAI3,GNAQ,GNAS,GNB1,GNB1L,GNB4,GNG10,GNG11,GNG12,GNG2,IL6,JUN,KRAS,MAP2K1,MAP2K4,MAP2K6,MAP3K1,MAP3K10,MAP3K12,MAP3K14,MAP3K2,MAP3K6,MAP3K7,MAP3K8,MAPK1,MAPK10,MAPK11,MAPK12,MAPK8,MAPK9,MEF2B,MRAS,MYL12A,MYL12B,MYL6,MYL9,NFATC4,NRAS,PDI…
Fc Epsilon RI Signaling	2.21	0.364	-2.03	AKT3,GAB1,JMJD7-PLA2G4B,KRAS,LAT,LYN,MAP2K1,MAP2K4,MAP2K6,MAPK1,MAPK10,MAPK11,MAPK12,MAPK8,MAPK9,MRAS,NRAS,PDPK1,PIK3C2A,PIK3C3,PIK3R3,PIK3R6,PLA2G12A,PLA2G4A,PLCG2,PRKCI,PRKCZ,PRKD1,PRKD3,PTPN11,RAC1,RAF1,RALA,RAP1A,RAP1B,RAP2A,RAP2B,RASD1,RRAS2,SOS1,SYNJ2,VAV2,VAV3
TEC Kinase Signaling	0	0.189	-2.021	ACTA2,ACTB,ACTG1,ACTG2,CDC42,DIRAS3,FNBP1,FRK,GNA13,GNA14,GNAI3,GNAQ,GNAS,GNB1,GNB1L,GNB4,GNG10,GNG11,GNG12,GNG2,GTF2I,ITGA1,ITGA10,ITGA2,ITGA8,ITGAV,ITGB1,ITGB2,ITGB7,ITGB8,JAK1,LYN,MAP2K4,MAPK10,MAPK12,MAPK8,MAPK9,MRAS,PIK3C2A,PIK3C3,PIK3R3,PIK3R6,PLCG2,PRKCI,PRKCZ,PRKD1,PRKD3,PTK2,RAC1,RELA,RHOA,RHOBTB1,RHOBTB2,RHOC,RHOJ,RHOQ,RHOT1,RHOT2,RHOU,RND3,SRC,STAT2,STAT3,TLR4,TNFRSF21,TNFRSF25,TNFSF12…
Role of Tissue Factor in Cancer	5.13	0.398	-2.012	ACVR1C,AKT3,BCL2L1,BRAF,CASP3,CFL2,CHUK,CSF1,CXCL8,EGFR,EIF4E,FGF5,FLT1,FRK,GNA13,GNA14,GNAQ,IKBKE,ITGAV,ITGB1,JUN,KRAS,LYN,MAP2K1,MAP2K4,MAP2K6,MAP3K7,MAPK1,MAPK10,MAPK11,MAPK12,MAPK6,MAPK8,MAPK9,MET,MMP1,MMP2,MRAS,NGFR,NRAS,PDIA6,PIK3C2A,PIK3C3,PIK3R3,PIK3R6,PLCB1,PPP2CA,PPP2CB,PPP2R2A,PPP2R3A,PPP2R5A,PPP2R5C,PPP2R5E,PTEN,PTGS2,PTK2,PTPN11,RAC1,RAF1,RALA,RAP1A,RAP1B,RAP2A,RAP2B,RASD1,RB1,RPS6KA…
GDNF Family Ligand-Receptor Interactions	5.83	0.513	-2	ARTN,CDC42,CREB1,DOK1,DOK3,DOK6,FRS2,GAB1,GFRA1,JUN,KRAS,MAP2K1,MAP2K4,MAPK1,MAPK10,MAPK12,MAPK8,MAPK9,MRAS,NCK1,NRAS,PDLIM7,PIK3C2A,PIK3C3,PIK3R3,PIK3R6,PLCG2,RAC1,RAF1,RALA,RAP1A,RAP1B,RAP2A,RAP2B,RASD1,RET,RRAS2,SHC1,SOS1
Neuregulin Signaling	4.26	0.426	-2	AKT3,EGFR,ERBB2,ERBB3,ERBIN,EREG,ERRFI1,HSP90AB1,HSP90B1,ITGA1,ITGA10,ITGA2,ITGA8,ITGAV,ITGB1,ITGB2,ITGB7,ITGB8,KRAS,MAP2K1,MAPK1,MRAS,MYC,NRAS,NRG2,PDPK1,PIK3R3,PLCG2,PRKCI,PRKCZ,PRKD1,PRKD3,PSEN1,PTEN,PTPN11,RAF1,RALA,RAP1A,RAP1B,RAP2A,RAP2B,RASD1,RNF41,RPS6,RPS6KB1,RRAS2,SHC1,SOS1,SRC
Glycogen Biosynthesis II (from UDP-D-Glucose)	1.84	0.714	-2	EPM2A,GBE1,GYG1,GYS1,UGP2
Acetyl-CoA Biosynthesis I (Pyruvate Dehydrogenase Complex)	1.38	0.667	-2	DLAT,DLD,PDHA1,PDHB
UDP-N-acetyl-D-glucosamine Biosynthesis II	1.38	0.667	-2	FMO3,GFPT1,PGM3,UAP1
Citrulline Biosynthesis	0.748	0.444	-2	ALDH18A1,ARG2,GLS,OAT
Cardiomyocyte Differentiation via BMP Receptors	0.693	0.346	-2	ACVRL1,BMP2,BMPR1A,BMPR1B,MAP3K7,SMAD4,SMAD5,SMAD6,SMAD9
Tumoricidal Function of Hepatic Natural Killer Cells	0.374	0.292	-2	AIFM1,CASP3,CASP7,CYCS,DFFA,ICAM1,M6PR
Glutaryl-CoA Degradation	0.294	0.278	-2	HACD1,HACD2,HADHA,PARK7,TBXAS1
Cytotoxic T Lymphocyte-mediated Apoptosis of Target Cells	0	0.0224	-2	CASP3,CASP7,CYCS,DFFA,HLA-C
CD28 Signaling in T Helper Cells	0	0.122	-2	ACTR2,ACTR3,AKT3,ARPC1A,ARPC1B,ARPC2,ARPC3,ARPC5,BCL10,CALM1 (includes others),CDC42,CHP1,CHUK,IKBKE,JUN,LAT,MAP2K1,MAP2K4,MAP3K1,MAPK10,MAPK12,MAPK8,MAPK9,NFATC2,NFATC4,NFKBIA,NFKBID,PDPK1,PIK3C2A,PIK3C3,PIK3R3,PIK3R6,PPP3CB,PPP3R1,PTPN11,PTPN6,RAC1,RELA
Tryptophan Degradation III (Eukaryotic)	0	0.2	-2	HACD1,HACD2,HADHA,PARK7,TBXAS1
Acute Phase Response Signaling	1.22	0.31	-1.98	A2M,AKT3,C3,CHUK,CRABP2,FTL,HNRNPK,HPX,IKBKE,IL6,ITIH3,JUN,KRAS,MAP2K1,MAP2K4,MAP2K6,MAP3K1,MAP3K14,MAP3K7,MAPK1,MAPK11,MAPK12,MAPK8,MAPK9,MRAS,NFKBIA,NFKBID,NGFR,NRAS,PDPK1,PIK3R3,PTPN11,RAF1,RALA,RAP1A,RAP1B,RAP2A,RAP2B,RASD1,RBP4,RELA,RRAS2,SERPINE1,SERPINF2,SHC1,SOCS1,SOCS2,SOCS4,SOCS6,SOCS7,SOS1,STAT3,TAB1,TF,TNFRSF11B,TNFRSF1B,TRADD
PI3K Signaling in B Lymphocytes	0	0.169	-1.98	ABL1,AKT3,ATF1,ATF6,BCL10,C3,CALM1 (includes others),CAMK2A,CAMK2B,CAMK2D,CD81,CHP1,CHUK,CREB1,IKBKE,JUN,KRAS,LYN,MAP2K1,MAPK1,MRAS,NFATC2,NFATC4,NFKBIA,NFKBID,NRAS,PDIA3,PDPK1,PLCB1,PLCB3,PLCB4,PLCD4,PLCG2,PLCH2,PLEKHA1,PLEKHA3,PLEKHA4,PPP3CB,PPP3R1,PRKCI,PRKCZ,PTEN,RAC1,RAF1,RALA,RAP1A,RAP1B,RAP2A,RAP2B,RASD1,RELA,RRAS2,TLR4,VAV2,VAV3
Thyroid Cancer Signaling	2.45	0.403	-1.976	AKT3,ALK,BDNF,BRAF,CXCL8,FOXO1,JUN,KRAS,MAP2K1,MAPK1,MRAS,MYC,NGF,NRAS,PDK1,PIK3C2A,PIK3C3,PIK3R3,PIK3R6,PTEN,RALA,RAP1A,RAP1B,RAP2A,RAP2B,RASD1,RET,RRAS2,SHC1,TCF7L2,TP53
IL-15 Signaling	0	0.117	-1.976	AKT3,BCL2L1,CXCL8,GNB1L,JAK1,KRAS,MAP2K1,MAPK1,MAPK11,MAPK12,MRAS,MYC,NRAS,PIK3C2A,PIK3C3,PIK3R3,PIK3R6,RAF1,RALA,RAP1A,RAP1B,RAP2A,RAP2B,RASD1,RELA,RPS6KB1,RPTOR,RRAS2,SHC1,STAT3,TYK2
Leukocyte Extravasation Signaling	4.51	0.392	-1.969	ABL1,ACTA2,ACTB,ACTG1,ACTG2,ACTN1,ACTN3,ACTN4,ARHGAP35,ARHGAP5,CDC42,CLDN11,CLDN12,CLDN15,CLDN23,CXCL12,DLC1,EDIL3,EZR,FER,GNAI3,ICAM1,ICAM3,ITGA2,ITGB1,ITGB2,JAM2,MAP2K4,MAPK1,MAPK10,MAPK11,MAPK12,MAPK8,MAPK9,MMP1,MMP15,MMP17,MMP19,MMP2,MMP24,MMP28,MSN,MYL6,PIK3C2A,PIK3C3,PIK3R3,PIK3R6,PLCG2,PRKCI,PRKCZ,PRKD1,PRKD3,PTK2,PTPN11,RAC1,RAP1A,RAP1B,RAP1GAP,RAPGEF3,RASGRP1,RDX,RHOA,SELPLG,SRC,THY1,TIM…
Ephrin B Signaling	2.33	0.403	-1.964	ABI1,ACP1,CAP1,CDC42,CFL2,CXCL12,EPHB2,GNA13,GNA14,GNAI3,GNAQ,GNAS,GNB1,GNB1L,GNB4,GNG10,GNG11,GNG12,GNG2,HNRNPK,ITSN2,MAPK1,MRAS,PTK2,RAC1,RGS3,RHOA,VAV2,VAV3
Regulation Of The Epithelial Mesenchymal Transition By Growth Factors Pathway	6.72	0.427	-1.963	AKT3,BRAF,CDC42,CDH2,CHUK,EGFR,ERBB2,ETS1,FGF1,FGF18,FGF2,FGF5,FGF7,FGF8,FGFR1,FGFRL1,FOXO1,FRS2,GAB1,GSC,IKBKE,IL6,JAK1,JUN,KRAS,LATS2,MAP2K1,MAP2K4,MAP2K6,MAP3K1,MAP3K7,MAPK1,MAPK10,MAPK11,MAPK12,MAPK8,MAPK9,MET,MMP1,MMP2,MRAS,NGFR,NRAS,PARD6B,PARD6G,PIK3C2A,PIK3C3,PIK3R3,PIK3R6,PTPN11,RAC1,RAF1,RALA,RAP1A,RAP1B,RAP2A,RAP2B,RASD1,RELA,RHOA,RRAS2,SHC1,SHC2,SMAD2,SMAD4,SMURF1,SNAI1,SOS1,STAT3,TAB…
PDGF Signaling	4.08	0.448	-1.947	ABL1,ABL2,ACP1,CAV1,CSNK2A1,CSNK2A2,CSNK2B,EIF2AK2,JAK1,JUN,KRAS,MAP2K1,MAP2K4,MAP3K1,MAPK1,MAPK8,MRAS,MYC,NRAS,PIK3C2A,PIK3C3,PIK3R3,PIK3R6,PLCG2,RAF1,RALA,RAP1A,RAP1B,RAP2A,RAP2B,RASD1,RRAS2,SHC1,SOS1,SPHK2,SRC,STAT3,SYNJ2,TYK2
Role of JAK2 in Hormone-like Cytokine Signaling	0.379	0.276	-1.941	BCL2L1,BIRC3,JAK1,LEP,LEPR,POMC,PTPN11,PTPN6,SH2B1,SH2B3,SHC1,SIRPA,SOCS1,SOCS2,STAT3,TYK2
mTOR Signaling	10.8	0.473	-1.921	AKT3,CDC42,DIRAS3,EIF3A,EIF3D,EIF3E,EIF3F,EIF3G,EIF3H,EIF3I,EIF3J,EIF3L,EIF3M,EIF4A1,EIF4B,EIF4E,EIF4EBP1,EIF4EBP2,EIF4G2,FKBP1A,FNBP1,GNB1L,GPLD1,HIF1A,KRAS,MAPK1,MRAS,NAPEPLD,NRAS,PDPK1,PIK3C2A,PIK3C3,PIK3R3,PIK3R6,PLD3,PPP2CA,PPP2CB,PPP2R1B,PPP2R2A,PPP2R3A,PPP2R5A,PPP2R5C,PPP2R5E,PRKAA1,PRKAA2,PRKAG1,PRKAG2,PRKCI,PRKCZ,PRKD1,PRKD3,RAC1,RALA,RAP1A,RAP1B,RAP2A,RAP2B,RASD1,RHEB,RHOA,RHOBTB1,RHOBT…
Chemokine Signaling	3.88	0.455	-1.915	CALM1 (includes others),CAMK2A,CAMK2B,CAMK2D,CCL2,CXCL12,GNAI3,GNAQ,JUN,KRAS,MAP2K1,MAPK1,MAPK11,MAPK12,MAPK8,MRAS,NRAS,PLCB1,PLCB3,PLCB4,PLCG2,PPP1CB,PPP1R12A,PPP1R12B,PTK2,RAF1,RALA,RAP1A,RAP1B,RAP2A,RAP2B,RASD1,RHOA,RRAS2,SRC
NRF2-mediated Oxidative Stress Response	3.5	0.365	-1.897	ABCC1,ACTA2,ACTB,ACTG1,ACTG2,AKR7A2,AKR7A3,BACH1,CBR1,CCT7,CUL3,CYP2E1,DNAJA1,DNAJA2,DNAJB11,DNAJB12,DNAJB4,DNAJB6,DNAJB9,DNAJC15,DNAJC17,DNAJC18,DNAJC3,DNAJC6,DNAJC8,ENC1,EPHX1,FKBP5,FMO1,FTH1,FTL,GCLM,GSR,GSTK1,GSTM4,GSTM5,GSTO2,HERPUD1,HSP90AB1,HSP90B1,JUN,JUND,KEAP1,KRAS,MAP2K1,MAP2K4,MAP2K6,MAP3K1,MAP3K7,MAPK1,MAPK8,MAPK9,MRAS,NQO1,NRAS,PIK3C2A,PIK3C3,PIK3R3,PIK3R6,PRKCI,PRKCZ,PRKD1,PRKD3,RA…
p70S6K Signaling	0	0.172	-1.896	AKT3,EGFR,GNAI3,GNAQ,JAK1,KRAS,LYN,MAP2K1,MAPK1,MAPT,MRAS,NRAS,PDIA3,PDPK1,PIK3C2A,PIK3C3,PIK3R3,PIK3R6,PLCB1,PLCB3,PLCB4,PLCD4,PLCG2,PLCH2,PPP2CA,PPP2CB,PPP2R1B,PPP2R2A,PPP2R3A,PPP2R5A,PPP2R5C,PPP2R5E,PRKCI,PRKCZ,PRKD1,PRKD3,RAF1,RALA,RAP1A,RAP1B,RAP2A,RAP2B,RASD1,RPS6,RPS6KB1,RRAS2,SHC1,SOS1,SRC,YWHAB,YWHAE,YWHAG,YWHAH,YWHAQ,YWHAZ
VEGF Family Ligand-Receptor Interactions	1.58	0.357	-1.89	AKT3,FLT1,JMJD7-PLA2G4B,KRAS,MAP2K1,MAPK1,MRAS,NRAS,NRP2,PIK3C2A,PIK3C3,PIK3R3,PIK3R6,PLA2G12A,PLA2G4A,PLCG2,PRKCI,PRKCZ,PRKD1,PRKD3,RAF1,RALA,RAP1A,RAP1B,RAP2A,RAP2B,RASD1,RRAS2,SHC1,SOS1
Small Cell Lung Cancer Signaling	1.36	0.34	-1.886	ABL1,AKT3,BCL2L1,BIRC2,CDK2,CDK6,CHUK,CKS1B,CYCS,E2F6,HDAC10,HDAC11,HDAC2,IKBKE,MYC,NFKBIA,NFKBID,PA2G4,PIK3C2A,PIK3C3,PIK3R3,PIK3R6,PTEN,PTGS2,PTK2,RB1,RELA,RXRA,RXRB,SKP2,TP53,TRAF5
Antiproliferative Role of Somatostatin Receptor 2	3.5	0.446	-1.877	BRAF,CTH,GAD1,GNB1,GNB1L,GNB4,GNG10,GNG11,GNG12,GNG2,GUCY1A2,KRAS,MAP2K1,MAPK1,MRAS,NPR2,NPR3,NRAS,PIK3C2A,PIK3C3,PIK3R3,PIK3R6,PTPN11,PTPN6,RALA,RAP1A,RAP1B,RAP2A,RAP2B,RASD1,RRAS2,SRC,SSTR2
UVB-Induced MAPK Signaling	3.39	0.481	-1.877	EGFR,EIF4E,EIF4EBP1,H3-3A/H3-3B,JUN,MAP2K1,MAP2K4,MAPK1,MAPK10,MAPK11,MAPK12,MAPK8,MAPK9,PIK3C2A,PIK3C3,PIK3R3,PIK3R6,PRKCI,PRKCZ,PRKD1,PRKD3,RPS6KA3,RPS6KA5,RPS6KB1,TP53
Cancer Drug Resistance By Drug Efflux	2.54	0.431	-1.877	ABCC1,ABCC10,ABCG2,AKT3,BRAF,FOXO1,KRAS,MAP2K1,MAPK1,MRAS,NRAS,PDK1,PIK3R3,PTEN,PTGS2,RAF1,RALA,RAP1A,RAP1B,RAP2A,RAP2B,RASD1,RRAS2,TP53,YBX1
Prolactin Signaling	2.52	0.389	-1.859	ABCB8,IRF1,JUN,KRAS,MAP2K1,MAPK1,MRAS,MYC,NRAS,PDPK1,PIK3C2A,PIK3C3,PIK3R3,PIK3R6,PLCG2,PRKCI,PRKCZ,PRKD1,PRKD3,PTPN11,RAF1,RALA,RAP1A,RAP1B,RAP2A,RAP2B,RASD1,RRAS2,SHC1,SOCS1,SOCS2,SOCS4,SOCS6,SOCS7,SOS1,SP1,STAT3
Melanocyte Development and Pigmentation Signaling	2	0.367	-1.859	ADCY1,ADCY5,ADCY9,CREB1,GNAS,KRAS,MAP2K1,MAPK1,MC1R,MRAS,NRAS,PIK3C2A,PIK3C3,PIK3R3,PIK3R6,PLCG2,POMC,PRKACB,PRKAG1,PRKAG2,PTPN11,PTPN6,RAF1,RALA,RAP1A,RAP1B,RAP2A,RAP2B,RASD1,RPS6KA3,RPS6KA5,RPS6KB1,RRAS2,SHC1,SOS1,SRC
IL-6 Signaling	3.43	0.395	-1.857	A2M,AKT3,CHUK,CSNK2A1,CSNK2A2,CSNK2B,CXCL8,HSPB7,IKBKE,IL1RAPL2,IL1RL2,IL6,JUN,KRAS,MAP2K1,MAP2K4,MAP2K6,MAP3K14,MAP3K7,MAPK1,MAPK10,MAPK11,MAPK12,MAPK8,MAPK9,MRAS,NFKBIA,NFKBID,NGFR,NRAS,PIK3C2A,PIK3C3,PIK3R3,PIK3R6,PTPN11,RAF1,RALA,RAP1A,RAP1B,RAP2A,RAP2B,RASD1,RELA,RRAS2,SHC1,SOCS1,SOS1,STAT3,TAB1,TNFRSF11B,TNFRSF1B
Gαq Signaling	3.4	0.378	-1.857	ADRA1D,AKT3,CALM1 (includes others),CDC42,CHP1,CHUK,DIRAS3,EPM2A,FNBP1,GNA13,GNA14,GNAI3,GNAQ,GNAS,GNB1,GNB1L,GNB4,GNG10,GNG11,GNG12,GNG2,GPLD1,GRK2,GYS1,IKBKE,MAP2K1,MAPK1,MRAS,NAPEPLD,NFATC2,NFATC4,NFKBIA,NFKBID,PIK3C2A,PIK3C3,PIK3R3,PIK3R6,PLCB1,PLCB3,PLCB4,PLCG2,PLD3,PPP3CB,PPP3R1,PRKCI,PRKCZ,PRKD1,PRKD3,RAC1,RAF1,RELA,RGS7,RHOA,RHOBTB1,RHOBTB2,RHOC,RHOJ,RHOQ,RHOT1,RHOT2,RHOU,RND3
Natural Killer Cell Signaling	1.02	0.301	-1.838	AKT3,CDC42,CFL2,COL10A1,COL11A2,COL18A1,COL5A3,HLA-C,HSPA1A/HSPA1B,HSPA4,HSPA5,HSPA8,HSPA9,IL12A,IRAK4,ITGB1,KRAS,LAT,MAP2K1,MAP3K1,MAP3K10,MAP3K12,MAP3K14,MAP3K2,MAP3K6,MAP3K7,MAP3K8,MAPK1,MAPK11,MAPK12,MRAS,NCK1,NFATC2,NFATC4,NRAS,PIK3C2A,PIK3C3,PIK3R3,PIK3R6,PLCG2,PTPN11,PTPN6,RAC1,RAF1,RALA,RAP1A,RAP1B,RAP2A,RAP2B,RASD1,RELA,RRAS2,SOS1,TYK2,VAV2,VAV3,WASL,WIPF1
ID1 Signaling Pathway	4.11	0.38	-1.835	ABI1,ACVR1C,ACVRL1,AKT3,ATF6,BCL2L1,BHLHE40,BMP2,BMPR1A,BMPR1B,BRAF,CAV1,CDKN2A,CHRNA10,CHRNB2,CUL3,DVL2,EGFR,ETS1,FGF2,FGFR1,FGFRL1,FRK,FZR1,GLI2,GSPT1,HIF1A,ID1,IL6,KRAS,LYN,MAPK1,MAPK11,MAPK12,MMP2,MRAS,MYC,NGFR,NRAS,PARK7,PIK3C2A,PIK3C3,PIK3R3,PIK3R6,PLXNB2,PTEN,PTGER4,RAF1,RALA,RAP1A,RAP1B,RAP1GAP,RAP2A,RAP2B,RASD1,RHOC,RNF125,RRAS2,SEMA4C,SMAD2,SMAD4,SMAD5,SMAD9,SRC,STAT3,STMN3,TGFB2,TGFBR1…
NER (Nucleotide Excision Repair, Enhanced Pathway)	2.59	0.398	-1.826	CCNH,CDK7,CETN2,COPS2,COPS3,COPS4,COPS6,COPS8,CUL4A,DDB1,ERCC5,GTF2H1,HMGN1,LIG3,LIG4,POLA1,POLE3,POLE4,POLR2A,POLR2B,POLR2C,POLR2K,POLR2L,PRIM2,RAD23B,RBX1,RFC3,RFC5,RNF111,RPA1,TCEA1,UBE2N,USP7,UVSSA,XPC
ERBB4 Signaling	3.41	0.455	-1.8	APH1B,KRAS,MAP2K1,MAPK1,MRAS,NRAS,NRG2,PDPK1,PIK3C2A,PIK3C3,PIK3R3,PIK3R6,PLCG2,PRKCI,PRKCZ,PRKD1,PRKD3,PSEN1,PSEN2,RAF1,RALA,RAP1A,RAP1B,RAP2A,RAP2B,RASD1,RRAS2,SHC1,SOS1,YAP1
NF-κB Signaling	0	0.171	-1.778	AKT3,BCL10,BMP2,BMPR1A,BMPR1B,BRAF,CHUK,CSNK2A1,CSNK2A2,CSNK2B,EGFR,EIF2AK2,FGFR1,FLT1,HDAC2,IRAK4,KRAS,LTBR,MAP2K6,MAP3K1,MAP3K14,MAP3K7,MAP3K8,MAPK8,MRAS,NFKBIA,NFKBID,NGF,NGFR,NRAS,PIK3C2A,PIK3C3,PIK3R3,PIK3R6,PLCG2,PRKACB,PRKCZ,RAF1,RALA,RAP1A,RAP1B,RAP2A,RAP2B,RASD1,RELA,RRAS2,TAB1,TAB2,TAB3,TGFBR1,TGFBR2,TGFBR3,TIRAP,TLR3,TLR4,TNFAIP3,TNFRSF11B,TNFRSF1B,TNFSF13B,TNIP1,TRADD,TRAF5,UBE2N
ERBB Signaling	4.44	0.452	-1.761	CDC42,EGFR,ERBB2,ERBB3,EREG,FOXO1,JUN,KRAS,MAP2K1,MAP2K4,MAP2K6,MAPK1,MAPK10,MAPK11,MAPK12,MAPK8,MAPK9,MRAS,NCK1,NRAS,NRG2,PDPK1,PIK3C2A,PIK3C3,PIK3R3,PIK3R6,PLCG2,PRKCI,PRKCZ,PRKD1,PRKD3,RAF1,RALA,RAP1A,RAP1B,RAP2A,RAP2B,RASD1,RPS6KB1,RRAS2,SHC1,SOS1
SAPK/JNK Signaling	0	0.153	-1.761	CDC42,DUSP10,GAB1,GNA13,GNB1,GNB1L,GNB4,GNG10,GNG11,GNG12,GNG2,HNRNPK,JUN,KRAS,MAP2K4,MAP3K1,MAP3K10,MAP3K12,MAP3K2,MAP3K20,MAP3K7,MAPK10,MAPK12,MAPK8,MAPK8IP2,MAPK8IP3,MAPK9,MRAS,NRAS,PIK3C2A,PIK3C3,PIK3R3,PIK3R6,RAC1,RALA,RAP1A,RAP1B,RAP2A,RAP2B,RASD1,RRAS2,SHC1,SOS1,TAB1,TP53,TRADD
T Cell Receptor Signaling	0	0.153	-1.753	AKT3,BCL10,CALM1 (includes others),CHP1,CHUK,DUSP6,FYB1,GNB1L,HLA-C,ICAM1,IKBKE,ITGA2,ITGB1,ITGB2,JUN,KRAS,LAT,MAP2K1,MAP2K4,MAP2K6,MAP3K1,MAPK1,MAPK11,MAPK12,MAPK8,MRAS,NCK1,NFATC2,NFATC4,NFKBIA,NRAS,PAG1,PDK1,PIK3C2A,PIK3C3,PIK3R3,PIK3R6,PLCG2,PPP3CB,PPP3R1,PTPN11,PTPN6,RAC1,RAF1,RALA,RAP1A,RAP1B,RAP2A,RAP2B,RASD1,RASGRP1,RELA,RPTOR,RRAS2,SOS1,TCF7L2,VAV2,VAV3
Inhibition of Matrix Metalloproteases	1.07	0.368	-1.732	A2M,ADAM10,LRP1,MMP1,MMP15,MMP17,MMP19,MMP2,MMP24,MMP28,RECK,SDC2,TIMP1,TIMP2
Pyrimidine Ribonucleotides Interconversion	0.654	0.324	-1.732	AK4,CMPK1,CTPS1,CTPS2,DDX3X,DHX9,ENTPD1,ENTPD7,NME1,NME3,NUDT16,SLC25A42
Epithelial Adherens Junction Signaling	9.78	0.494	-1.709	ACTR2,ACTR3,ACVR1C,AKT3,ARHGAP35,ARPC1A,ARPC1B,ARPC2,ARPC3,ARPC5,BAIAP2,CDC42,CDH2,CFL2,DLL1,EGFR,FARP2,FER,FGF1,FGFR1,IQGAP1,KRAS,LATS2,MAGI1,MET,MRAS,MYH2,MYL12A,MYL12B,NECTIN3,NOTCH1,NOTCH2,NOTCH3,NRAS,PPP2CA,PPP2CB,PPP2R1B,PPP2R2A,PPP2R3A,PPP2R5A,PPP2R5C,PPP2R5E,PRKAA1,PRKAA2,PRKAG1,PRKAG2,PTEN,RAC1,RALA,RAP1A,RAP1B,RAP2A,RAP2B,RASD1,RHOA,RRAS2,SNAI1,SRC,STK11,STK3,TCF7L2,TGFB2,TGFBR1,TGFBR2,…
Apelin Adipocyte Signaling Pathway	0.448	0.279	-1.706	ADCY1,ADCY5,ADCY9,GNAI3,GPX1,GPX8,GSTK1,HIF1A,MAPK1,MAPK10,MAPK11,MAPK12,MAPK6,MAPK8,MAPK9,NOX4,PRDX6,PRKAA1,PRKAA2,PRKACB,PRKAG1,PRKAG2,RAC1,SOD1
IL-33 Signaling Pathway	0.529	0.277	-1.677	AKT3,BCL2L1,CASP10,CASP3,CASP7,CCL2,CHUK,CREB1,CXCL8,FBXL19,H2AC20,H2AZ1,H2BC10,H2BC15,H2BC5,H2BC8,ICAM1,ICAM3,IKBKE,IL6,IRAK4,IRF3,JUN,LPIN1,MAP2K1,MAP2K4,MAP3K7,MAP3K8,MAPK1,MAPK10,MAPK11,MAPK12,MAPK8,MAPK9,MMP2,NFKBIA,NFKBID,PIK3C2A,PIK3C3,PIK3R3,PIK3R6,PLCG2,PRKACB,PRKAG1,PRKAG2,PTGS2,RPS6KB1,STAT3,VCAM1
Chronic Myeloid Leukemia Signaling	3.3	0.348	-1.65	ABL1,AKT3,BCL2L1,CALM1 (includes others),CDK6,CDKN2A,CHP1,CHUK,DVL1,DVL2,DVL3,DYRK2,E2F6,FZD5,FZD6,FZD7,FZD8,GAB2,GLI2,GLIS1,GNB1L,HDAC10,HDAC11,HDAC2,HNRNPA1,HSP90AB1,HSP90B1,IKBKE,ITCH,ITGB1,JUN,KRAS,let-7,LIG3,MAP2K1,MAPK1,MECOM,MRAS,MYC,NFATC2,NFATC4,NOTCH1,NOTCH2,NOTCH3,NRAS,PA2G4,PCBP2,PDIA3,PIK3C2A,PIK3C3,PIK3R3,PIK3R6,PLCB1,PLCB3,PLCB4,PLCD4,PLCG2,PLCH2,PPP3CB,PPP3R1,PRKAA1,PRKAA2,PRKAG1,…
P2Y Purigenic Receptor Signaling Pathway	2.88	0.379	-1.64	ADCY1,ADCY5,ADCY9,AKT3,CREB1,GNAI3,GNAQ,GNB1,GNB1L,GNB4,GNG10,GNG11,GNG12,GNG2,JUN,KRAS,MAP2K1,MAPK1,MRAS,MYC,NRAS,P2RY2,P2RY4,PDIA3,PIK3C2A,PIK3C3,PIK3R3,PIK3R6,PLCB1,PLCB3,PLCB4,PLCD4,PLCG2,PLCH2,PRKACB,PRKAG1,PRKAG2,PRKCI,PRKCZ,PRKD1,PRKD3,RAF1,RALA,RAP1A,RAP1B,RAP2A,RAP2B,RASD1,RELA,RRAS2
PKCθ Signaling in T Lymphocytes	0	0.153	-1.64	BCL10,CACNA1A,CACNA1C,CACNA1D,CACNA1G,CACNA1H,CACNB4,CACNG4,CACNG8,CAMK2A,CAMK2B,CAMK2D,CHP1,CHUK,IKBKE,JUN,KRAS,LAT,MAP2K4,MAP3K1,MAP3K10,MAP3K12,MAP3K14,MAP3K2,MAP3K6,MAP3K7,MAP3K8,MAPK1,MAPK8,MRAS,NFATC2,NFATC4,NFKBIA,NFKBID,NRAS,PIK3C2A,PIK3C3,PIK3R3,PIK3R6,PLCG2,PPP3CB,PPP3R1,RAC1,RALA,RAP1A,RAP1B,RAP2A,RAP2B,RASD1,RELA,RRAS2,SOS1,VAV2,VAV3
Ferroptosis Signaling Pathway	5.31	0.441	-1.633	ACSL4,ALOXE3,ARF1,ARF3,ARF4,BRAF,CARS1,CBS/LOC102724560,CTH,CTSB,DPP4,EIF2A,FTH1,FTL,G3BP1,H2AC20,H2AZ1,H2BC10,H2BC15,H2BC5,H2BC8,IREB2,KEAP1,KRAS,MAP2K1,MAPK1,MRAS,NOX4,NRAS,PEBP1,PRKAA1,PRKAA2,PRKAG1,PRKAG2,RAF1,RALA,RAP1A,RAP1B,RAP2A,RAP2B,RASD1,RB1,RRAS2,SLC11A2,SLC38A1,SLC39A14,SP1,SQSTM1,STAT3,TF,TFAP2C,TFRC,TP53,USP7,VDAC2,YAP1
UVA-Induced MAPK Signaling	3.58	0.423	-1.633	BCL2L1,CASP3,CYCS,EGFR,JUN,KRAS,MAP2K4,MAPK1,MAPK10,MAPK11,MAPK12,MAPK8,MAPK9,MRAS,NRAS,PARP10,PARP2,PDIA3,PIK3C2A,PIK3C3,PIK3R3,PIK3R6,PLCB1,PLCB3,PLCB4,PLCD4,PLCG2,PLCH2,RALA,RAP1A,RAP1B,RAP2A,RAP2B,RASD1,RPS6KA3,RPS6KA5,RPS6KB1,RRAS2,SMPD1,TNKS2,TP53
Purine Nucleotides De Novo Biosynthesis II	1.41	0.545	-1.633	ADSS1,ADSS2,ATIC,GART,GMPS,PPAT
FcγRIIB Signaling in B Lymphocytes	0	0.121	-1.633	CACNA1A,CACNA1C,CACNA1D,CACNA1G,CACNA1H,CACNB4,CACNG4,CACNG8,DOK1,KRAS,LYN,MAP2K4,MAPK10,MAPK12,MAPK8,MAPK9,MRAS,NRAS,PDPK1,PIK3C2A,PIK3C3,PIK3R3,PIK3R6,PLCG2,RALA,RAP1A,RAP1B,RAP2A,RAP2B,RASD1,RRAS2,SHC1,SOS1
CDC42 Signaling	0	0.162	-1.622	ACTR2,ACTR3,APC2,ARPC1A,ARPC1B,ARPC2,ARPC3,ARPC5,BAIAP2,CDC42,CFL2,DIAPH3,EXOC3,EXOC4,EXOC5,EXOC6,EXOC7,FNBP1L,HLA-C,IQGAP1,ITGA1,ITGA10,ITGA2,ITGA8,ITGAV,ITGB1,ITGB2,ITGB7,ITGB8,JUN,LLGL1,MAP2K4,MAPK1,MAPK10,MAPK11,MAPK12,MAPK8,MAPK9,MYL12A,MYL12B,MYL6,MYL9,MYLK,PPP1CB,PPP1R12A,PPP1R12B,PRKCI,PRKCZ,RAF1,RALA,SRC,TNK2,VAV2,WASL,WIPF1
STAT3 Pathway	3.45	0.393	-1.605	BMPR1A,BMPR1B,EGFR,FGF2,FGFR1,FLT1,IFNAR1,IFNLR1,IL17RA,IL17RC,IL17RE,IL1RL2,IL27RA,IL31RA,KRAS,MAP2K1,MAP2K4,MAP3K10,MAP3K12,MAP3K20,MAPK1,MAPK10,MAPK11,MAPK12,MAPK8,MAPK9,MRAS,MYC,NGFR,NRAS,PTPN2,PTPN6,RAC1,RAF1,RALA,RAP1A,RAP1B,RAP2A,RAP2B,RASD1,RRAS2,SOCS1,SOCS2,SOCS4,SOCS6,SOCS7,SRC,STAT3,TGFB2,TGFBR1,TGFBR2,TGFBR3,TYK2
IL-17 Signaling	0.339	0.263	-1.605	AKT3,CCL2,CXCL8,HSP90AB1,HSP90B1,IL12A,IL17RA,IL17RC,IL17RE,IL6,JAK1,JUN,KRAS,LEP,MAP2K4,MAP2K6,MAP3K14,MAP3K7,MAPK1,MAPK10,MAPK11,MAPK12,MAPK8,MAPK9,MMP2,MRAS,NRAS,PIK3C2A,PIK3C3,PIK3R3,PIK3R6,PTGS2,RALA,RAP1A,RAP1B,RAP2A,RAP2B,RASD1,RELA,RRAS2,TAB2,TGFB2,TNFRSF11B,TNFSF12,TNFSF13B,TRAF3IP2,TRAF5
Superpathway of Methionine Degradation	1.07	0.368	-1.604	AHCYL2,BHMT2,CBS/LOC102724560,CTH,DLD,EEF1AKMT4,EHMT1,GOT2,MAT2B,MCEE,PCCB,PRMT1,SUOX,SUV39H2
Cell Cycle Control of Chromosomal Replication	0	0.25	-1.604	CDC6,CDK10,CDK11A,CDK13,CDK17,CDK18,CDK2,CDK20,CDK6,CDK7,ORC4,POLA1,PRIM2,RPA1
Melatonin Signaling	2.32	0.406	-1.569	BRAF,CALM1 (includes others),CAMK2A,CAMK2B,CAMK2D,GNAI3,GNAQ,GNRH2,MAP2K1,MAP2K4,MAP2K6,MAPK1,PDIA3,PLCB1,PLCB3,PLCB4,PLCD4,PLCG2,PLCH2,PRKACB,PRKAG1,PRKAG2,PRKCI,PRKCZ,PRKD1,PRKD3,RAF1,RORA
Opioid Signaling Pathway	2.46	0.331	-1.565	ADCY1,ADCY5,ADCY9,AKT3,AP2M1,BRAF,CACNA1A,CACNA1C,CACNA1D,CACNA1G,CACNA1H,CACNB4,CACNG4,CACNG8,CALM1 (includes others),CAMK2A,CAMK2B,CAMK2D,CDC42,CLTC,CREB1,FRK,GNA13,GNA14,GNAI3,GNAQ,GNAS,GNB1,GNB1L,GNB4,GNG10,GNG11,GNG12,GNG2,GRIN2A,GRIN2B,GRIN2C,GRIN3B,GRK2,GRK5,KRAS,LYN,MAP2K1,MAP2K4,MAP2K6,MAPK1,MAPK12,MAPK6,MRAS,MYC,NFKBIA,NRAS,OGFR,OPRL1,PDE1B,PDE1C,PDK1,PLCB1,POMC,PPP3CB,PPP3R1,PRKACB,PRK…
Apelin Cardiomyocyte Signaling Pathway	1.76	0.357	-1.521	AKT3,ATP2A2,GNAI3,HIF1A,MAPK1,MAPK10,MAPK11,MAPK12,MAPK6,MAPK8,MAPK9,MYL12A,MYL12B,MYL6,MYL9,MYLK,PDIA3,PIK3C2A,PIK3C3,PIK3R3,PIK3R6,PLCB1,PLCB3,PLCB4,PLCD4,PLCG2,PLCH2,PRKCI,PRKCZ,PRKD1,PRKD3,SLC8A1,SLC9A1,SLC9A5,SLC9A8
ERB2-ERBB3 Signaling	3.7	0.469	-1.512	ERBB2,ERBB3,FOXO1,JUN,KRAS,MAP2K1,MAPK1,MRAS,MYC,NRAS,NRG2,PDPK1,PIK3C2A,PIK3C3,PIK3R3,PIK3R6,PTEN,RAF1,RALA,RAP1A,RAP1B,RAP2A,RAP2B,RASD1,RRAS2,SHC1,SOS1,SP1,STAT3,TYK2
Endoplasmic Reticulum Stress Pathway	2.1	0.524	-1.508	ATF6,CASP3,CASP7,DDIT3,DNAJC3,EIF2S1,ERN1,HSP90B1,HSPA5,MAPK8,XBP1
NAD Signaling Pathway	1.95	0.345	-1.508	ACADM,AIFM1,AKT3,BST1,CLOCK,ERN1,ETFA,FGF2,GJA1,H1-2,H2BC10,H2BC15,H2BC5,H2BC8,HIF1A,HSPD1,IDH2,LDHA,LDHB,NAPRT,NMNAT1,PARP10,PARP2,PIK3C2A,PIK3C3,PIK3R3,PIK3R6,POLR2A,POLR2B,POLR2C,POLR2K,POLR2L,POLRMT,PRKAA1,PRKAA2,PRKAG1,PRKAG2,RYR1,SIRT3,SIRT6,SIRT7,SLC12A8,SLC22A13,SLC29A1,SLC29A4,SLC36A4,TGFB2,TNKS2,TP53,TPCN2
Regulation of IL-2 Expression in Activated and Anergic T Lymphocytes	0	0.168	-1.508	BCL10,CALM1 (includes others),CHP1,CHUK,IKBKE,JUN,KRAS,LAT,MAP2K1,MAP2K4,MAP3K1,MAPK1,MAPK10,MAPK12,MAPK8,MAPK9,MRAS,NFATC2,NFATC4,NFKBIA,NFKBID,NRAS,PLCG2,PPP3CB,PPP3R1,RAC1,RAF1,RALA,RAP1A,RAP1B,RAP2A,RAP2B,RASD1,RELA,RRAS2,SMAD2,SMAD4,SOS1,TGFB2,TGFBR1,TGFBR2,TOB1,VAV2,VAV3
Assembly of RNA Polymerase II Complex	0.716	0.32	-1.5	CCNH,CDK7,DR1,GTF2A1,GTF2A2,GTF2B,GTF2H1,POLR2A,POLR2B,POLR2C,POLR2K,POLR2L,TAF10,TAF15,TAF6L,TAF9
TREM1 Signaling	0	0.222	-1.5	AKT3,CCL2,CIITA,CXCL8,ICAM1,IL6,ITGB1,LAT2,MAPK1,NLRC5,NLRP10,PLCG2,RELA,STAT3,TLR3,TLR4
CCR5 Signaling in Macrophages	0	0.118	-1.5	CACNA1A,CACNA1C,CACNA1D,CACNA1G,CACNA1H,CACNB4,CACNG4,CACNG8,CALM1 (includes others),GNA13,GNA14,GNAI3,GNAQ,GNAS,GNB1,GNB1L,GNB4,GNG10,GNG11,GNG12,GNG2,JUN,MAP2K4,MAPK1,MAPK10,MAPK11,MAPK12,MAPK8,MAPK9,MRAS,PLCG2,PRKCI,PRKCZ,PRKD1,PRKD3
Sphingosine-1-phosphate Signaling	1.82	0.35	-1.48	ADCY1,ADCY5,ADCY9,AKT3,CASP10,CASP3,CASP7,CDC42,DIRAS3,FNBP1,GNA13,GNAI3,GNAQ,MAPK1,NAAA,PDIA3,PIK3C2A,PIK3C3,PIK3R3,PIK3R6,PLCB1,PLCB3,PLCB4,PLCD4,PLCG2,PLCH2,PTK2,RAC1,RHOA,RHOBTB1,RHOBTB2,RHOC,RHOJ,RHOQ,RHOT1,RHOT2,RHOU,RND3,S1PR1,S1PR5,SMPD1
Ceramide Signaling	4.72	0.462	-1.441	AKT3,CTSD,CYCS,DIABLO,JUN,KRAS,KSR1,MAP2K1,MAP2K4,MAP3K1,MAPK8,MRAS,NGFR,NRAS,PIK3C2A,PIK3C3,PIK3R3,PIK3R6,PPP2CA,PPP2CB,PPP2R1B,PPP2R2A,PPP2R3A,PPP2R5A,PPP2R5C,PPP2R5E,PRKCZ,RAF1,RALA,RAP1A,RAP1B,RAP2A,RAP2B,RASD1,RELA,RRAS2,S1PR1,S1PR5,SMPD1,SPHK2,TNFRSF11B,TNFRSF1B
Cysteine Biosynthesis III (mammalia)	0.522	0.32	-1.414	AHCYL2,CBS/LOC102724560,CTH,EEF1AKMT4,EHMT1,MAT2B,PRMT1,SUV39H2
Systemic Lupus Erythematosus In T Cell Signaling Pathway	0	0.179	-1.414	AKT3,CASP10,CASP3,CASP7,CDC42,CHP1,CREB1,DIRAS3,DNMT1,ELF1,ESR1,EZR,FNBP1,GNA13,GNAI3,GNB1L,HLA-C,IL6,JUN,KRAS,LAT,LEP,LEPR,MAP2K1,MAP2K4,MAP2K6,MAPK1,MRAS,MSN,NFATC2,NRAS,PDK1,PIK3C2A,PIK3C3,PIK3R3,PIK3R6,PPP2CA,PPP2CB,PPP2R1B,PPP2R2A,PPP2R3A,PPP2R5A,PPP2R5C,PPP2R5E,PPP3CB,PPP3R1,PTK2,RAC1,RALA,RAP1A,RAP1B,RAP2A,RAP2B,RASD1,RDX,RHOA,RHOBTB1,RHOBTB2,RHOC,RHOJ,RHOQ,RHOT1,RHOT2,RHOU,RND3,RPS6KB1,RP…
Inhibition of Angiogenesis by TSP1	2.57	0.5	-1.387	AKT3,CASP3,GUCY1A2,JUN,MAP2K4,MAPK1,MAPK10,MAPK11,MAPK12,MAPK8,MAPK9,SDC2,TGFBR1,TGFBR2,THBS1,TP53
Leptin Signaling in Obesity	1.28	0.347	-1.387	ADCY1,ADCY5,ADCY9,AKT3,FOXO1,LEP,LEPR,MAP2K1,MAPK1,PDIA3,PIK3C2A,PIK3C3,PIK3R3,PIK3R6,PLCB1,PLCB3,PLCB4,PLCD4,PLCG2,PLCH2,POMC,PRKACB,PRKAG1,PRKAG2,PTPN11,STAT3
Pyrimidine Ribonucleotides De Novo Biosynthesis	0.685	0.325	-1.387	AK4,CAD,CMPK1,CTPS1,CTPS2,DDX3X,DHX9,ENTPD1,ENTPD7,NME1,NME3,NUDT16,SLC25A42
Osteoarthritis Pathway	1.57	0.315	-1.361	ACAN,ACVRL1,ADAMTS5,AGER,ALPL,ANKH,ANXA2,ANXA5,BMP2,BMPR1A,CASP10,CASP3,CASP7,CHUK,COL10A1,CREB1,CXCL8,DDR2,DLX5,EPAS1,FGF18,FGF2,FGF8,FGFR1,FRZB,FZD5,FZD6,FZD7,FZD8,GDF5,GLI2,GLIS1,HIF1A,IL1RAPL2,IL1RL2,ITGA1,ITGA10,ITGA2,ITGA8,ITGAV,ITGB1,ITGB2,ITGB7,ITGB8,JAG1,LEP,LRP1,MATN3,MMP1,NOTCH1,P2RX7,PRKAA1,PRKAA2,PRKAG1,PRKAG2,PTGS2,RAC1,RARRES2,RBP4,RELA,SMAD2,SMAD4,SMAD5,SMAD6,SMAD9,SMO,SP1,TCF7L2,…
Immunogenic Cell Death Signaling Pathway	0.958	0.321	-1.347	ANXA1,ATG5,CASP3,DDIT3,EIF2A,HSP90AB1,HSP90B1,HSPA1A/HSPA1B,HSPA4,HSPA5,HSPA8,HSPA9,IFNAR1,IL6,IRF3,LRP1,NGFR,P2RX7,P2RY2,PANX1,PDIA3,PYCARD,STING1,TLR3,TLR4,TNFRSF11B,TNFRSF1B
Role of JAK1, JAK2 and TYK2 in Interferon Signaling	0.978	0.385	-1.342	IFNAR1,JAK1,PTPN2,PTPN6,RAF1,RELA,SOCS1,STAT2,STAT3,TYK2
Glycogen Degradation II	0.901	0.455	-1.342	AGL,MTAP,PGM1,PGM3,PYGL
UDP-N-acetyl-D-galactosamine Biosynthesis II	0.765	0.417	-1.342	GCK,GPI,HK2,PGM3,UAP1
Isoleucine Degradation I	0.345	0.294	-1.342	ACADSB,BCAT1,BCAT2,DLD,HADHA
LPS/IL-1 Mediated Inhibition of RXR Function	0	0.217	-1.342	ABCB9,ABCC3,ACSL1,ACSL4,ALDH18A1,ALDH1A2,ALDH1B1,ALDH1L2,ALDH3A2,ALDH3B1,ALDH5A1,ALDH9A1,APOE,CES2,CHST1,CHST11,CHST12,CHST2,CPT1A,CPT1B,CYP2E1,FABP5,FMO1,FMO3,FMO5,GSTK1,GSTM4,GSTM5,GSTO2,HS3ST3A1,IL1RAPL2,IL1RL2,JUN,LIPC,MAP2K4,MAP3K1,MAP3K7,MAPK8,MAPK9,NDST2,NGFR,PPARGC1B,RXRA,SLC27A3,SULT1A1,TLR4,TNFRSF11B,TNFRSF1B
Transcriptional Regulatory Network in Embryonic Stem Cells	0.699	0.288	-1.313	ACVR1C,AKT3,BMPR1A,BMPR1B,FGF2,FGFR1,FGFRL1,FZD5,FZD6,FZD7,FZD8,INHBA,JAK1,KRAS,L1CAM,MAP2K1,MAPK1,MRAS,MYC,NRAS,PIK3C2A,PIK3C3,PIK3R3,PIK3R6,RALA,RAP1A,RAP1B,RAP2A,RAP2B,RASD1,RRAS2,SKIL,SMAD2,SMAD4,SMAD5,SMAD9,SMARCAD1,SMO,STAT3,TBX3,TGFB2,TGFBR1,TGFBR2,TGFBR3,TP53,TYK2,WNT9A
BER (Base Excision Repair) Pathway	0.869	0.341	-1.291	CDKN2A,LIG3,MAP2K1,MAP2K4,MAP2K6,MAPK1,NTHL1,OGG1,POLG,RFC3,RFC5,RPA1,SP1,TDG,TP53
Role of NFAT in Cardiac Hypertrophy	5.1	0.391	-1.27	ADCY1,ADCY5,ADCY9,AKT3,CABIN1,CACNA1A,CACNA1C,CACNA1D,CACNA1G,CACNA1H,CACNB4,CACNG4,CACNG8,CALM1 (includes others),CAMK2A,CAMK2B,CAMK2D,CHP1,CTF1,GNAI3,GNAQ,GNAS,GNB1,GNB1L,GNB4,GNG10,GNG11,GNG12,GNG2,HDAC10,HDAC11,HDAC2,IL6,KRAS,MAP2K1,MAP2K4,MAP2K6,MAP3K1,MAP3K7,MAPK1,MAPK10,MAPK11,MAPK12,MAPK8,MAPK9,MEF2B,MRAS,NFATC4,NRAS,PDIA3,PIK3C2A,PIK3C3,PIK3R3,PIK3R6,PLCB1,PLCB3,PLCB4,PLCD4,PLCG2,PLCH2,P…
HER-2 Signaling in Breast Cancer	10.6	0.462	-1.265	AKT3,ARF1,ARF3,ARF4,BRAF,CASP3,CASP7,CDC42,CHUK,COPS6,COX10,COX5A,COX5B,COX6A1,COX6B1,COX6C,COX7A1,COX7A2,COX7A2L,COX7B,COX7C,CYB5A,DDX19B,EGFR,ELF1,ELF2,ELK3,ERBB2,ERBB3,ETS1,ETS2,FOXO1,FRK,GLE1,GNB1L,IKBKE,ITGB1,ITGB2,ITGB7,ITGB8,JUN,KPNB1,KRAS,LYN,MAP2K1,MAPK1,MMP2,MRAS,MT-CO1,MT-CO2,MT-CO3,MTCL1,MYC,NDC1,NFKBIA,NFKBID,NRAS,NUP205,NUP35,NUP54,NUP58,NUP88,NUP93,NUP98,PARD6B,PARD6G,PDK1,PGR,PIK3…
IL-22 Signaling	1.59	0.458	-1.265	AKT3,JAK1,MAP2K4,MAPK1,MAPK10,MAPK11,MAPK12,MAPK8,MAPK9,STAT3,TYK2
Corticotropin Releasing Hormone Signaling	1.29	0.32	-1.265	ADCY1,ADCY5,ADCY9,ARPC5,BDNF,BRAF,CACNA1A,CACNA1C,CACNA1D,CACNA1G,CACNA1H,CACNB4,CACNG4,CACNG8,CALM1 (includes others),CREB1,CTH,GAD1,GLI2,GNAI3,GNAQ,GNAS,GUCY1A2,JUN,JUND,MAP2K1,MAPK1,MAPK11,MAPK12,MEF2B,NPR2,NPR3,PLCG2,POMC,PRKACB,PRKAG1,PRKAG2,PRKCI,PRKCZ,PRKD1,PRKD3,PTGS2,RAF1,RAP1A,RAP1B,SMO,UCN
Aryl Hydrocarbon Receptor Signaling	1.14	0.313	-1.257	AHR,AHRR,ALDH18A1,ALDH1A2,ALDH1B1,ALDH1L2,ALDH3A2,ALDH3B1,ALDH5A1,ALDH9A1,CDK2,CDK6,CDKN2A,CTSD,CYP1B1,ESR1,GSTK1,GSTM4,GSTM5,GSTO2,HSP90AB1,HSP90B1,HSPB7,IL6,JUN,MAPK1,MAPK8,MED1,MYC,NCOA3,NFIB,NFIX,NQO1,NR2F1,NRIP1,POLA1,PTGES3,RARG,RB1,RELA,RXRA,RXRB,SP1,SRC,TGFB2,TP53
Colorectal Cancer Metastasis Signaling	5.38	0.383	-1.238	ADCY1,ADCY5,ADCY9,AKT3,APPL1,BCL2L1,BRAF,CASP3,CDC42,DIRAS3,DVL1,EGFR,FNBP1,FZD5,FZD6,FZD7,FZD8,GNA13,GNA14,GNAI3,GNAQ,GNAS,GNB1,GNB1L,GNB4,GNG10,GNG11,GNG12,GNG2,GRK2,IL6,JAK1,JUN,KRAS,LRP1,LRP5,LRP6,MAP2K1,MAP2K4,MAPK1,MAPK10,MAPK12,MAPK8,MAPK9,MMP1,MMP15,MMP17,MMP19,MMP2,MMP24,MMP28,MRAS,MSH6,MYC,NRAS,PIK3C2A,PIK3C3,PIK3R3,PIK3R6,PRKACB,PRKAG1,PRKAG2,PTGER3,PTGER4,PTGS2,RAC1,RALA,RALGDS,RAP1A,…
RAR Activation	0.795	0.279	-1.212	ACTB,ACVR1C,ADAM10,ADCY1,ADCY5,ADCY9,AKT3,ALDH1A2,ARID2,CAMK2A,CAMK2B,CAMK2D,CCNH,CDC42,CDK7,COL10A1,CRABP2,CREB1,CSNK2A1,CSNK2A2,CSNK2B,CXCL8,DIRAS3,DUSP1,ENPP1,FABP5,FGF8,FNBP1,GNA14,GNAQ,GNB1,GRIA1,GTF2H1,HIF1A,IGFBP3,IL12A,IL6,ITGB3BP,JUN,LAMB1,LEP,MAP2K1,MAP2K4,MAP3K1,MAPK1,MAPK10,MAPK11,MAPK12,MAPK8,MAPK9,MED1,MEIS2,MMP1,MMP2,MPPE1,NAPEPLD,NR2F1,NR2F2,NRIP1,PDE10A,PDE1B,PDE1C,PDE4B,PDE4D,PD…
Factors Promoting Cardiogenesis in Vertebrates	1.91	0.342	-1.18	ACVR1C,ACVRL1,APC2,BMP2,BMPR1A,BMPR1B,CAMK2A,CAMK2B,CAMK2D,CREB1,DVL1,FZD5,FZD6,FZD7,FZD8,GJA5,LRP1,LRP5,LRP6,MAP2K4,MAP3K7,MAPK10,MAPK12,MAPK8,MAPK9,MYC,MYOCD,NOX4,PDIA3,PLCB1,PLCB3,PLCB4,PLCD4,PLCG2,PLCH2,PRKCI,PRKCZ,PRKD1,PRKD3,RHOA,SMAD2,SMAD4,SMAD5,SMAD9,SMO,TCF7L2,TGFB2,TGFBR1,TGFBR2,TGFBR3,WNT9A
Role Of Chondrocytes In Rheumatoid Arthritis Signaling Pathway	1.47	0.329	-1.18	ADAMTS5,CASP3,CCL2,CEBPD,CEBPG,CEBPZ,CHP1,CHUK,CXCL12,CXCL8,GNB1L,IL17RA,IL17RC,IL1RAPL2,IL1RL2,IL6,IRAK4,ITGB1,JUN,LRP1,MAP2K4,MAP3K7,MAPK1,MAPK11,MAPK12,MAPK9,MMP1,MMP15,MMP17,MMP19,MMP2,MMP24,MMP28,NGFR,PPP3CB,PPP3R1,PRKAA1,PRKAA2,PRKAG1,PRKAG2,PTGS2,PYCARD,RPTOR,STAT3,TNFRSF11B,TNFRSF1B
IL-17A Signaling in Airway Cells	2.21	0.403	-1.177	AKT3,CHUK,IKBKE,IL17RA,IL17RC,IL6,JAK1,MAP2K1,MAP2K4,MAP3K7,MAPK1,MAPK10,MAPK11,MAPK12,MAPK8,MAPK9,NFKBIA,NFKBID,PIK3C2A,PIK3C3,PIK3R3,PIK3R6,PTEN,RELA,STAT3,TRAF3IP2,TYK2
Synaptic Long Term Potentiation	3.23	0.391	-1.155	ADCY1,CACNA1C,CALM1 (includes others),CAMK2A,CAMK2B,CAMK2D,CHP1,CREB1,GNA14,GNAQ,GRIA1,GRIN2A,GRIN2B,GRIN2C,GRIN3B,GRM4,KRAS,MAP2K1,MAPK1,MRAS,NRAS,PDIA3,PLCB1,PLCB3,PLCB4,PLCD4,PLCG2,PLCH2,PPP1CB,PPP1CC,PPP1R12A,PPP1R14A,PPP3CB,PPP3R1,PRKACB,PRKAG1,PRKAG2,PRKCI,PRKCZ,PRKD1,PRKD3,RAF1,RALA,RAP1A,RAP1B,RAP2A,RAP2B,RAPGEF3,RASD1,RRAS2
IL-23 Signaling Pathway	0.275	0.261	-1.155	AKT3,HIF1A,NFKBIA,PIK3C2A,PIK3C3,PIK3R3,PIK3R6,RELA,RORA,RUNX1,STAT3,TYK2
WNK Renal Signaling Pathway	0.478	0.28	-1.147	AKT3,ANAPC1,ANAPC2,BIRC2,BIRC3,CALM1 (includes others),CUL1,CUL3,ELOC,KLHL3,NEDD4,NPR3,PIK3C2A,PIK3C3,PIK3R3,PIK3R6,PRKCI,PRKCZ,PRKD1,PRKD3,PRKN,RBX1,RPS6KA5,SGK1,SKP1,SLC12A6,STK39,VHL
Aldosterone Signaling in Epithelial Cells	2.84	0.363	-1.134	ABCB8,CRYAB,DNAJA1,DNAJB11,DNAJB12,DNAJB4,DNAJB6,DNAJB9,DNAJC15,DNAJC17,DNAJC18,DNAJC2,DNAJC22,DNAJC3,DNAJC6,DNAJC8,DUSP1,HSP90AB1,HSP90B1,HSPA12A,HSPA13,HSPA1A/HSPA1B,HSPA4,HSPA5,HSPA8,HSPA9,HSPB11,HSPB7,HSPD1,HSPE1,KRAS,MAP2K1,MAPK1,NEDD4,PDIA3,PDPK1,PIK3C2A,PIK3C3,PIK3R3,PIK3R6,PIP4K2A,PIP4K2C,PIP5K1A,PIP5KL1,PLCB1,PLCB3,PLCB4,PLCD4,PLCG2,PLCH2,PRKCI,PRKCZ,PRKD1,PRKD3,RAF1,SACS,SASS6,SGK1,SLC9…
Role of MAPK Signaling in Inhibiting the Pathogenesis of Influenza	2.24	0.395	-1.134	BRAF,CASP3,CCL2,CXCL8,EIF2AK2,IL6,JUN,LCAT,MAP2K1,MAP2K4,MAP2K6,MAPK1,MAPK10,MAPK11,MAPK12,MAPK8,MAPK9,NFKBIA,NFKBID,PLA2G12A,PLA2G4A,PLAAT3,PLAAT4,PNPLA4,PNPLA8,PRDX6,PTGS2,RAF1,RPS6KA3,TLR4
Glycogen Degradation III	1.55	0.538	-1.134	AGL,GAA,MGAM,MTAP,PGM1,PGM3,PYGL
Colanic Acid Building Blocks Biosynthesis	1.36	0.5	-1.134	GALT,GFUS,GPI,PMM1,PMM2,UGDH,UGP2
IL-9 Signaling	0	0.229	-1.134	JAK1,PIK3C2A,PIK3C3,PIK3R3,PIK3R6,RELA,SOCS2,STAT3
IL-10 Signaling	0.289	0.258	-1.121	AHR,AKT3,ARG2,BCL2L1,BHLHE40,BMP2,CHUK,CREB1,DUSP1,HIF1A,HLA-C,ICAM1,IKBKE,IL1RAPL2,IL1RL2,IL6,JAK1,JUN,MAP2K4,MAP2K6,MAP3K14,MAP3K7,MAPK1,MAPK11,MAPK12,MAPK8,NFKBIA,NFKBID,PRDM1,PRKAA1,PRKAA2,PRKAG1,PRKAG2,RELA,SP1,STAT3,TAB1,TLR4,TYK2
Relaxin Signaling	1.61	0.331	-1.095	ADCY1,ADCY5,ADCY9,AKT3,BRAF,CREB1,CTH,ENPP1,GAD1,GNA13,GNA14,GNAI3,GNAQ,GNAS,GNB1,GNB1L,GNB4,GNG10,GNG11,GNG12,GNG2,GUCY1A2,JUN,MAP2K1,MAPK1,MPPE1,MRAS,NAPEPLD,NFKBIA,NFKBID,NPR2,NPR3,PDE10A,PDE1B,PDE1C,PDE4B,PDE4D,PDE5A,PDE9A,PIK3C2A,PIK3C3,PIK3R3,PIK3R6,PRKACB,PRKAG1,PRKAG2,PRKCZ,RAP1A,RAP1B,RELA
Gαi Signaling	2.75	0.371	-1.093	ADCY1,ADCY5,ADCY9,ADRA2C,CAV1,DRD4,GABBR1,GNA13,GNA14,GNAI3,GNAQ,GNAS,GNB1,GNB1L,GNB4,GNG10,GNG11,GNG12,GNG2,GRM4,HTR1B,KRAS,LTB4R,MAPK1,MRAS,NPR3,NRAS,OPRL1,PRKACB,PRKAG1,PRKAG2,PTGER3,RAF1,RALA,RALGDS,RAP1A,RAP1B,RAP1GAP,RAP2A,RAP2B,RASD1,RGS10,RGS12,RGS7,RRAS2,S1PR1,SHC1,SHC2,SOS1,SRC,STAT3,TBXA2R
Regulation of eIF4 and p70S6K Signaling	11.5	0.5	-1.061	AGO1,AGO2,AKT3,EIF1,EIF1AX,EIF2A,EIF2B2,EIF2S1,EIF2S2,EIF2S3,EIF3A,EIF3D,EIF3E,EIF3F,EIF3G,EIF3H,EIF3I,EIF3J,EIF3L,EIF3M,EIF4A1,EIF4E,EIF4EBP1,EIF4EBP2,EIF4G2,ITGA1,ITGA10,ITGA2,ITGA8,ITGAV,ITGB1,ITGB2,ITGB7,ITGB8,KRAS,MAP2K1,MAPK1,MAPK11,MAPK12,MRAS,NRAS,PABPC1,PAIP1,PAIP2,PDPK1,PIK3C2A,PIK3C3,PIK3R3,PIK3R6,PPP2CA,PPP2CB,PPP2R1B,PPP2R2A,PPP2R3A,PPP2R5A,PPP2R5C,PPP2R5E,PRKCZ,RAF1,RALA,RAP1A,RAP1B…
Growth Hormone Signaling	0.907	0.324	-1.043	A2M,IGFBP3,MAPK1,PDPK1,PIK3C2A,PIK3C3,PIK3R3,PIK3R6,PLCG2,PRKCI,PRKCZ,PRKD1,PRKD3,PTPN6,RPS6KA3,RPS6KA5,RPS6KB1,SOCS1,SOCS2,SOCS4,SOCS6,SOCS7,STAT3
Protein Kinase A Signaling	5.11	0.355	-1.017	ACP1,ADCY1,ADCY5,ADCY9,ADD1,AKAP3,ANAPC1,ANAPC13,ANAPC2,ATF1,BRAF,CALM1 (includes others),CAMK2A,CAMK2B,CAMK2D,CDC25B,CDC27,CDKN3,CHP1,CHUK,CREB1,DUSP1,DUSP10,DUSP16,DUSP18,DUSP2,DUSP6,ENPP1,EPM2A,EYA1,FLNA,FLNB,GNA13,GNAI3,GNAQ,GNAS,GNB1,GNB1L,GNB4,GNG10,GNG11,GNG12,GNG2,GYS1,H1-2,H3-3A/H3-3B,HHAT,KDELR2,KDELR3,MAP2K1,MAP3K1,MAPK1,MPPE1,MYH2,MYL12A,MYL12B,MYL6,MYL9,MYLK,MYLK3,NAPEPLD,NFATC2,NFAT…
Myelination Signaling Pathway	5.02	0.366	-1.017	ACVRL1,AKT3,APH1B,ARHGAP35,ARHGAP5,BACE1,BDNF,BMP2,BMPR1A,BMPR1B,BRAF,CALM1 (includes others),CDC42,CHP1,CREB1,CYTH1,DAG1,DLC1,DTX1,EGFR,EIF4E,EIF4EBP1,ERBB2,ERBB3,FASN,FGF2,FGFR1,FGFRL1,FKBP1A,FRK,FZD5,FZD6,FZD7,FZD8,GLI2,GLIS1,GNB1L,HDAC10,HDAC11,HDAC2,ILK,ITGA2,ITGB1,ITGB2,ITGB7,ITGB8,JUN,KRAS,LAMA3,LAMA4,LAMB1,LAMB3,LAMC2,LYN,MAP2K1,MAPK1,MBP,MPZ,MRAS,MTHFD2,NFATC2,NFATC4,NGF,NGFR,NOTCH1,NOTC…
Role Of Osteoclasts In Rheumatoid Arthritis Signaling Pathway	4.23	0.36	-1.01	ADAM10,ADAM11,ADAM15,ADAM19,ADAM23,ADAM32,ADAM8,AKT3,BIRC2,BIRC3,BRAF,CALM1 (includes others),CDC42,CHP1,CHUK,COL10A1,COL11A1,COL11A2,COL13A1,COL18A1,COL19A1,COL24A1,COL25A1,COL26A1,COL27A1,COL4A1,COL4A6,COL5A3,COL6A3,COL8A1,COL9A3,CREB1,CSF1,CTSK,DIRAS3,FNBP1,FOXO1,FRZB,IKBKE,IL1RAPL2,IL1RL2,JUN,KRAS,MAP2K1,MAP2K4,MAP2K6,MAP3K14,MAP3K7,MAPK1,MAPK10,MAPK11,MAPK12,MAPK8,MAPK9,MMP1,MMP15,MMP17,MMP1…
IL-1 Signaling	3.35	0.417	-1	ADCY1,ADCY5,ADCY9,CHUK,GNA13,GNA14,GNAI3,GNAQ,GNAS,GNB1,GNB1L,GNB4,GNG10,GNG11,GNG12,GNG2,IKBKE,IRAK4,JUN,MAP2K4,MAP2K6,MAP3K1,MAP3K14,MAP3K7,MAPK1,MAPK10,MAPK11,MAPK12,MAPK8,MAPK9,MRAS,NFKBIA,NFKBID,PRKACB,PRKAG1,PRKAG2,RELA,TAB1,TAB2,TOLLIP
CD40 Signaling	2.32	0.409	-1	ATF1,CHUK,ICAM1,IKBKE,JUN,MAP2K1,MAP2K4,MAP2K6,MAP3K14,MAP3K7,MAPK1,MAPK10,MAPK11,MAPK12,MAPK8,MAPK9,NFKBIA,NFKBID,PIK3C2A,PIK3C3,PIK3R3,PIK3R6,PTGS2,RELA,STAT3,TNFAIP3,TRAF5
Arginine Degradation VI (Arginase 2 Pathway)	1.38	0.667	-1	ARG2,OAT,PYCR1,PYCR2
Role of CHK Proteins in Cell Cycle Checkpoint Control	1.07	0.345	-1	CDK2,E2F6,MRE11,PPP2CA,PPP2CB,PPP2R1B,PPP2R2A,PPP2R3A,PPP2R5A,PPP2R5C,PPP2R5E,RAD1,RAD50,RAD9A,RFC3,RFC5,RPA1,TLK1,TLK2,TP53
Folate Transformations I	0.748	0.444	-1	MTHFD1L,MTHFD2,MTHFR,SHMT2
Oleate Biosynthesis II (Animals)	0.62	0.4	-1	CYB5A,FADS2,SCD,UFSP2
Calcium Transport I	0.62	0.4	-1	ANXA5,ATP2A2,ATP2B1,ATP2B3
Dolichyl-diphosphooligosaccharide Biosynthesis	0.62	0.4	-1	ALG5,ALG8,DPM1,DPM3
GDP-glucose Biosynthesis	0.62	0.4	-1	GCK,HK2,PGM1,PGM3
Glucose and Glucose-1-phosphate Degradation	0.515	0.364	-1	GCK,HK2,PGM1,PGM3
IL-13 Signaling Pathway	0	0.217	-1	AKT3,BCL2L1,DUSP1,FRK,IL17RA,IL17RC,JAK1,JUN,LYN,MAPK1,MAPK11,MAPK12,PIK3C2A,PIK3C3,PIK3R3,PIK3R6,POSTN,RHOA,SOCS1,SRC,STAT3,TGFB2,TP53,TYK2,YES1
Granzyme B Signaling	0	0.25	-1	CASP3,CYCS,DFFA,NUMA1
Mismatch Repair in Eukaryotes	0	0.222	-1	MSH6,RFC3,RFC5,RPA1
ERK/MAPK Signaling	3.93	0.372	-0.985	ATF1,BRAF,CREB1,DOCK1,DUSP1,DUSP2,DUSP6,EIF4E,EIF4EBP1,ELF1,ELF2,ELK3,ESR1,ETS1,ETS2,H3-3A/H3-3B,HSPB7,ITGA1,ITGA10,ITGA2,ITGA8,ITGAV,ITGB1,ITGB2,ITGB7,ITGB8,JMJD7-PLA2G4B,KRAS,KSR1,MAP2K1,MAPK1,MRAS,MYC,NRAS,PIK3C2A,PIK3C3,PIK3R3,PIK3R6,PLA2G12A,PLA2G4A,PLCG2,PPP1CB,PPP1CC,PPP1R12A,PPP1R14A,PPP2CA,PPP2CB,PPP2R1B,PPP2R2A,PPP2R3A,PPP2R5A,PPP2R5C,PPP2R5E,PRKACB,PRKAG1,PRKAG2,PRKCI,PTK2,RAC1,RAF1,RA…
T Cell Exhaustion Signaling Pathway	0	0.155	-0.973	ACVR1C,AKT3,CD274,FOXO1,FOXP1,HLA-C,IFNAR1,IL12A,IL6,JAK1,JUN,KRAS,MAP2K4,MAPK1,MAPK10,MAPK12,MAPK8,MAPK9,MGAT5,MRAS,NFATC2,NFATC4,NRAS,PDCD1LG2,PDK1,PIK3C2A,PIK3C3,PIK3R3,PIK3R6,PLCG2,PPP2CA,PPP2CB,PPP2R1B,PPP2R2A,PPP2R3A,PPP2R5A,PPP2R5C,PPP2R5E,PRDM1,PTPN11,PTPN6,RALA,RAP1A,RAP1B,RAP2A,RAP2B,RASD1,RRAS2,SMAD2,STAT2,STAT3,TGFBR1,TGFBR2,TGFBR3,TNFRSF14,TYK2
Chaperone Mediated Autophagy Signaling Pathway	0	0.205	-0.954	ATP6V0A2,ATP6V0C,ATP6V0E1,ATP6V1B2,ATP6V1C1,ATP6V1D,ATP6V1E1,ATP6V1F,ATP6V1G1,BAG1,BBC3,CHP1,CHUK,CTSA,DDX3X,EEF1A1,EIF4A1,EIF4H,EPS8,HDAC10,HDAC2,HIF1A,HK2,HSP90AB1,HSP90B1,HSPA1A/HSPA1B,HSPA4,HSPA5,HSPA8,HSPA9,HTT,IDH2,IL17RA,IL17RC,ITCH,LAMP2,MAP2K4,MAP3K7,MAPK1,MAPK11,MAPK12,MAPT,MARCHF5,MMP1,MMP15,MMP17,MMP19,MMP2,MMP24,MMP28,MYC,NFATC2,NFKBIA,PARK7,PDPK1,PEA15,PIK3C2A,PIK3C3,PIK3R3,PIK3R6,P…
Neurovascular Coupling Signaling Pathway	0	0.256	-0.944	ADORA2A,BDKRB2,CACNA1A,CACNA1C,CACNA1D,CACNA1G,CACNA1H,CACNB4,CACNG4,CACNG8,CALM1 (includes others),CTH,DAGLA,ENTPD1,ENTPD7,GABBR1,GAD1,GJA1,GNAQ,GRIA1,GRIN2A,GRIN2B,GRIN2C,GRIN3B,GUCY1A2,KCNJ14,LCAT,MAPT,NPR2,NPR3,PLA2G12A,PLA2G4A,PLAAT3,PLAAT4,PLCB1,PLCB3,PLCB4,PNPLA4,PNPLA8,PPP1CB,PPP1R12A,PPP1R12B,PRDX6,PRKACB,PRKAG1,PRKAG2,PRKG1,PRKG2,PTGER4,PTGIR,PTGS2,RHOA,RYR1,SLC16A1,SLC1A3,TBXA2R
Wound Healing Signaling Pathway	1.76	0.319	-0.918	ACTA2,ACVR1C,CHUK,COL10A1,COL11A1,COL11A2,COL13A1,COL18A1,COL19A1,COL24A1,COL25A1,COL26A1,COL27A1,COL4A1,COL4A6,COL5A3,COL6A3,COL8A1,COL9A3,CXCL8,EGFR,FGF2,FGF7,IL12A,IL1RAPL2,IL1RL2,IL6,ITGB1,JAK1,JUN,KRAS,KRT17,LAMA3,LAMB1,LAMB3,LAMC2,LEP,MAP2K1,MAP2K4,MAP2K6,MAP3K14,MAP3K7,MAPK1,MAPK10,MAPK12,MAPK8,MAPK9,MMP1,MRAS,NFKBIA,NFKBID,NGFR,NRAS,RAC1,RAF1,RALA,RAP1A,RAP1B,RAP2A,RAP2B,RASD1,RRAS2,SHC1,…
OX40 Signaling Pathway	0	0.0492	-0.905	BCL2L1,HLA-C,JUN,MAP2K4,MAPK10,MAPK12,MAPK8,MAPK9,NFKBIA,NFKBID,RELA,TRAF5
Nitric Oxide Signaling in the Cardiovascular System	1.25	0.327	-0.898	AKT3,ARG2,ATP2A2,BDKRB2,CACNA1A,CACNA1C,CACNA1D,CACNB4,CACNG4,CACNG8,CALM1 (includes others),CAV1,FLT1,GUCY1A2,HSP90AB1,HSP90B1,MAP2K1,MAPK1,NPR2,PDE1B,PDE1C,PDE5A,PIK3C2A,PIK3C3,PIK3R3,PIK3R6,PRKAA1,PRKACB,PRKAG1,PRKAG2,PRKCI,PRKCZ,PRKD1,PRKD3,PRKG1,PRKG2,SLC7A1
FAT10 Cancer Signaling Pathway	2.07	0.42	-0.894	ACVR1C,AKT3,CHUK,EEF1A1,IKBKE,IL6,MAD2L1,NFKBIA,NGFR,RELA,SMAD2,SMAD4,STAT3,TCF7L2,TGFB2,TGFBR1,TGFBR2,TGFBR3,TNFRSF11B,TNFRSF1B,TP53
Cardiac Hypertrophy Signaling (Enhanced)	3.82	0.327	-0.889	ACE,ACVR1C,ADCY1,ADCY5,ADCY9,ADRA1D,ADRA2C,AKT3,ATF6,ATP2A2,CACNA1A,CACNA1C,CACNA1D,CACNB4,CACNG4,CACNG8,CALM1 (includes others),CAMK2A,CAMK2B,CAMK2D,CHP1,CHUK,CTF1,CXCL8,DIAPH3,DLG1,DVL1,DVL2,DVL3,EDN1,EIF2B2,EIF4E,EIF4EBP1,ENPP1,FGF1,FGF18,FGF2,FGF5,FGF7,FGF8,FGFR1,FGFRL1,FZD5,FZD6,FZD7,FZD8,GNA13,GNA14,GNAI3,GNAQ,GNAS,GNB1,GNB1L,GNB4,GNG10,GNG11,GNG12,GNG2,HDAC10,HDAC11,HDAC2,HSPB7,IFNAR1,IFNL…
Sperm Motility	1.61	0.314	-0.87	ABL1,ABL2,ALK,CACNA1G,CACNA1H,CALM1 (includes others),DDR2,DYRK4,EGFR,EPHA5,EPHB2,ERBB2,ERBB3,FER,FES,FGFR1,FLT1,FLT3LG,FRK,GNA13,GNA14,GNAI3,GNAQ,GNAS,GNB1,GNB1L,GNB4,GNG10,GNG11,GNG12,GNG2,GUCY1A2,JAK1,LCAT,LMTK3,LYN,MAP2K1,MAP2K4,MAP2K6,MET,MRAS,PDE1B,PDE1C,PDE4B,PDE4D,PDIA3,PLA2G12A,PLA2G4A,PLAAT3,PLAAT4,PLCB1,PLCB3,PLCB4,PLCD4,PLCG2,PLCH2,PNPLA4,PNPLA8,PRDX6,PRKACB,PRKAG1,PRKAG2,PRKCI,PRKCZ,…
IL-4 Signaling	0	0.135	-0.849	AKT3,BCL2L1,COL10A1,COL11A1,COL11A2,COL13A1,COL18A1,COL19A1,COL24A1,COL25A1,COL26A1,COL27A1,COL4A1,COL4A6,COL5A3,COL6A3,COL8A1,COL9A3,CREB1,EIF4EBP1,GAB1,GNAI3,GNB1L,JAK1,KRAS,MAPK1,MAPK11,MAPK12,MRAS,NFATC2,NRAS,PIK3C2A,PIK3C3,PIK3R3,PIK3R6,PTPN6,RALA,RAP1A,RAP1B,RAP2A,RAP2B,RASD1,RICTOR,RPS6KB1,RPTOR,RRAS2,SOCS1,SOS1,STAT3,TGFB2
Pancreatic Adenocarcinoma Signaling	2.49	0.371	-0.845	ABL1,AKT3,BCL2L1,CDC42,CDK2,CDKN2A,CYP2E1,E2F6,EGFR,ERBB2,GPLD1,HDAC10,HDAC11,HDAC2,JAK1,KRAS,MAP2K1,MAP2K4,MAPK1,MAPK10,MAPK12,MAPK8,MAPK9,NAPEPLD,NOTCH1,PA2G4,PIK3C2A,PIK3C3,PIK3R3,PIK3R6,PLD3,PTGS2,RAC1,RAF1,RALA,RALGDS,RB1,RELA,SMAD2,SMAD4,STAT3,TGFB2,TGFBR1,TGFBR2,TP53,TYK2
Role of PI3K/AKT Signaling in the Pathogenesis of Influenza	0	0.222	-0.832	AKT3,GNAI3,IFNAR1,IRF3,KPNA3,MAP2K1,MAPK1,NFKBIA,NFKBID,PIK3C2A,PIK3C3,PIK3R3,PIK3R6,RELA
Pulmonary Fibrosis Idiopathic Signaling Pathway	6.63	0.385	-0.825	ACTA2,ACTB,ACTG1,ACTG2,ACVR1C,ADAM10,ADAMTS1,AEBP2,AKT3,BBC3,BRAF,CAV1,CDH2,COL10A1,COL11A1,COL11A2,COL13A1,COL18A1,COL19A1,COL24A1,COL25A1,COL26A1,COL27A1,COL4A1,COL4A6,COL5A3,COL6A3,COL8A1,COL9A3,CXCL12,EDN1,EGFR,EIF4EBP1,EIF4EBP2,EZH1,FGF18,FGF2,FGFR1,FGFRL1,FOXO1,FZD5,FZD6,FZD7,FZD8,GLI2,GNA13,IL17RA,IL6,ILK,ITGA2,ITGAV,ITGB1,JAG1,JARID2,JUN,KRAS,LATS2,MAP2K1,MAP2K4,MAP2K6,MAP3K7,MAPK1,MAPK10…
Histamine Degradation	1.05	0.462	-0.816	ALDH1A2,ALDH1B1,ALDH3A2,ALDH3B1,ALDH9A1,HNMT
γ-linolenate Biosynthesis II (Animals)	0.446	0.316	-0.816	ACSL1,ACSL4,CYB5A,CYB5R3,FADS2,SLC27A3
Oxidative Ethanol Degradation III	0.284	0.267	-0.816	ACSL1,ALDH1A2,ALDH1B1,ALDH3A2,ALDH3B1,ALDH9A1,CYP2E1,DIP2A
Methionine Degradation I (to Homocysteine)	0.251	0.261	-0.816	AHCYL2,EEF1AKMT4,EHMT1,MAT2B,PRMT1,SUV39H2
Estrogen-mediated S-phase Entry	0	0.231	-0.816	CDK2,E2F6,ESR1,MYC,RB1,SKP2
Dopamine Degradation	0	0.25	-0.816	ALDH1A2,ALDH1B1,ALDH3A2,ALDH3B1,ALDH9A1,SULT1A1
Ethanol Degradation II	0	0.25	-0.816	ACSL1,ALDH1A2,ALDH1B1,ALDH3A2,ALDH3B1,ALDH9A1,DIP2A
SPINK1 Pancreatic Cancer Pathway	0	0.109	-0.816	CPA4,CTSA,CTSB,SMAD2,TGFBR1,TGFBR2
Necroptosis Signaling Pathway	2.75	0.366	-0.802	BIRC2,BIRC3,CAMK2A,CAMK2B,CAMK2D,CAPN10,CAPN3,CAPN5,CAPN6,CAPNS1,CASP10,CHP1,CHUK,CYLD,DNM1L,EIF2AK2,FKBP1A,IFNAR1,IRF3,JAK1,JMJD7-PLA2G4B,MAP3K7,NGFR,PAM16,PLA2G12A,PLA2G4A,PPP3CB,PPP3R1,PYCARD,PYGL,RB1,RBCK1,SLC25A13,SLC25A4,SLC25A5,STAT2,TAB1,TAB2,TIMM17A,TIMM23,TLR3,TLR4,TNFRSF11B,TNFRSF1B,TNIP1,TOMM20,TOMM22,TOMM40L,TOMM5,TOMM70,TP53,TRADD,TRPM7,VDAC1,VDAC2,VDAC3
Ribonucleotide Reductase Signaling Pathway	1.75	0.331	-0.802	ACTB,AKT3,ARID2,BRAF,CASP3,CDK2,CDK6,CDKN2A,CREB1,CUL1,E2F6,EGFR,EIF4E,EIF4EBP1,ERBB2,ESR1,GNB1L,H3-3A/H3-3B,HIF1A,IL6,JUN,KRAS,let-7,MAP2K4,MAPK1,MAPK10,MAPK11,MAPK12,MAPK8,MAPK9,MET,MMP2,MYC,NRAS,PARP10,PARP2,PHF10,PIK3C2A,PIK3C3,PIK3R3,PIK3R6,RB1,RPTOR,SKP1,SKP2,SMARCC1,SMARCD3,SNAI1,SP1,SRC,STAT3,THBS1,TNKS2,TP53,WEE1,YBX1
Synaptic Long Term Depression	2.03	0.335	-0.788	CACNA1A,CACNA1C,CACNA1D,CACNA1G,CACNA1H,CACNB4,CACNG4,CACNG8,CTH,GAD1,GNA13,GNA14,GNAI3,GNAQ,GNAS,GRIA1,GRM4,GUCY1A2,KRAS,LCAT,LYN,MAP2K1,MAPK1,MRAS,NPR2,NPR3,NRAS,PDIA3,PLA2G12A,PLA2G4A,PLAAT3,PLAAT4,PLCB1,PLCB3,PLCB4,PLCD4,PLCG2,PLCH2,PNPLA4,PNPLA8,PPP2CA,PPP2CB,PPP2R1B,PPP2R2A,PPP2R3A,PPP2R5A,PPP2R5C,PPP2R5E,PRDX6,PRKCI,PRKCZ,PRKD1,PRKD3,PRKG1,PRKG2,RAF1,RALA,RAP1A,RAP1B,RAP2A,RAP2B,RASD1,RRAS…
Oxytocin In Brain Signaling Pathway	1.39	0.314	-0.775	AKT3,CACNA1A,CACNA1C,CACNA1D,CACNA1G,CACNA1H,CACNB4,CACNG4,CACNG8,CALM1 (includes others),CAMKK1,CREB1,DDIT3,EGFR,EIF2A,GNAI3,GNAQ,GNB1,GNB1L,GNB4,GNG10,GNG11,GNG12,GNG2,IL6,KRAS,LCAT,MAP2K1,MAPK1,MEF2B,MRAS,NLRP10,NRAS,PIK3C2A,PIK3C3,PIK3R3,PIK3R6,PLA2G12A,PLA2G4A,PLAAT3,PLAAT4,PLCB3,PNPLA4,PNPLA8,PRDX6,PRKCI,PRKCZ,PRKD1,PRKD3,PTGS2,PYCARD,RAF1,RALA,RAP1A,RAP1B,RAP2A,RAP2B,RASD1,RRAS2,TLR4,TRPV1
DNA Methylation and Transcriptional Repression Signaling	1.19	0.33	-0.756	CDK10,CDK11A,CDK13,CDK17,CDK18,CDK2,CDK20,CDK6,CDK7,CHD5,DNMT1,E2F6,ERCC5,GATAD2A,HDAC2,MBD1,MBD2,MBD3,MYC,RB1,RBBP4,RBBP7,RELA,SAP18,SAP30,SP1,TDG,TEAD1,TET1,TET3,TFAM,TP53
MSP-RON Signaling In Macrophages Pathway	0.364	0.267	-0.73	CHUK,CIITA,CREB1,GAB2,IKBKE,IL12A,ITGB2,JUN,KRAS,MAPK1,MRAS,NRAS,PIK3C2A,PIK3C3,PIK3R3,PIK3R6,PRKCZ,PTGS2,RALA,RAP1A,RAP1B,RAP2A,RAP2B,RASD1,RELA,RRAS2,SBNO2,SOCS1,SOS1,STAT3,TLR4
PFKFB4 Signaling Pathway	1.33	0.375	-0.728	CREB1,FGF2,GCK,GNAS,GPI,HK2,MAP2K1,MAP2K4,MAP2K6,MAPK1,NCOA3,PFKM,PRKACB,PRKAG1,PRKAG2,RPS6KA5,TGFB2,TP53
TNFR1 Signaling	1.16	0.36	-0.728	BIRC2,BIRC3,CASP3,CASP7,CDC42,CHUK,CYCS,IKBKE,JUN,MAP2K4,MAP3K1,MAP3K14,MAPK8,NFKBIA,NFKBID,RELA,TNFAIP3,TRADD
Fatty Acid β-oxidation I	0	0.25	-0.707	ACAA1,ACADM,ACSL1,ACSL4,HADHA,IVD,SCP2,SLC27A3
AMPK Signaling	2.1	0.328	-0.7	ACACB,ACTB,ADRA1D,ADRA2C,AK3,AK4,AK6,AKT3,ARID2,CHRNA10,CHRNB2,CPT1A,CPT1B,CREB1,EIF4EBP1,EPM2A,FASN,FOXO1,GNA13,GNA14,GNAI3,GNAQ,GNAS,GNB1,GNB1L,GNB4,GNG10,GNG11,GNG12,GNG2,GYS1,LEP,MAP3K7,MAPK1,MAPK11,MAPK12,MLYCD,MRAS,PFKM,PHF10,PIK3C2A,PIK3C3,PIK3R3,PIK3R6,PPAT,PPM1A,PPM1F,PPM1K,PPP2CA,PPP2CB,PPP2R1B,PPP2R2A,PPP2R3A,PPP2R5A,PPP2R5C,PPP2R5E,PRKAA1,PRKAA2,PRKACB,PRKAG1,PRKAG2,RAB11A,RAB1A,RAB22…
Notch Signaling	1.16	0.378	-0.632	APH1B,CNTN1,DLL1,DTX1,DTX3,JAG1,MAML1,MAML3,NOTCH1,NOTCH2,NOTCH3,NUMBL,PSEN1,PSEN2
MIF-mediated Glucocorticoid Regulation	0.348	0.278	-0.632	JMJD7-PLA2G4B,MAPK1,MIF,NFKBIA,NFKBID,PLA2G12A,PLA2G4A,PTGS2,RELA,TLR4
Retinoic acid Mediated Apoptosis Signaling	0	0.228	-0.632	CASP3,CRABP2,CYCS,DAP3,IFNAR1,IRF1,PARP10,PARP2,RARG,RXRA,RXRB,TNFRSF10D,TNKS2
CD27 Signaling in Lymphocytes	3.35	0.473	-0.626	BCL2L1,CASP3,CHUK,CYCS,IKBKE,JUN,MAP2K1,MAP2K4,MAP2K6,MAP3K1,MAP3K10,MAP3K12,MAP3K14,MAP3K2,MAP3K6,MAP3K7,MAP3K8,MAPK10,MAPK12,MAPK8,MAPK9,NFKBIA,NFKBID,RELA,SIVA1,TRAF5
Th2 Pathway	0	0.188	-0.626	ACVR1C,APH1B,BHLHE41,DLL1,ICAM1,IL12A,ITGB2,JAG1,JAK1,JUN,NFATC2,NOTCH1,NOTCH2,NOTCH3,PIK3C2A,PIK3C3,PIK3R3,PIK3R6,PSEN1,PSEN2,S1PR1,TGFBR1,TGFBR2,TGFBR3,TYK2
CDK5 Signaling	4.74	0.439	-0.617	ABL1,ADCY1,ADCY5,ADCY9,BDNF,CACNA1A,GNAS,ITGA2,ITGB1,KRAS,LAMA3,LAMB1,LAMB3,LAMC2,MAP2K1,MAPK1,MAPK10,MAPK11,MAPK12,MAPK6,MAPK8,MAPK9,MAPT,MRAS,NGF,NGFR,NRAS,PPP1CB,PPP1CC,PPP1R12A,PPP1R14A,PPP2CA,PPP2CB,PPP2R1B,PPP2R2A,PPP2R3A,PPP2R5A,PPP2R5C,PPP2R5E,PRKACB,PRKAG1,PRKAG2,RAF1,RALA,RAP1A,RAP1B,RAP2A,RAP2B,RASD1,RRAS2
Mouse Embryonic Stem Cell Pluripotency	4.28	0.437	-0.617	AKT3,APC2,BMPR1A,DVL1,DVL2,DVL3,FZD5,FZD6,FZD7,FZD8,ID1,ID3,JAK1,KRAS,MAP2K1,MAP3K7,MAPK1,MAPK11,MAPK12,MRAS,MYC,NRAS,PIK3C2A,PIK3C3,PIK3R3,PIK3R6,PTPN11,RAF1,RALA,RAP1A,RAP1B,RAP2A,RAP2B,RASD1,RRAS2,SMAD4,SMAD5,SMAD9,SMO,SOS1,STAT3,TAB1,TCF7L2,TP53,TYK2
CDX Gastrointestinal Cancer Signaling Pathway	0	0.215	-0.617	AKT3,BMP2,BRAF,CDK2,CHUK,CXCL8,DLL1,EGFR,FZD5,FZD6,FZD7,FZD8,IKBKE,IL12A,IL6,JAK1,JUN,KLF5,LEP,MAP2K1,MAPK1,MAPK11,MAPK12,NOX4,PIK3C2A,PIK3C3,PIK3R3,PIK3R6,PTEN,PTGS2,RAC1,RELA,SMAD4,SMO,SNAI1,STAT3,TCF7L2,TGFB2,TNFSF12,TNFSF13B,TYK2,WNT9A
G Protein Signaling Mediated by Tubby	0	0.102	-0.6	ABL1,FYB1,GNA13,GNA14,GNAI3,GNAQ,GNAS,GNB1,GNB1L,GNB4,GNG10,GNG11,GNG12,GNG2,IFT140,LAT,MRAS,MYC,NCK1,PLCB1,PLCB3,PLCB4,PLCG2,THRA,VAV2,VAV3,WDR35
IL-17A Signaling in Gastric Cells	2.18	0.5	-0.577	CXCL8,EGFR,IL17RA,IL17RC,JUN,MAP2K4,MAPK1,MAPK10,MAPK11,MAPK12,MAPK8,MAPK9,RELA
4-1BB Signaling in T Lymphocytes	1.83	0.441	-0.577	CHUK,IKBKE,JUN,MAP2K1,MAP2K4,MAP3K14,MAPK1,MAPK10,MAPK11,MAPK12,MAPK8,MAPK9,NFKBIA,NFKBID,RELA
Antioxidant Action of Vitamin C	0.943	0.312	-0.577	CHUK,GPLD1,GSTO2,IKBKE,LCAT,MAP2K4,MAPK1,MAPK10,MAPK11,MAPK12,MAPK8,MAPK9,NAPEPLD,NFKBIA,NFKBID,PDIA3,PLA2G12A,PLA2G4A,PLAAT3,PLAAT4,PLCB1,PLCB3,PLCB4,PLCD4,PLCG2,PLCH2,PLD3,PNPLA4,PNPLA8,PRDX6,RELA,SLC23A3,SLC2A1,SLC2A3
Amyotrophic Lateral Sclerosis Signaling	1.04	0.316	-0.557	AKT3,ALS2,BCL2L1,BIRC2,BIRC3,CACNA1A,CACNA1C,CACNA1D,CACNB4,CACNG4,CACNG8,CAPN10,CAPN3,CAPN5,CAPN6,CAPNS1,CASP3,CASP7,CYCS,GPX1,GRIA1,GRIK1,GRIN2A,GRIN2B,GRIN2C,GRIN3B,PIK3C2A,PIK3C3,PIK3R3,PIK3R6,RAB5A,RAB5B,RAC1,RNF19A,SOD1,TP53
CTLA4 Signaling in Cytotoxic T Lymphocytes	0	0.164	-0.535	AHR,AKT3,AP1G1,AP1S2,AP2M1,ARF1,BCL10,BCL2L1,CLTC,FRK,FYB1,GPLD1,HLA-C,ITGA2,ITGB1,ITGB2,JUN,KRAS,LAT,LYN,MAP2K4,MAPK1,MAPK10,MAPK11,MAPK12,MAPK8,MAPK9,MRAS,NAPEPLD,NCK1,NFATC2,NFATC4,NRAS,PIK3C2A,PIK3C3,PIK3R3,PIK3R6,PLCG2,PLD3,PPP2CA,PPP2CB,PPP2R1B,PPP2R2A,PPP2R3A,PPP2R5A,PPP2R5C,PPP2R5E,PTPN11,RAC1,RALA,RAP1A,RAP1B,RAP2A,RAP2B,RASD1,RRAS2,SRC,TGFB2,VAV2,VAV3,YES1
IL-15 Production	0.929	0.308	-0.493	ABL1,ABL2,ALK,DDR2,DYRK4,EGFR,EPHA5,EPHB2,ERBB2,ERBB3,FER,FES,FGFR1,FLT1,FLT3LG,FRK,IL6,IRF1,IRF3,JAK1,LMTK3,LYN,MAP2K1,MAP2K4,MAP2K6,MET,PRKCI,PRKCZ,PTK2,RELA,RET,SRC,TIE1,TNK2,TWF1,TYK2,YES1
Macrophage Alternative Activation Signaling Pathway	0	0.217	-0.48	ACADM,ACLY,ADORA2A,CIITA,CREB1,CSF1,DUSP1,EIF4EBP1,EPAS1,GNB1L,H3-3A/H3-3B,IL12A,IL6,JAK1,JCHAIN,JUN,LLGL1,MAPK1,MAPK11,MAPK12,MYC,NFKBIA,NFKBID,PIK3C2A,PIK3C3,PIK3R3,PIK3R6,RELA,RPS6KA5,RPS6KB1,RPTOR,RXRA,RXRB,SOCS1,STAT3,TGFB2,THBS1,TLR4,TYK2
HOTAIR Regulatory Pathway	0.51	0.277	-0.457	AEBP2,AGO1,AGO2,AKT3,ATXN1,BRD4,ERBB2,ESR1,H3-3A/H3-3B,HDAC2,ICAM1,IRF1,JAM2,JARID2,KDM1A,LAMTOR5,let-7,MET,MMP1,MMP15,MMP17,MMP19,MMP2,MMP24,MMP28,MYC,NFKBIA,PCDH10,PIK3C2A,PIK3C3,PIK3R3,PIK3R6,PTEN,RBBP4,RBBP7,RELA,RHOC,STAT3,STK38,SUZ12,TCF7L2,TLR4,TWIST1,WNT9A
Tryptophan Degradation X (Mammalian, via Tryptamine)	0.446	0.316	-0.447	AKR1B10,ALDH1A2,ALDH1B1,ALDH3A2,ALDH3B1,ALDH9A1
NAD Salvage Pathway II	0	0.227	-0.447	ACP1,ACP6,NMNAT1,NT5C2,NT5C3A
Pyrimidine Deoxyribonucleotides De Novo Biosynthesis I	0	0.217	-0.447	AK4,APOBEC3G,CMPK1,NME1,NME3
Noradrenaline and Adrenaline Degradation	0	0.167	-0.447	ALDH1A2,ALDH1B1,ALDH3A2,ALDH3B1,ALDH9A1
Adipogenesis pathway	1.82	0.343	-0.438	ACVRL1,ATG5,BMP2,BMPR1A,BMPR1B,CCNH,CDK7,CEBPD,CLOCK,DDIT3,FGF1,FGF2,FGFR1,FGFRL1,FOXO1,FZD5,FZD6,FZD7,FZD8,GTF2H1,HAT1,HDAC10,HDAC11,HDAC2,HIF1A,KDM1A,KLF3,KLF5,KMT2B,LEP,LPIN1,NFATC4,NR2F2,RB1,RBBP4,RBBP7,RPS6KB1,SAP18,SAP30,SENP2,SIN3B,SMAD5,SMAD9,SMO,TBL1XR1,TP53,XBP1
Xenobiotic Metabolism General Signaling Pathway	1.76	0.341	-0.438	AHR,AKT3,CUL3,FTL,GSTK1,GSTM4,GSTM5,GSTO2,KEAP1,KRAS,MAP2K1,MAP2K4,MAP2K6,MAP3K1,MAP3K10,MAP3K12,MAP3K14,MAP3K2,MAP3K6,MAP3K7,MAP3K8,MAPK1,MAPK11,MAPK12,MAPK8,MAPK9,MRAS,NQO1,NRAS,PIK3C2A,PIK3C3,PIK3R3,PIK3R6,PRKCI,PRKCZ,PRKD1,PRKD3,RAF1,RALA,RAP1A,RAP1B,RAP2A,RAP2B,RASD1,RBX1,RRAS2,RXRA
Androgen Signaling	1.34	0.317	-0.408	CACNA1A,CACNA1C,CACNA1D,CACNA1G,CACNA1H,CACNB4,CACNG4,CACNG8,CALM1 (includes others),CCNH,CDK7,GNA13,GNA14,GNAI3,GNAQ,GNAS,GNB1,GNB1L,GNB4,GNG10,GNG11,GNG12,GNG2,GTF2A1,GTF2A2,GTF2B,GTF2H1,H3-3A/H3-3B,HSPA4,JUN,MAPK1,MRAS,POLR2A,POLR2B,POLR2C,POLR2K,POLR2L,PRKACB,PRKAG1,PRKAG2,PRKCI,PRKCZ,PRKD1,PRKD3,RELA,SHBG,SHC1,SRC,TAF10,TAF15,TAF6L,TAF9,TGFB1I1
Role of JAK family kinases in IL-6-type Cytokine Signaling	1.15	0.338	-0.392	ADAM10,BCL2L1,CEBPD,CTF1,HSP90AB1,HSP90B1,IL27RA,IL6,IRF1,JAK1,MAP2K4,MAPK1,MAPK10,MAPK11,MAPK12,MAPK8,MAPK9,MMP1,MYC,POMC,PTPN11,SOCS1,STAT3,TGFB2,TIMP1,TYK2
Leucine Degradation I	2.8	0.778	-0.378	ACADM,BCAT1,BCAT2,HMGCL,IVD,MCCC1,MCCC2
Fatty Acid α-oxidation	1.05	0.438	-0.378	ALDH1A2,ALDH1B1,ALDH3A2,ALDH3B1,ALDH9A1,ALOXE3,PTGS2
Ethanol Degradation IV	0.938	0.4	-0.378	ACSL1,ALDH1A2,ALDH1B1,ALDH3A2,ALDH3B1,ALDH9A1,CYGB,DIP2A
Valine Degradation I	0.627	0.35	-0.378	ABAT,ACADSB,BCAT1,BCAT2,BCKDHA,DLD,HADHA
Role of p14/p19ARF in Tumor Suppression	1	0.379	-0.333	CDKN2A,NPM1,PIK3C2A,PIK3C3,PIK3R3,PIK3R6,RAC1,RB1,SF3A2,TP53,UBTF
Endocannabinoid Cancer Inhibition Pathway	0.461	0.274	-0.316	ADCY1,ADCY5,ADCY9,AKT3,CASP10,CASP3,CASP7,CREB1,DDIT3,EIF2A,GNA13,GNAI3,GNAQ,GNB1L,HIF1A,MAP2K1,MAP2K4,MAP2K6,MAPK1,MMP2,MYC,PIK3C2A,PIK3C3,PIK3R3,PIK3R6,PRKAA1,PRKAA2,PRKACB,PRKAG1,PRKAG2,PTK2,RAF1,RHOA,RPTOR,SMPD1,SPTLC1,SRC,TCF7L2,TRPV1,TWIST1
CDP-diacylglycerol Biosynthesis I	1.2	0.407	-0.302	ABHD5,AGPAT5,CDS2,CRLS1,GPAT3,LCLAT1,LPCAT1,LPCAT4,LPGAT1,MBOAT1,TAFAZZIN
NOD1/2 Signaling Pathway	0.983	0.301	-0.277	BIRC2,BIRC3,CCL2,CHUK,CXCL8,ERBIN,ERN1,HSP90AB1,HSP90B1,HSPA1A/HSPA1B,HSPA4,HSPA5,HSPA8,HSPA9,IFNAR1,IKBKE,IL12A,IL6,IRF3,IRF7,JUN,LEP,MAP2K1,MAP2K4,MAP2K6,MAP3K14,MAP3K7,MAP3K8,MAPK1,MAPK10,MAPK11,MAPK12,MAPK8,MAPK9,MAVS,NFKBIA,NFKBID,PELI3,PYCARD,RAC1,RBCK1,RELA,RIGI,SLC15A3,TAB2,TAB3,TGFB2,TLR3,TLR4,TNFAIP3,TNFSF12,TNFSF13B,TNFSF18
Activin Inhibin Signaling Pathway	0.754	0.287	-0.258	ABHD5,AKT3,BMPR1A,CHUK,COL10A1,COL11A2,COL18A1,COL5A3,FBXO32,FST,FSTL3,GATA2,IKBKE,IL1RAPL2,IL1RL2,IL6,INHBA,JCHAIN,JUN,KL,MAP2K1,MAP2K4,MAP2K6,MAP3K1,MAP3K7,MAPK1,MAPK10,MAPK11,MAPK12,MAPK6,MAPK8,MAPK9,MMP2,NFKBIA,NGFR,PAX9,PIK3C2A,PIK3C3,PIK3R3,PIK3R6,PMEPA1,PTGS2,RHOA,SERPINE1,SKIL,SMAD2,SMAD4,SMAD5,SMAD9,SNAI1,STAT3,TCF7L2,TGFB2,TGFBR3,TGIF2,TLR3,TLR4,TNFRSF11B,TNFRSF1B,TNFSF13B
Cell Cycle: G1/S Checkpoint Regulation	0.592	0.299	-0.258	ABL1,CDK2,CDK6,CDKN2A,CUL1,E2F6,FOXO1,HDAC10,HDAC11,HDAC2,MYC,PA2G4,RB1,RPL11,RPL5,SKP1,SKP2,SMAD4,TGFB2,TP53
April Mediated Signaling	1.94	0.429	-0.243	CHUK,IKBKE,JUN,MAP2K4,MAP3K1,MAP3K14,MAPK1,MAPK10,MAPK11,MAPK12,MAPK8,MAPK9,NFATC2,NFATC4,NFKBIA,NFKBID,RELA,TRAF5
Lymphotoxin β Receptor Signaling	1.65	0.389	-0.243	AKT3,BCL2L1,BIRC2,CASP3,CHUK,CYCS,DIABLO,IKBKE,LTBR,MAP3K14,MAPK1,NFKBIA,NFKBID,PDPK1,PIK3C2A,PIK3C3,PIK3R3,PIK3R6,RELA,TRAF5,VCAM1
MIF Regulation of Innate Immunity	1.4	0.386	-0.243	JMJD7-PLA2G4B,JUN,MAP2K4,MAPK1,MAPK10,MAPK12,MAPK8,MAPK9,MIF,NFKBIA,NFKBID,PLA2G12A,PLA2G4A,PTGS2,RELA,TLR4,TP53
Apelin Pancreas Signaling Pathway	1.31	0.378	-0.243	DDIT3,ERN1,MAP2K4,MAPK10,MAPK12,MAPK8,MAPK9,PIK3C2A,PIK3C3,PIK3R3,PIK3R6,PRKAA1,PRKAA2,PRKACB,PRKAG1,PRKAG2,RELA
Neuroinflammation Signaling Pathway	0	0.244	-0.239	ACVR1C,AGER,AKT3,APH1B,BACE1,BDNF,BIRC2,BIRC3,CASP3,CCL2,CD200,CHP1,CHUK,CREB1,CXCL12,CXCL8,GABBR1,GAD1,GLS,GRIA1,GRIN2A,GRIN2B,GRIN2C,GRIN3B,HLA-C,ICAM1,IKBKE,IL12A,IL6,IRAK4,IRF3,IRF7,JAK1,JMJD7-PLA2G4B,JUN,MAP2K4,MAPK1,MAPK10,MAPK11,MAPK12,MAPK6,MAPK8,MAPK9,MAPT,NFATC2,NFATC4,NGF,NOX4,P2RX7,PIK3C2A,PIK3C3,PIK3R3,PIK3R6,PLA2G12A,PLA2G4A,PLCG2,PPP3CB,PPP3R1,PSEN1,PSEN2,PTGS2,PYCARD,RAC1,RELA,SLC…
ICOS-ICOSL Signaling in T Helper Cells	0	0.093	-0.209	AKT3,CALM1 (includes others),CAMK2A,CAMK2B,CAMK2D,CHP1,CHUK,GAB2,IKBKE,LAT,NFATC2,NFATC4,NFKBIA,NFKBID,PDPK1,PIK3C2A,PIK3C3,PIK3R3,PIK3R6,PLEKHA1,PLEKHA3,PLEKHA4,PPP3CB,PPP3R1,PTEN,RAC1,RELA,SHC1
Kinetochore Metaphase Signaling Pathway	0.493	0.28	-0.2	ANAPC1,ANAPC13,ANAPC2,ARPP19,CDC27,CENPK,CENPQ,CENPU,DNAH1,H2AC20,H2AZ1,MAD1L1,MAD2L1,MASTL,MIS12,PPP1CB,PPP1CC,PPP1R12A,PPP1R14A,PPP2R5A,PPP2R5C,PPP2R5E,RAD21,REC8,SKA2,SMC1A,SMC3,STAG2,ZW10,ZWILCH
Type I Diabetes Mellitus Signaling	0	0.109	-0.192	CASP3,CHUK,CYCS,GAD1,HLA-C,HSPD1,IKBKE,IL12A,IRF1,JAK1,MAP2K4,MAP2K6,MAP3K14,MAP3K7,MAPK1,MAPK10,MAPK11,MAPK12,MAPK8,MAPK9,NFKBIA,NFKBID,NGFR,PTPRN,RELA,SOCS1,SOCS2,SOCS4,SOCS6,SOCS7,TNFRSF11B,TNFRSF1B,TRADD
Death Receptor Signaling	0.983	0.319	-0.186	ACTA2,ACTB,ACTG1,ACTG2,ARHGDIB,BIRC2,BIRC3,CASP10,CASP3,CASP7,CHUK,CYCS,DFFA,DIABLO,HSPB7,IKBKE,MAP2K4,MAP3K14,MAPK8,NFKBIA,NFKBID,PARP10,PARP2,RELA,TNFRSF1B,TNFRSF21,TNFRSF25,TNFSF12,TNKS2,TRADD
Neuropathic Pain Signaling In Dorsal Horn Neurons	0.87	0.31	-0.18	BDNF,CAMK2A,CAMK2B,CAMK2D,CREB1,GRIA1,GRIN2A,GRIN2B,GRIN2C,GRIN3B,GRM4,MAPK1,PDIA3,PIK3C2A,PIK3C3,PIK3R3,PIK3R6,PLCB1,PLCB3,PLCB4,PLCD4,PLCG2,PLCH2,PRKACB,PRKAG1,PRKAG2,PRKCI,PRKCZ,PRKD1,PRKD3,SRC
Sumoylation Pathway	4.92	0.455	-0.169	ARHGDIB,CBX4,CDC42,DIRAS3,ETS1,FNBP1,HDAC2,JUN,KDM1A,MAP2K4,MAPK10,MAPK12,MAPK8,MAPK9,NFKBIA,PIAS4,RAC1,RAN,RANBP2,RFC3,RFC5,RHOA,RHOBTB1,RHOBTB2,RHOC,RHOJ,RHOQ,RHOT1,RHOT2,RHOU,RND3,RPA1,SENP1,SENP2,SENP5,SERBP1,SMAD4,SP1,SP3,SUMO1,SUMO2,SUMO3,TDG,TP53,UBA2,ZNF217
WNT/β-catenin Signaling	1.48	0.322	-0.143	ACVR1C,AKT3,APC2,APPL1,APPL2,CDH2,CDKN2A,CSNK2A1,CSNK2A2,CSNK2B,DVL1,DVL2,DVL3,FRAT1,FRZB,FZD5,FZD6,FZD7,FZD8,GJA1,GNAQ,ILK,JUN,LRP1,LRP5,LRP6,MAP3K7,MARK2,MYC,NLK,PPP2CA,PPP2CB,PPP2R1B,PPP2R2A,PPP2R3A,PPP2R5A,PPP2R5C,PPP2R5E,RARG,SFRP2,SFRP4,SMO,SOX12,SOX13,SOX8,SRC,TAB1,TCF7L2,TGFB2,TGFBR1,TGFBR2,TGFBR3,TLE1,TP53,WNT9A
Dendritic Cell Maturation	0	0.13	-0.143	AKT3,CHUK,COL10A1,COL11A2,COL18A1,COL5A3,CREB1,DDR2,FSCN2,HLA-C,ICAM1,IFNAR1,IKBKE,IL12A,IL1RL2,IL32,IL6,JCHAIN,LEP,LEPR,LTBR,MAP2K4,MAP3K14,MAPK1,MAPK10,MAPK11,MAPK12,MAPK8,MAPK9,NFKBIA,NFKBID,NGFR,PDIA3,PIK3C2A,PIK3C3,PIK3R3,PIK3R6,PLCB1,PLCB3,PLCB4,PLCD4,PLCG2,PLCH2,RELA,STAT2,TAB1,TLR3,TLR4,TNFRSF11B,TNFRSF1B
Huntington's Disease Signaling	6.93	0.399	0	AKT3,ATP5F1A,ATP5F1B,ATP5F1C,ATP5F1E,ATP5PB,ATP5PF,BCL2L1,BDNF,CAPN10,CAPN3,CAPN5,CAPN6,CAPNS1,CASP10,CASP3,CASP7,CLTC,CREB1,CTSD,CYCS,DNM1,DNM1L,EGFR,GLS,GNA14,GNAQ,GNB1,GNB1L,GNB4,GNG10,GNG11,GNG12,GNG2,GOSR2,GPAA1,GRIN2B,HDAC10,HDAC11,HDAC2,HIP1,HSPA1A/HSPA1B,HSPA4,HSPA5,HSPA8,HSPA9,HTT,JUN,MAP2K4,MAP3K10,MAPK1,MAPK8,MAPK9,NAPB,NAPG,NGF,PDPK1,PIK3C2A,PIK3C3,PIK3R3,PIK3R6,PLCB1,PLCB3,PLCB4,POLR…
Hypoxia Signaling in the Cardiovascular System	2.77	0.419	0	CREB1,EDN1,HIF1A,HSP90AB1,HSP90B1,JUN,LDHA,NFKBIA,NFKBID,NQO1,PTEN,SUMO1,TP53,UBE2A,UBE2B,UBE2D2,UBE2D3,UBE2E1,UBE2E2,UBE2F,UBE2G1,UBE2J1,UBE2K,UBE2L3,UBE2M,UBE2N,UBE2O,UBE2Q2,UBE2V2,UBE2W,VHL
Induction of Apoptosis by HIV1	2.66	0.429	0	BBC3,BCL2L1,BIRC2,BIRC3,CASP3,CHUK,CYCS,DFFA,DIABLO,IKBKE,MAP2K4,MAP3K14,MAPK10,MAPK12,MAPK8,MAPK9,NFKBIA,NFKBID,NGFR,RELA,SLC25A13,SLC25A4,SLC25A5,TNFRSF11B,TNFRSF1B,TP53,TRADD
B Cell Activating Factor Signaling	2.19	0.442	0	CHUK,IKBKE,JUN,MAP2K4,MAP3K1,MAP3K14,MAPK1,MAPK10,MAPK11,MAPK12,MAPK8,MAPK9,NFATC2,NFATC4,NFKBIA,NFKBID,RELA,TNFSF13B,TRAF5
Rapoport-Luebering Glycolytic Shunt	1.76	0.8	0	BPGM,MINPP1,PGAM1,TIGAR
Phosphatidylglycerol Biosynthesis II (Non-plastidic)	1.33	0.414	0	ABHD5,AGPAT5,CDS2,CRLS1,GPAT3,LCLAT1,LPCAT1,LPCAT4,LPGAT1,MBOAT1,PGS1,TAFAZZIN
Dopamine-DARPP32 Feedback in cAMP Signaling	1.24	0.311	0	ADCY1,ADCY5,ADCY9,ATF1,ATP2A2,CACNA1A,CACNA1C,CACNA1D,CACNB4,CACNG4,CACNG8,CALM1 (includes others),CAMKK1,CHP1,CREB1,DRD4,GNAI3,GNAQ,GNAS,GRIN2A,GRIN2B,GRIN2C,GRIN3B,GUCY1A2,KCNJ14,PAWR,PDIA3,PLCB1,PLCB3,PLCB4,PLCD4,PLCG2,PLCH2,PPP1CB,PPP1CC,PPP1R12A,PPP1R14A,PPP2CA,PPP2CB,PPP2R1B,PPP2R2A,PPP2R3A,PPP2R5A,PPP2R5C,PPP2R5E,PPP3CB,PPP3R1,PRKACB,PRKAG1,PRKAG2,PRKCI,PRKCZ,PRKD1,PRKD3,PRKG1,PRKG2
Mitotic Roles of Polo-Like Kinase	1.12	0.344	0	ANAPC1,ANAPC13,ANAPC2,CDC25B,CDC27,FZR1,HSP90AB1,HSP90B1,PLK4,PPP2CA,PPP2CB,PPP2R1B,PPP2R2A,PPP2R3A,PPP2R5A,PPP2R5C,PPP2R5E,RAD21,SMC1A,SMC3,STAG2,WEE1
Oxytocin In Spinal Neurons Signaling Pathway	1.02	0.375	0	ABCC8,CAMKK1,CTH,GAD1,GNAI3,GUCY1A2,NPR2,NPR3,PLCB3,PRKG1,PRKG2,TRPV1
Apelin Liver Signaling Pathway	0.978	0.385	0	COL10A1,COL11A2,COL18A1,COL5A3,EDN1,MAP2K4,MAPK10,MAPK12,MAPK8,MAPK9
MYC Mediated Apoptosis Signaling	0.716	0.32	0	BBC3,BCL2L1,CASP3,CDKN2A,CHUK,CYCS,IKBKE,MYC,NGFR,PRKACB,PRKAG1,PRKAG2,TNFRSF11B,TNFRSF1B,TP53,TRADD
Netrin Signaling	0.687	0.306	0	ABLIM1,CACNA1A,CACNA1C,CACNA1D,CACNA1G,CACNA1H,CACNB4,CACNG4,CACNG8,CHP1,ENAH,NCK1,NFATC2,NFATC4,PPP3CB,PPP3R1,PRKACB,PRKAG1,PRKAG2,PRKG1,RAC1,RYR1
D-myo-inositol (1,4,5)-trisphosphate Degradation	0.682	0.375	0	BPNT1,BPNT2,IMPA1,INPP5A,INPP5E,SYNJ2
p38 MAPK Signaling	0.662	0.292	0	ATF1,CDC25B,CREB1,DDIT3,DUSP1,DUSP10,H3-3A/H3-3B,HMGN1,HSPB7,IL1RAPL2,IL1RL2,IRAK4,JMJD7-PLA2G4B,MAP2K4,MAP2K6,MAP3K7,MAPK11,MAPK12,MAPT,MEF2B,MYC,PLA2G12A,PLA2G4A,RPS6KA3,RPS6KA5,RPS6KB1,TAB1,TAB2,TGFB2,TGFBR1,TGFBR2,TIFA,TNFRSF1B,TP53,TRADD
Apelin Cardiac Fibroblast Signaling Pathway	0.661	0.348	0	AKT3,IL6,PRKAA1,PRKAA2,PRKAG1,PRKAG2,SERPINE1,TGFB2
Gαs Signaling	0.652	0.29	0	ADCY1,ADCY5,ADCY9,ADD1,ADORA2A,BRAF,CREB1,GNA13,GNA14,GNAI3,GNAQ,GNAS,GNB1,GNB1L,GNB4,GNG10,GNG11,GNG12,GNG2,GPER1,HTR6,HTR7,MAP2K1,MAPK1,MC1R,MRAS,PRKACB,PRKAG1,PRKAG2,PTGDR,PTGER4,PTGIR,RAP1A,RAPGEF3,RYR1,SRC
Assembly of RNA Polymerase III Complex	0.651	0.385	0	BRF1,BRF2,GTF3A,GTF3C4,SF3A2
GADD45 Signaling	0.624	0.305	0	ACVR1C,CDK2,MAP2K4,MAP2K6,MAPK1,MAPK10,MAPK11,MAPK12,MAPK8,MAPK9,MYC,RELA,SMAD2,SMAD4,TGFB2,TGFBR1,TGFBR2,TP53
Putrescine Degradation III	0.592	0.353	0	ALDH1A2,ALDH1B1,ALDH3A2,ALDH3B1,ALDH9A1,SAT2
Triacylglycerol Biosynthesis	0.457	0.288	0	ABHD5,AGPAT5,CRLS1,GPAT3,LCLAT1,LPCAT1,LPCAT4,LPGAT1,LPIN1,MBOAT1,PLPP4,PLPPR2,PORCN,SIRT6,TAFAZZIN
Inflammasome pathway	0.387	0.3	0	CTSB,NEK7,P2RX7,PANX1,PYCARD,TLR4
Pyroptosis Signaling Pathway	0.342	0.267	0	CASP3,DHX9,GBP1,GBP2,KCNQ1OT1,MAPK1,MAPK11,MAPK12,NEK7,NGFR,NLRP10,NOL3,P2RX7,PANX1,PRKACB,PRKAG1,PRKAG2,PTGER4,PYCARD,RHOA,TLR3,TLR4,TNFRSF11B,TNFRSF1B
Role of BRCA1 in DNA Damage Response	0.305	0.263	0	ACTB,ARID2,ATF1,BABAM2,BARD1,BRIP1,E2F6,FAAP100,FANCB,MRE11,MSH6,PHF10,RAD50,RB1,RFC3,RFC5,RPA1,SMARCC1,SMARCD3,TOPBP1,TP53
Coagulation System	0	0.114	0	A2M,BDKRB2,SERPINE1,SERPINF2
Superpathway of Geranylgeranyldiphosphate Biosynthesis I (via Mevalonate)	0	0.235	0	COX10,HADHA,MVD,MVK
Phagosome Formation	0	0.241	0	ACKR4,ACTR2,ACTR3,ADGRA2,ADGRB1,ADGRD1,ADGRG1,ADGRV1,ADORA2A,ADRA1D,ADRA2C,AKT3,AP1G1,AP1S2,ARPC1A,ARPC1B,ARPC2,ARPC3,ARPC5,BCL10,BDKRB2,C3,C5AR1,CDC42,CELSR1,CELSR2,CELSR3,CFL2,CMKLR1,COLEC12,DOCK1,DRD4,ELMO3,FZD5,FZD6,FZD7,FZD8,GAB2,GABBR1,GPER1,GPLD1,GPR132,GPR135,GPR137,GPR173,GPR176,GPR180,GPR26,GPR35,GPR89A/GPR89B,GPRC5A,GPRC5C,GRM4,HCAR1,HTR1B,HTR6,HTR7,ITGA1,ITGA10,ITGA2,ITGA8,ITGAV,ITGB1…
cAMP-mediated signaling	0.315	0.26	0.132	ADCY1,ADCY5,ADCY9,ADORA2A,ADRA2C,AKAP3,BRAF,CALM1 (includes others),CAMK2A,CAMK2B,CAMK2D,CREB1,DRD4,DUSP1,DUSP6,ENPP1,GABBR1,GNAI3,GNAS,GPER1,GRK2,GRM4,HTR1B,HTR6,HTR7,LTB4R,MAP2K1,MAPK1,MC1R,MPPE1,NAPEPLD,NPR3,OPRL1,PALM2AKAP2,PDE10A,PDE1B,PDE1C,PDE4B,PDE4D,PDE5A,PDE9A,PKIA,PPP3CB,PPP3R1,PRKACB,PTGDR,PTGER3,PTGER4,PTGIR,RAF1,RAP1A,RAP1GAP,RAPGEF3,RGS10,RGS12,RGS7,S1PR1,SRC,STAT3,TBXA2R
Type II Diabetes Mellitus Signaling	2.2	0.351	0.169	ABCC8,ACSL1,ACSL4,ADIPOR1,ADIPOR2,AKT3,CACNA1A,CACNA1C,CACNA1D,CACNA1G,CACNA1H,CACNB4,CACNG4,CACNG8,CHUK,GCK,IKBKE,MAP2K4,MAP3K1,MAP3K14,MAP3K7,MAPK1,MAPK10,MAPK12,MAPK8,MAPK9,NFKBIA,NFKBID,NGFR,PDPK1,PIK3C2A,PIK3C3,PIK3R3,PIK3R6,PRKAA1,PRKAA2,PRKAG1,PRKAG2,PRKCI,PRKCZ,PRKD1,PRKD3,RELA,SLC27A3,SMPD1,SOCS1,SOCS2,SOCS4,SOCS6,SOCS7,TNFRSF11B,TNFRSF1B,TRADD
BAG2 Signaling Pathway	5.42	0.494	0.218	ANXA2,BAG2,CASP3,CTSB,HSPA1A/HSPA1B,HSPA4,HSPA5,HSPA8,HSPA9,MAPK1,MAPT,MYC,PRKN,PSMA3,PSMA4,PSMA5,PSMB1,PSMB10,PSMB6,PSMB7,PSMC1,PSMC2,PSMC3,PSMC4,PSMC5,PSMC6,PSMD1,PSMD11,PSMD14,PSMD6,PSMD7,PSMD8,PSME2,PSME3,PSME4,PSMF1,RELA,SIRT3,SP1,TP53
G-Protein Coupled Receptor Signaling	0.322	0.258	0.225	ACKR4,ADCY1,ADCY5,ADCY9,ADGRA2,ADGRB1,ADGRD1,ADGRG1,ADGRV1,ADORA2A,ADRA1D,ADRA2C,AKT3,AMOT,BDKRB2,BRAF,C5AR1,CALM1 (includes others),CAMK2A,CAMK2B,CAMK2D,CDC42,CELSR1,CELSR2,CELSR3,CHP1,CHUK,CMKLR1,CREB1,DRD4,DUSP1,DUSP6,ENPP1,FOXO1,FZD5,FZD6,FZD7,FZD8,GABBR1,GNA13,GNA14,GNAI3,GNAQ,GNAS,GNB1,GNB1L,GNB4,GNG10,GNG11,GNG12,GNG2,GPER1,GPR132,GPR135,GPR137,GPR173,GPR176,GPR180,GPR26,GPR35,GPR89A/GPR89…
Cell Cycle: G2/M DNA Damage Checkpoint Regulation	1.16	0.36	0.258	ABL1,CDC25B,CDK7,CDKN2A,CKS1B,CUL1,HIPK2,MDM4,SKP1,SKP2,TP53,WEE1,YWHAB,YWHAE,YWHAG,YWHAH,YWHAQ,YWHAZ
TNFR2 Signaling	1.84	0.452	0.277	BIRC2,BIRC3,CHUK,IKBKE,JUN,MAP2K4,MAP3K1,MAP3K14,MAPK8,NFKBIA,NFKBID,RELA,TNFAIP3,TNFRSF1B
iNOS Signaling	1.31	0.378	0.277	CALM1 (includes others),CHUK,HMGA1,IKBKE,IRAK4,IRF1,JAK1,JUN,MAPK1,MAPK11,MAPK12,NFKBIA,NFKBID,RELA,TAB1,TLR4,TYK2
Antiproliferative Role of TOB in T Cell Signaling	0	0.0578	0.277	CDK2,CUL1,MAPK1,PABPC1,RB1,SKP1,SKP2,SMAD2,SMAD4,TGFB2,TGFBR1,TGFBR2,TOB1
Heparan Sulfate Biosynthesis (Late Stages)	0	0.22	0.277	CES2,CHST1,CHST11,CHST12,CHST2,DTD2,EXT1,EXTL1,HS3ST3A1,NDST2,PPME1,PRDX6,SULT1A1
Endocannabinoid Neuronal Synapse Pathway	2.4	0.358	0.295	ADCY1,ADCY5,ADCY9,CACNA1A,CACNA1C,CACNA1D,CACNA1G,CACNA1H,CACNB4,CACNG4,CACNG8,CHP1,DAGLA,DNAH1,FAAH,GNA14,GNAI3,GNAQ,GNB1,GNB1L,GNB4,GNG10,GNG11,GNG12,GNG2,GRIA1,GRIN2A,GRIN2B,GRIN2C,GRIN3B,MAPK1,MAPK10,MAPK11,MAPK12,MAPK6,MAPK8,MAPK9,NAPEPLD,PDIA3,PLCB1,PLCB3,PLCB4,PLCD4,PLCG2,PLCH2,PPP3CB,PPP3R1,PRKACB,PRKAG1,PRKAG2,PTGS2,RIMS1,TRPV1
Semaphorin Neuronal Repulsive Signaling Pathway	1.95	0.345	0.295	ACAN,AKT3,CFL2,DPYSL2,DPYSL3,DPYSL4,ERBB2,FARP2,FES,GUCY1A2,ITGA1,ITGA10,ITGA2,ITGA8,ITGAV,ITGB1,ITGB2,ITGB7,ITGB8,MAP2K1,MAP2K4,MAP2K6,MAPT,MYL12A,MYL12B,MYL6,MYL9,NRP2,PDE4B,PDE4D,PIK3C2A,PIK3C3,PIK3R3,PIK3R6,PLCG2,PPP1CB,PPP1R12A,PPP1R12B,PRKACB,PRKAG1,PRKAG2,PRKG1,PRKG2,RAC1,RHOA,SEMA4D,SEMA6C,SMC3,STK11,TP53
Amyloid Processing	1.73	0.4	0.302	AKT3,APH1B,BACE1,CAPN10,CAPN3,CAPN5,CAPN6,CAPNS1,CSNK2A1,CSNK2A2,CSNK2B,MAPK1,MAPK11,MAPK12,MAPT,PRKACB,PRKAG1,PRKAG2,PSEN1,PSEN2
D-myo-inositol (1,4,5)-Trisphosphate Biosynthesis	1.32	0.423	0.302	CDIPT,PIP4K2A,PIP4K2C,PIP5K1A,PIP5KL1,PLCB1,PLCB3,PLCB4,PLCD4,PLCG2,PLCH2
Crosstalk between Dendritic Cells and Natural Killer Cells	0	0.198	0.302	ACTA2,ACTB,ACTG1,ACTG2,CAMK2A,CAMK2B,CAMK2D,FSCN2,HLA-C,ICAM3,IL12A,IL6,LTBR,RELA,TLN2,TLR3,TLR4,TNFRSF1B
DNA damage-induced 14-3-3σ Signaling	0	0.239	0.302	AKT3,BCL2L1,CASP10,CASP3,CASP7,CDK2,COP1,RAD1,RAD9A,TP53,WEE1
Serotonin Degradation	0	0.158	0.333	ALDH1A2,ALDH1B1,ALDH3A2,ALDH3B1,ALDH9A1,B3GAT3,B4GAT1,LARGE1,SULT1A1
eNOS Signaling	0.599	0.284	0.343	ADCY1,ADCY5,ADCY9,AKT3,AQP1,AQP11,AQP3,BDKRB2,CALM1 (includes others),CASP3,CAV1,CHRNA10,CHRNB2,ESR1,FLT1,GNAQ,GNAS,GUCY1A2,HSP90AB1,HSP90B1,HSPA1A/HSPA1B,HSPA4,HSPA5,HSPA8,HSPA9,PDPK1,PIK3C2A,PIK3C3,PIK3R3,PIK3R6,PLCG2,PRKAA1,PRKAA2,PRKACB,PRKAG1,PRKAG2,PRKCI,PRKCZ,PRKD1,PRKD3,PRKG1,SLC7A1
Production of Nitric Oxide and Reactive Oxygen Species in Macrophages	4.32	0.388	0.372	AKT3,APOE,APOL1,ARG2,CDC42,CHUK,DIRAS3,FNBP1,IKBKE,IRF1,JAK1,JUN,MAP2K1,MAP2K4,MAP3K1,MAP3K10,MAP3K12,MAP3K14,MAP3K2,MAP3K6,MAP3K7,MAP3K8,MAPK1,MAPK10,MAPK11,MAPK12,MAPK8,MAPK9,NFKBIA,NFKBID,NGFR,PIK3C2A,PIK3C3,PIK3R3,PIK3R6,PLCG2,PPP1CB,PPP1CC,PPP1R12A,PPP1R14A,PPP2CA,PPP2CB,PPP2R1B,PPP2R2A,PPP2R3A,PPP2R5A,PPP2R5C,PPP2R5E,PRKCI,PRKCZ,PRKD1,PRKD3,PTPN6,RAC1,RAP1A,RAP1B,RBP4,RELA,RHOA,RHOBTB1,RHOB…
Ubiquinol-10 Biosynthesis (Eukaryotic)	0.552	0.333	0.378	BCKDHA,COQ3,CYP2E1,CYP46A1,ECHDC1,MICAL2,MICAL3
Role of Pattern Recognition Receptors in Recognition of Bacteria and Viruses	0	0.24	0.378	C3,C5AR1,CREB1,CXCL8,EIF2AK2,EIF2S1,IL12A,IL6,IRF3,IRF7,LEP,MAP2K4,MAPK1,MAPK10,MAPK12,MAPK8,MAPK9,MAVS,OAS2,PIK3C2A,PIK3C3,PIK3R3,PIK3R6,PLCG2,PRKCI,PRKCZ,PRKD1,PRKD3,RELA,RIGI,TGFB2,TLR3,TLR4,TNFSF12,TNFSF13B
Xenobiotic Metabolism CAR Signaling Pathway	0.873	0.297	0.42	ABCC1,ABCC3,ALDH18A1,ALDH1A2,ALDH1B1,ALDH1L2,ALDH3A2,ALDH3B1,ALDH5A1,ALDH9A1,CHST1,CHST11,CHST12,CHST2,EGFR,FMO1,FMO3,FMO5,GRIP1,GSTK1,GSTM4,GSTM5,GSTO2,HS3ST3A1,HSP90AB1,HSP90B1,MAP2K1,MAP2K4,MAP2K6,MAPK1,MED1,NDST2,NRIP1,PPP2CA,PPP2CB,PPP2R1B,PPP2R2A,PPP2R3A,PPP2R5A,PPP2R5C,PPP2R5E,PRKCI,PRKCZ,PRKD1,PRKD3,RACK1,RXRA,SCAND1,SNW1,SRC,SULT1A1
Sucrose Degradation V (Mammalian)	1.52	0.625	0.447	ALDOC,GALM,KHK,TKFC,TPI1
γ-glutamyl Cycle	0.651	0.385	0.447	ANPEP,CHAC2,GCLM,GGT5,GGT7
Mitochondrial L-carnitine Shuttle Pathway	0.25	0.263	0.447	ACSL1,ACSL4,CPT1A,CPT1B,SLC27A3
Glutathione Redox Reactions I	0	0.208	0.447	GPX1,GPX8,GSR,GSTK1,PRDX6
Toll-like Receptor Signaling	0.784	0.312	0.471	CHUK,EIF2AK2,IL12A,IRAK4,JUN,MAP2K4,MAP2K6,MAP3K1,MAP3K14,MAP3K7,MAPK1,MAPK11,MAPK12,MAPK8,NFKBIA,RELA,TAB1,TAB2,TICAM2,TIRAP,TLR3,TLR4,TNFAIP3,TOLLIP
Superpathway of D-myo-inositol (1,4,5)-trisphosphate Metabolism	2.44	0.545	0.577	BPNT1,BPNT2,IMPA1,INPP5A,INPP5E,IPMK,ITPKA,ITPKB,ITPKC,MINPP1,PTEN,SYNJ2
Triacylglycerol Degradation	0.409	0.286	0.577	CEL,CES2,DAGLA,DDHD2,DTD2,FAAH,LIPC,LIPG,NDST2,PNPLA4,PPME1,PRDX6
Neuroprotective Role of THOP1 in Alzheimer's Disease	0	0.152	0.577	ACE,CFD,CREB1,DPP4,FAP,GNRH2,HLA-C,HTRA3,MAPT,PRKACB,PRKAG1,PRKAG2,PRSS12,PRSS16,PRSS23,PRSS53,YWHAE
DHCR24 Signaling Pathway	0.964	0.307	0.617	AKT3,APOE,APOL1,BACE1,C3,CASP3,CYP51A1,ESR1,GGA3,HPX,KLF5,KRAS,LCAT,MAPT,MRAS,NRAS,PIK3C2A,PIK3C3,PIK3R3,PIK3R6,POMC,PRKCI,PRKCZ,PRKD1,PRKD3,RALA,RAP1A,RAP1B,RAP2A,RAP2B,RASD1,RBP4,RRAS2,RXRA,RXRB,SCAP,SERPINF2,TF,THRA,TP53,VCAM1,VTN
Calcium Signaling	0.702	0.284	0.617	ACTA2,ATP2A2,ATP2B1,ATP2B3,CABIN1,CACNA1A,CACNA1C,CACNA1D,CACNA1G,CACNA1H,CACNB4,CACNG4,CACNG8,CALM1 (includes others),CAMK2A,CAMK2B,CAMK2D,CAMKK1,CHP1,CHRNA10,CHRNB2,CREB1,GRIA1,GRIK1,GRIN2A,GRIN2B,GRIN2C,GRIN3B,HDAC10,HDAC11,HDAC2,MAPK1,MCU,MEF2B,MYH11,MYH2,MYH3,MYL6,MYL9,MYO10,MYO18A,NFATC2,NFATC4,PPP3CB,PPP3R1,PRKACB,PRKAG1,PRKAG2,RAP1A,RAP1B,RAP2A,RAP2B,RCAN1,RYR1,SLC8A1,TP63,TPM1,TPM3,TPM4,…
p53 Signaling	0.96	0.316	0.626	ADGRB1,AKT3,BBC3,BCL2L1,CCNG1,CCNK,CDK2,CDKN2A,DRAM1,HIF1A,HIPK2,JUN,MAPK8,MDM4,MED1,PIDD1,PIK3C2A,PIK3C3,PIK3R3,PIK3R6,PTEN,RB1,SERPINE2,ST13,THBS1,TIGAR,TOPBP1,TP53,TP53BP2,TP53I3,TP63
PD-1, PD-L1 cancer immunotherapy pathway	0.292	0.26	0.626	AKT3,BCL2L1,CD274,CDK2,CSNK2A1,CSNK2A2,CSNK2B,HLA-C,IL12A,JAK1,LAT,LATS2,NGFR,PDCD1LG2,PIK3C2A,PIK3C3,PIK3R3,PIK3R6,PTEN,PTPN11,RASGRP1,SKP2,TGFB2,TNFRSF11B,TNFRSF1B,TYK2,YAP1
nNOS Signaling in Neurons	2.32	0.444	0.632	CALM1 (includes others),CAMK2A,CAPN10,CAPN3,CAPN5,CAPN6,CAPNS1,CHP1,GRIN2A,GRIN2B,GRIN2C,GRIN3B,PFKM,PPP3CB,PPP3R1,PRKCI,PRKCZ,PRKD1,PRKD3,RASD1
PCP (Planar Cell Polarity) Pathway	1.41	0.367	0.655	CELSR1,DVL1,DVL2,DVL3,FZD5,FZD6,FZD7,FZD8,JUN,JUND,LGR4,MAP2K4,MAPK10,MAPK12,MAPK8,MAPK9,PFN1,PFN2,RAC1,RHOA,SMO,WNT9A
BEX2 Signaling Pathway	2.67	0.407	0.707	AKT3,BBC3,BEX1,CDH2,ERBB2,HIF1A,JUN,LMO2,MAP2,MAP2K4,MAPK10,MAPK12,MAPK8,MAPK9,MMP2,NFKBIA,NGF,NGFR,PPP2CA,PPP2CB,PPP2R1B,PPP2R2A,PPP2R3A,PPP2R5A,PPP2R5C,PPP2R5E,PTEN,RELA,STAT3,SWAP70,TCF7L2,TSC1,TSC2
Cyclins and Cell Cycle Regulation	0.958	0.321	0.728	ABL1,CCNH,CDK2,CDK6,CDK7,CDKN2A,CUL1,E2F6,HDAC10,HDAC11,HDAC2,PA2G4,PPP2CA,PPP2CB,PPP2R1B,PPP2R2A,PPP2R3A,PPP2R5A,PPP2R5C,PPP2R5E,RAF1,RB1,SKP1,SKP2,TGFB2,TP53,WEE1
GPCR-Mediated Integration of Enteroendocrine Signaling Exemplified by an L Cell	0	0.23	0.728	ADCY1,ADCY5,ADCY9,GNA14,GNAI3,GNAQ,GNAS,PDIA3,PLCB1,PLCB3,PLCB4,PLCD4,PLCG2,PLCH2,PRKACB,PRKAG1,PRKAG2
Xenobiotic Metabolism PXR Signaling Pathway	0.392	0.267	0.729	ABCC3,ALDH18A1,ALDH1A2,ALDH1B1,ALDH1L2,ALDH3A2,ALDH3B1,ALDH5A1,ALDH9A1,CAMK2A,CAMK2B,CAMK2D,CDK2,CES2,CES4A,CHST1,CHST11,CHST12,CHST2,ESD,GRIP1,GSTK1,GSTM4,GSTM5,GSTO2,HS3ST3A1,HSP90AB1,HSP90B1,MED1,NDST2,NRIP1,PPM1A,PPP1CB,PPP1CC,PPP1R12A,PPP1R14A,PRKACB,PRKAG1,PRKAG2,PRKCI,PRKCZ,PRKD1,PRKD3,RXRA,SCAND1,SNW1,SULT1A1
Multiple Sclerosis Signaling Pathway	0	0.224	0.729	AEBP2,AIFM1,BRAF,C3,C8G,CAPN10,CAPN3,CAPN5,CAPN6,CAPNS1,CXCL8,DUSP1,DUSP6,GRIN2A,GRIN2B,GRIN2C,GRIN3B,HLA-C,IL12A,IL17RA,IL17RC,IL6,IRF1,JARID2,LEP,MAPK1,MAPK11,MAPK12,MBP,NCOA3,NFATC2,P2RX7,PARP10,PARP2,PYCARD,RBBP4,RBBP7,RNF213,SLC8A1,STK38,SUZ12,TGFB2,TLR3,TLR4,TNFSF12,TNFSF13B,TNKS2
TWEAK Signaling	1.58	0.417	0.775	BAG4,BIRC2,BIRC3,CASP3,CASP7,CHUK,CYCS,IKBKE,MAP3K14,NFKBIA,NFKBID,RELA,TNFRSF25,TNFSF12,TRADD
Heparan Sulfate Biosynthesis	0	0.227	0.775	B3GAT3,CES2,CHST1,CHST11,CHST12,CHST2,DTD2,EXT1,EXTL1,HS3ST3A1,NDST2,PPME1,PRDX6,SULT1A1,XYLT2
Th17 Activation Pathway	0	0.0569	0.775	AHR,HIF1A,HSP90AB1,HSP90B1,IL12A,IL6,IRAK4,JAK1,NFATC2,NFATC4,PTGER4,RELA,RORA,RUNX1,STAT3,TYK2
Th1 Pathway	0	0.222	0.784	APH1B,CD274,DLL1,ICAM1,IFNAR1,IL12A,IL27RA,IL6,IRF1,ITGB2,JAK1,MAP2K6,NFATC2,NFATC4,NOTCH1,NOTCH2,NOTCH3,PIK3C2A,PIK3C3,PIK3R3,PIK3R6,PSEN1,PSEN2,SOCS1,STAT3,TYK2
Glutamate Receptor Signaling	1.12	0.344	0.816	CALM1 (includes others),GLS,GNB1,GNB1L,GNB4,GNG10,GNG11,GNG12,GNG2,GRIA1,GRIK1,GRIN2A,GRIN2B,GRIN2C,GRIN3B,GRIP1,GRM4,HOMER1,SLC1A3,SLC1A4,SLC1A7,SLC38A1
White Adipose Tissue Browning Pathway	0.407	0.27	0.845	ADCY1,ADCY5,ADCY9,BDNF,CACNA1A,CACNA1C,CACNA1D,CACNA1G,CACNA1H,CACNB4,CACNG4,CACNG8,CREB1,FGFR1,FGFRL1,GNAS,GUCY1A2,LDHA,LDHB,LEP,MAPK1,MAPK11,MAPK12,PRKAA1,PRKAA2,PRKACB,PRKAG1,PRKAG2,PRKG1,PRKG2,RARG,RXRA,RXRB,SLC16A1,THRA,TRPV1,VGF
FAK Signaling	0	0.195	0.867	ACKR4,ACTR2,ACTR3,ACVR1C,ADGRA2,ADGRB1,ADGRD1,ADGRG1,ADGRV1,ADORA2A,ADRA1D,ADRA2C,AGO2,AKT3,ARHGAP35,ARPC1A,ARPC1B,ARPC2,ARPC3,ARPC5,ASAP1,BDKRB2,C5AR1,CAPN10,CAPN3,CAPN5,CAPN6,CAPNS1,CELSR1,CELSR2,CELSR3,CMKLR1,COL10A1,COL11A2,COL18A1,COL5A3,DOCK1,DRD4,ECM2,EGFR,ELF1,ELF2,ELK3,ERBB2,ETS1,ETS2,FLT1,FZD5,FZD6,FZD7,FZD8,GABBR1,GPER1,GPR132,GPR135,GPR137,GPR173,GPR176,GPR180,GPR26,GPR35,GPR89A/GPR89…
GPCR-Mediated Nutrient Sensing in Enteroendocrine Cells	0.528	0.282	0.87	ADCY1,ADCY5,ADCY9,CACNA1A,CACNA1C,CACNA1D,CACNA1G,CACNA1H,CACNB4,CACNG4,CACNG8,GNA14,GNAI3,GNAQ,GNAS,GNG10,GNG11,GNG12,GNG2,PDIA3,PLCB1,PLCB3,PLCB4,PLCD4,PLCG2,PLCH2,PRKACB,PRKAG1,PRKAG2,PRKCI,PRKCZ,PRKD1,PRKD3
Sirtuin Signaling Pathway	6.57	0.393	0.894	ACLY,ADAM10,ARG2,ATG14,ATG16L2,ATG2A,ATG4B,ATG5,ATG9A,ATP5F1A,ATP5F1B,ATP5F1C,ATP5F1E,ATP5PB,ATP5PF,BPGM,CLOCK,CPS1,CPT1A,CPT1B,CXCL8,DUSP6,EPAS1,ESRRA,FOXO1,G6PD,GABARAPL1,GABARAPL2,GABPB1,GABPB2,GLS,GOT2,H1-2,H3-3A/H3-3B,HIF1A,IDH2,JUN,LDHA,LDHB,MAP1LC3B,MAP1LC3B2,MAP1LC3C,MAPK1,MAPK12,MAPK6,MLYCD,MT-ATP6,MT-CYB,MT-ND1,MT-ND2,MT-ND5,MYC,NDUFA12,NDUFA3,NDUFA4,NDUFA4L2,NDUFA6,NDUFA7,NDUFA8,NDUFB1…
ATM Signaling	3.35	0.414	0.898	ABL1,ATF1,BRAT1,CBX1,CBX3,CBX5,CDK2,CREB1,HERC2,JUN,MAP2K4,MAPK10,MAPK11,MAPK12,MAPK8,MAPK9,MDM4,MRE11,NFKBIA,PPP1CC,PPP2CA,PPP2CB,PPP2R1B,PPP2R2A,PPP2R3A,PPP2R5A,PPP2R5C,PPP2R5E,RAD50,RAD9A,RNF168,RNF8,SMC1A,SMC3,TDP1,TLK1,TLK2,TOPBP1,TP53,TRRAP,USP7
tRNA Splicing	0.304	0.267	0.905	ENPP1,MPPE1,NAPEPLD,PDE10A,PDE1B,PDE1C,PDE4B,PDE4D,PDE5A,PDE9A,TSEN15,TSEN54
Coronavirus Pathogenesis Pathway	5.83	0.412	0.906	ABL1,ACE,BST2,CASP3,CCL2,CDK2,CHUK,CTSL,CXCL8,DDIT3,E2F6,EEF1A1,EIF2A,EIF4E,HDAC10,HDAC11,HDAC2,HIF1A,IFNAR1,IL17RA,IL6,IRF3,IRF7,JAK1,JUN,KPNB1,MAP2K4,MAPK1,MAPK10,MAPK11,MAPK12,MAPK8,MAPK9,MAVS,NFKBIA,NFKBID,NPM1,NUP98,OAS2,PA2G4,PIK3C3,PTGS2,PYCARD,RAB7A,RB1,RELA,RIGI,RPS11,RPS12,RPS13,RPS15A,RPS16,RPS18,RPS20,RPS21,RPS23,RPS24,RPS25,RPS26,RPS27,RPS27L,RPS3A,RPS4X,RPS5,RPS6,RPS7,SERPINE1,SMAD4…
Breast Cancer Regulation by Stathmin1	0	0.25	0.926	ACKR4,ADGRA2,ADGRB1,ADGRD1,ADGRG1,ADGRV1,ADORA2A,ADRA1D,ADRA2C,ARHGEF1,ARHGEF16,ARHGEF18,ARHGEF5,ARHGEF9,BDKRB2,C5AR1,CAMK2A,CAMK2B,CAMK2D,CDK2,CDK6,CELSR1,CELSR2,CELSR3,CMKLR1,CREB1,DRD4,E2F6,FGF2,FZD5,FZD6,FZD7,FZD8,GABBR1,GNA13,GNAQ,GNB1,GNB1L,GNB4,GNG10,GNG11,GNG12,GNG2,GPER1,GPR132,GPR135,GPR137,GPR173,GPR176,GPR180,GPR26,GPR35,GPR89A/GPR89B,GPRC5A,GPRC5C,GRM4,HCAR1,HIF1A,HTR1B,HTR6,HTR7,JUN…
D-myo-inositol (1,3,4)-trisphosphate Biosynthesis	1.83	0.529	1	INPP5A,INPP5E,IPMK,ITPKA,ITPKB,ITPKC,MINPP1,PTEN,SYNJ2
Glutamate Degradation III (via 4-aminobutyrate)	1.76	0.8	1	ABAT,ALDH5A1,GAD1,SUCLG2
Xenobiotic Metabolism AHR Signaling Pathway	0.857	0.316	1	ABCG2,AHR,AHRR,ALDH18A1,ALDH1A2,ALDH1B1,ALDH1L2,ALDH3A2,ALDH3B1,ALDH5A1,ALDH9A1,CYP1B1,GSTK1,GSTM4,GSTM5,GSTO2,HSP90AB1,HSP90B1,IL6,NQO1,NRIP1,PTGES3,RELA,SENP1,SUMO1
Pentose Phosphate Pathway	0.62	0.4	1	G6PD,H6PD,RPE,RPIA
Glycine Betaine Degradation	0.62	0.4	1	BHMT2,SARDH,SDSL,SHMT2
Assembly of RNA Polymerase I Complex	0.515	0.364	1	POLR1A,POLR1D,TAF1C,UBTF
Basal Cell Carcinoma Signaling	0.48	0.286	1	APC2,BMP2,DVL1,DVL2,DVL3,FZD5,FZD6,FZD7,FZD8,GLI2,GLIS1,HHIP,KIF7,SMO,STK36,SUFU,TCF7L2,TP53,WNT9A,ZNF875
Bile Acid Biosynthesis, Neutral Pathway	0.358	0.308	1	AKR1C1/AKR1C2,CYP27A1,HSD3B7,SCP2
Pregnenolone Biosynthesis	0.345	0.294	1	CYP27A1,CYP2E1,CYP46A1,MICAL2,MICAL3
Choline Biosynthesis III	0.299	0.286	1	CEPT1,GPLD1,NAPEPLD,PLD3
Phenylalanine Degradation IV (Mammalian, via Side Chain)	0.299	0.286	1	ACSF3,ALDH3A2,GOT2,SLC27A3
Intrinsic Prothrombin Activation Pathway	0	0.0976	1	COL10A1,COL11A2,COL18A1,COL5A3
Thyroid Hormone Metabolism II (via Conjugation and/or Degradation)	0	0.121	1	B3GAT3,B4GAT1,LARGE1,SULT1A1
Retinol Biosynthesis	0	0.238	1	AKR1B10,CEL,CES2,CES4A,DDHD2,ESD,LIPC,LIPG,PNPLA4,RDH13
Histidine Degradation VI	0	0.222	1	CYP2E1,CYP46A1,MICAL2,MICAL3
PXR/RXR Activation	0	0.222	1.069	ABCB9,ABCC3,AKT3,ALDH3A2,CES2,CPT1A,FOXO1,IL6,PRKACB,PRKAG1,PRKAG2,RELA,RXRA,SCD
Activation of IRF by Cytosolic Pattern Recognition Receptors	0.968	0.333	1.091	CHUK,DHX58,IFIT2,IFNAR1,IKBKE,IL6,IRF3,IRF7,JUN,MAP2K4,MAPK10,MAPK12,MAPK8,MAPK9,MAVS,NFKBIA,NFKBID,RELA,RIGI,SIKE1,STAT2
1D-myo-inositol Hexakisphosphate Biosynthesis II (Mammalian)	0.92	0.412	1.134	INPP5A,INPP5E,IPMK,ITPKA,ITPKB,ITPKC,SYNJ2
Dopamine Receptor Signaling	0.328	0.266	1.134	ADCY1,ADCY5,ADCY9,DRD4,PCBD1,PPP1CB,PPP1CC,PPP1R12A,PPP1R14A,PPP2CA,PPP2CB,PPP2R1B,PPP2R2A,PPP2R3A,PPP2R5A,PPP2R5C,PPP2R5E,PRKACB,PRKAG1,PRKAG2,PTS
Role of PKR in Interferon Induction and Antiviral Response	2.38	0.364	1.206	CASP3,CHUK,COLEC12,CYCS,DNAJC3,EIF2AK2,EIF2S1,HSP90AB1,HSP90B1,HSPA1A/HSPA1B,HSPA4,HSPA5,HSPA8,HSPA9,IFNAR1,IKBKE,IRF1,IRF3,JAK1,JUN,MAP2K4,MAP2K6,MAP3K7,MAPK1,MAPK10,MAPK11,MAPK12,MAPK8,MAPK9,MAVS,NFKBIA,NFKBID,NLRP10,NPM1,PRKRA,PYCARD,RELA,RIGI,SCARA5,SP1,STAT2,STAT3,TAB2,TIRAP,TLR3,TLR4,TP53,TYK2
Macrophage Classical Activation Signaling Pathway	0	0.222	1.219	AEBP2,BPI,CHUK,CIITA,CXCL8,DLAT,DLD,GBP2,HIF1A,IFNAR1,IL12A,IL6,IRAK4,IRF1,IRF3,JAK1,JARID2,LEP,MAP3K7,MT-CO1,NFKBIA,NFKBID,PDHA1,PDHB,PDHX,RBBP4,RBBP7,RELA,SDHB,SOCS1,STAT2,STAT3,STK38,SUZ12,TGFB2,TLR4,TNFSF12,TNFSF13B,TYK2,UQCRC2
Inhibition of ARE-Mediated mRNA Degradation Pathway	7.06	0.45	1.236	AGO1,AGO2,AKT3,CNOT1,CNOT2,CNOT6,CNOT7,CNOT8,CNOT9,DCP2,DDX6,DIS3,EXOSC1,EXOSC10,EXOSC4,EXOSC8,EXOSC9,MAP3K7,MAPK1,MAPK11,MAPK12,MAPK6,NGFR,PABPN1,PAPOLA,POMC,PPP2CA,PPP2CB,PPP2R1B,PPP2R2A,PPP2R3A,PPP2R5A,PPP2R5C,PPP2R5E,PRKACB,PRKAG1,PRKAG2,PSMA3,PSMA4,PSMA5,PSMB1,PSMB10,PSMB6,PSMB7,PSMC1,PSMC2,PSMC3,PSMC4,PSMC5,PSMC6,PSMD1,PSMD11,PSMD14,PSMD6,PSMD7,PSMD8,PSME2,PSME3,PSME4,PSMF1,TNFRSF11B,TNFRSF…
GP6 Signaling Pathway	2.08	0.358	1.265	ADAM10,AKT3,CALM1 (includes others),COL10A1,COL11A1,COL11A2,COL13A1,COL18A1,COL19A1,COL24A1,COL25A1,COL26A1,COL27A1,COL4A1,COL4A6,COL5A3,COL6A3,COL8A1,COL9A3,FYB1,LAMA3,LAMA4,LAMB1,LAMB3,LAMC2,LAT,LYN,NCK1,PDPK1,PIK3C2A,PIK3C3,PIK3R3,PIK3R6,PLCG2,PRKCI,PRKCZ,PRKD1,PRKD3,PTK2,RAC1,RAP1B,RASGRP2,VAV2,VAV3
Interferon Signaling	0.512	0.306	1.265	IFI6,IFITM1,IFNAR1,IRF1,JAK1,MED14,PTPN2,RELA,SOCS1,STAT2,TYK2
Role of RIG1-like Receptors in Antiviral Innate Immunity	0.336	0.273	1.265	CASP10,CHUK,DHX58,IKBKE,IRF3,IRF7,MAVS,NFKBIA,NFKBID,RELA,RIGI,TRIM25
S100 Family Signaling Pathway	0	0.239	1.271	ABCC1,ACKR4,ADAM10,ADGRA2,ADGRB1,ADGRD1,ADGRG1,ADGRV1,ADORA2A,ADRA1D,ADRA2C,AGER,AHNAK,AKT3,ANXA1,ANXA2,ATP2A2,ATP5F1A,ATP5F1B,ATP5F1C,ATP5F1E,BDKRB2,BDNF,BRAF,C5AR1,CACNA1A,CACNA1C,CACNA1D,CACNA1G,CACNA1H,CACNB4,CACNG4,CACNG8,CACYBP,CALM1 (includes others),CAMK2A,CAMK2B,CAMK2D,CASP3,CASP7,CELSR1,CELSR2,CELSR3,CHUK,CMKLR1,CREB1,CTSD,CXCL8,DLC1,DRD4,EGFR,ERBB2,EREG,ESR1,EZR,FGFR1,FGFRL1,FZD5,FZD6,…
WNT/Ca+ pathway	0.678	0.308	1.342	CAMK2A,CREB1,DVL1,DVL2,DVL3,FZD5,FZD6,FZD7,FZD8,NFATC2,NFATC4,PDIA3,PLCB1,PLCB3,PLCB4,PLCD4,PLCG2,PLCH2,RELA,SMO
Retinoate Biosynthesis I	0	0.182	1.342	AKR1B10,AKR1C1/AKR1C2,ALDH1A2,RDH13,RDH16,RDH5
Superpathway of Cholesterol Biosynthesis	0	0.179	1.342	CYP51A1,HADHA,LSS,MVD,MVK
VDR/RXR Activation	0.495	0.286	1.387	CCNC,COL13A1,CSNK2A1,FOXO1,GTF2B,HSD17B2,IGFBP3,IGFBP5,IL12A,LRP5,MED1,NCOA3,PRKCI,PRKCZ,PRKD1,PRKD3,PSMC5,RXRA,RXRB,SERPINB1,SP1,TGFB2
Chondroitin Sulfate Biosynthesis (Late Stages)	0	0.178	1.414	CHST1,CHST11,CHST12,CHST2,CSGALNACT2,HS3ST3A1,NDST2,SULT1A1
IL-12 Signaling and Production in Macrophages	0.29	0.258	1.432	AKT3,APOE,APOL1,C3,CALM1 (includes others),CHUK,COL10A1,COL11A2,COL18A1,COL5A3,DDR2,DHX58,ETS2,H3-3A/H3-3B,IKBKE,IL12A,IRF1,IRF3,JCHAIN,JUN,MAP2K1,MAP2K6,MAP3K8,MAPK1,MAPK11,MAPK12,MAPK8,NFATC2,NFATC4,PIAS2,PIK3C2A,PIK3C3,PIK3R3,PIK3R6,PRKAA1,PRKAA2,PRKAG1,PRKAG2,PRKCI,PRKCZ,PRKD1,PRKD3,RAB7A,RAC1,RBP4,RELA,RIGI,RXRA,SPHK2,STAT3,TGFB2,THBS1,TICAM2,TLR3,TLR4,TNIP2,TYK2,XRCC5,XRCC6
Apoptosis Signaling	2.46	0.382	1.48	AIFM1,BCL2L1,BIRC2,BIRC3,CAPN10,CAPN3,CAPN5,CAPN6,CAPNS1,CASP10,CASP3,CASP7,CHUK,CYCS,DFFA,DIABLO,IKBKE,KRAS,MAP2K1,MAP2K4,MAP3K14,MAPK1,MAPK8,MRAS,NFKBIA,NFKBID,NRAS,PLCG2,RAF1,RALA,RAP1A,RAP1B,RAP2A,RAP2B,RASD1,RELA,RRAS2,TNFRSF1B,TP53
Role of WNT/GSK-3β Signaling in the Pathogenesis of Influenza	0	0.189	1.508	APC2,DVL1,DVL2,DVL3,FZD5,FZD6,FZD7,FZD8,IFNAR1,NCOA3,SIAH1,SMO,TCF7L2,WNT9A
Nicotine Degradation II	0	0.2	1.508	B3GAT3,B4GAT1,CYP1B1,CYP2E1,CYP51A1,FMO1,FMO3,FMO5,INMT,LARGE1,POR
Regulation Of The Epithelial Mesenchymal Transition In Development Pathway	1.09	0.329	1.569	APH1B,DVL1,DVL2,DVL3,FZD5,FZD6,FZD7,FZD8,GLI2,GLIS1,GSC,HIF1A,JAG1,LOX,MAML1,NOTCH1,PSEN1,PSEN2,PYGO2,RELA,S100A4,SMO,SNAI1,SUFU,TCF7L2,TWIST1,WNT9A,ZNF875
Role of Hypercytokinemia/hyperchemokinemia in the Pathogenesis of Influenza	0	0.237	1.606	CCL2,CXCL8,EIF2AK2,IFIT2,IFNAR1,IFNLR1,IL12A,IL6,IRF3,IRF7,JAK1,OAS2,PYCARD,RIGI,S1PR1,STAT2,TLR3,TLR4,TYK2
Dilated Cardiomyopathy Signaling Pathway	0.759	0.293	1.616	ACTA2,ACTB,ACTG1,ACTG2,ADCY1,ADCY5,ADCY9,AKT3,ATP2A2,CACNA1A,CACNA1C,CACNA1D,CACNA1G,CACNA1H,CACNB4,CACNG4,CACNG8,CAMK2A,CAMK2B,CAMK2D,CNN1,DAG1,DMD,GAB1,GNAS,ILK,KDM1A,LAMA4,MAPK1,MAPK11,MAPK12,MYH11,MYH2,MYH3,MYL6,MYL9,MYO10,MYO18A,PRKACB,PRKAG1,PRKAG2,PTPN11,TPM1,TTN
Estrogen Biosynthesis	0	0.19	1.633	AKR1B10,AKR1C1/AKR1C2,CYP1B1,CYP2E1,CYP51A1,HSD17B12,HSD17B2,POR
PPAR Signaling	2.04	0.365	1.667	CHUK,HSP90AB1,HSP90B1,IKBKE,IL1RAPL2,IL1RL2,JUN,KRAS,MAP2K1,MAP3K14,MAP3K7,MAPK1,MED1,MRAS,NFKBIA,NFKBID,NGFR,NR2F1,NRAS,NRIP1,PTGS2,RAF1,RALA,RAP1A,RAP1B,RAP2A,RAP2B,RASD1,RELA,RRAS2,RXRA,SCAND1,SHC1,SNW1,SOS1,TAB1,TNFRSF11B,TNFRSF1B
Eicosanoid Signaling	0.339	0.269	1.667	LCAT,LTB4R,LTB4R2,LTC4S,PLA2G12A,PLA2G4A,PLAAT3,PLAAT4,PNPLA4,PNPLA8,PRDX6,PTGDR,PTGER3,PTGER4,PTGIR,PTGS2,TBXA2R,TBXAS1
CREB Signaling in Neurons	0	0.24	1.699	ACKR4,ADCY1,ADCY5,ADCY9,ADGRA2,ADGRB1,ADGRD1,ADGRG1,ADGRV1,ADORA2A,ADRA1D,ADRA2C,AKT3,BDKRB2,BMPR1A,BMPR1B,C5AR1,CACNA1A,CACNA1C,CACNA1D,CACNA1G,CACNA1H,CACNB4,CACNG4,CACNG8,CALM1 (includes others),CAMK2A,CAMK2B,CAMK2D,CELSR1,CELSR2,CELSR3,CMKLR1,CREB1,DRD4,EGFR,FGF2,FGFR1,FLT1,FZD5,FZD6,FZD7,FZD8,GABBR1,GNA13,GNA14,GNAI3,GNAQ,GNAS,GNB1,GNB1L,GNB4,GNG10,GNG11,GNG12,GNG2,GPER1,GPR132,GPR135,GPR137…
Sonic Hedgehog Signaling	1.12	0.387	1.732	DYRK1B,GLI2,GLIS1,GRK2,HHIP,PRKACB,PRKAG1,PRKAG2,SMO,STK36,SUFU,ZNF875
Pathogen Induced Cytokine Storm Signaling Pathway	0	0.209	1.78	AP3B1,BHLHE40,C3,CASP3,CASP7,CCL2,CIITA,CKLF,COL10A1,COL11A1,COL11A2,COL13A1,COL18A1,COL19A1,COL24A1,COL25A1,COL26A1,COL27A1,COL4A1,COL4A6,COL5A3,COL6A3,COL8A1,COL9A3,CXCL12,CXCL8,DHX58,FTH1,FTL,IFNAR1,IL12A,IL1RAPL2,IL1RL2,IL6,IRF1,IRF3,IRF7,JAK1,JUN,LEP,MAPK1,MAPK10,MAPK11,MAPK12,MAPK6,MAPK8,MAPK9,MYC,NGFR,NLRC5,NLRP10,P2RX7,PRDM1,PYCARD,RAB27A,RIGI,RYR1,SLC2A1,SLC2A3,STAT3,STING1,STXBP2,TGFB2,…
Phospholipases	0.909	0.328	1.886	GPLD1,LCAT,LIPC,LIPG,NAPEPLD,PDIA3,PLA2G12A,PLA2G15,PLA2G4A,PLAAT3,PLAAT4,PLCB1,PLCB3,PLCB4,PLCD4,PLCG2,PLCH2,PLD3,PNPLA4,PNPLA8,PRDX6
Chondroitin Sulfate Degradation (Metazoa)	1.36	0.5	1.89	CEMIP2,GALNS,GM2A,HEXA,HEXB,HEXD,HYAL2
Chondroitin Sulfate Biosynthesis	0	0.189	1.897	B3GAT3,CHST1,CHST11,CHST12,CHST2,CSGALNACT2,HS3ST3A1,NDST2,SULT1A1,XYLT2
Dermatan Sulfate Biosynthesis (Late Stages)	0	0.238	1.897	CHST1,CHST11,CHST12,CHST14,CHST2,DSE,DSEL,HS3ST3A1,NDST2,SULT1A1
Dermatan Sulfate Biosynthesis	0	0.236	1.941	B3GAT3,CHST1,CHST11,CHST12,CHST14,CHST2,CSGALNACT2,DSE,DSEL,HS3ST3A1,NDST2,SULT1A1,XYLT2
Bupropion Degradation	0	0.167	2	CYP1B1,CYP2E1,CYP51A1,POR
Complement System	0	0.194	2	C3,C5AR1,C8G,CD59,CFD,CFH,ITGB2
LXR/RXR Activation	0	0.228	2.041	ABCG4,APOE,APOL1,ARG2,C3,CCL2,CYP51A1,FASN,HPX,IL1RAPL2,IL1RL2,IL6,IRF3,LCAT,NGFR,PTGS2,RBP4,RELA,RXRA,RXRB,SCD,SERPINF2,TF,TLR3,TLR4,TNFRSF11B,TNFRSF1B,VTN
Stearate Biosynthesis I (Animals)	0	0.242	2.111	ACOT8,ACSL1,ACSL4,AKR1B10,CBR1,CYP2E1,FASN,LPCAT4,LPGAT1,PORCN,PRXL2B,SIRT6,SLC27A3,SRD5A3,TBXAS1
Gustation Pathway	0	0.135	2.117	ABCC8,ADCY1,ADCY5,ADCY9,CACNA1A,CACNA1C,CACNA1D,CACNA1G,CACNA1H,CACNB4,CACNG4,CACNG8,LIPC,LIPG,P2RX6,P2RX7,P2RY2,P2RY4,PANX1,PRKACB,PRKAG1,PRKAG2,SCN1B,SCN2A,SCN2B,TAS2R1,TRPM4
Melatonin Degradation I	0	0.148	2.121	B3GAT3,B4GAT1,CYP1B1,CYP2E1,CYP51A1,LARGE1,POR,SULT1A1
Superpathway of Melatonin Degradation	0	0.136	2.121	B3GAT3,B4GAT1,CYP1B1,CYP2E1,CYP51A1,LARGE1,POR,SULT1A1
Methylglyoxal Degradation III	0.446	0.316	2.236	AKR1B10,AKR1C1/AKR1C2,AKR7A2,CBR1,CYP2E1,PRXL2B
Glutathione-mediated Detoxification	0	0.231	2.236	ANPEP,GSTK1,GSTM4,GSTM5,GSTO2,LANCL1
Acetone Degradation I (to Methylglyoxal)	0	0.2	2.236	AKR1B10,CBR1,CYP1B1,CYP2E1,CYP51A1,POR,PRXL2B
Cardiac β-adrenergic Signaling	0.949	0.299	2.263	ADCY1,ADCY5,ADCY9,AKAP3,ATP2A2,CACNA1A,CACNA1C,CACNA1D,CACNB4,CACNG4,CACNG8,ENPP1,GNA13,GNA14,GNAI3,GNAQ,GNAS,GNB1,GNB1L,GNB4,GNG10,GNG11,GNG12,GNG2,GRK2,MPPE1,MRAS,NAPEPLD,PALM2AKAP2,PDE10A,PDE1B,PDE1C,PDE4B,PDE4D,PDE5A,PDE9A,PKIA,PPP1CB,PPP1CC,PPP1R12A,PPP1R14A,PPP2CA,PPP2CB,PPP2R1B,PPP2R2A,PPP2R3A,PPP2R5A,PPP2R5C,PPP2R5E,PRKACB,PRKAG1,PRKAG2,SLC8A1
Dermatan Sulfate Degradation (Metazoa)	2.29	0.6	2.333	CEMIP2,FGFRL1,GM2A,HEXA,HEXB,HEXD,HYAL2,IDS,IDUA
Role Of Osteoblasts In Rheumatoid Arthritis Signaling Pathway	0.359	0.263	2.364	ACVRL1,AKT3,ALPL,APC2,BMP2,BMPR1A,BMPR1B,CTSA,CTSB,CTSD,CTSK,CTSL,CTSS,CXCL12,CXCL8,DLX5,DVL1,FRZB,FZD5,FZD6,FZD7,FZD8,IL12A,IL6,JAK1,LEP,LRP1,LRP5,LRP6,MAPK1,MMP1,MMP15,MMP17,MMP19,MMP2,MMP24,MMP28,PIK3C2A,PIK3C3,PIK3R3,PIK3R6,PTGS2,SFRP2,SFRP4,SMAD4,SMAD5,SMAD6,SMAD9,SMO,SMURF1,SRC,STAT2,STAT3,TCF7L2,TGFB2,TNFRSF11B,TNFSF12,TNFSF13B,TYK2,WNT9A
PPARα/RXRα Activation	4.49	0.393	2.562	ACAA1,ACVR1C,ADCY1,ADCY5,ADCY9,ADIPOR1,ADIPOR2,CAND1,CHD5,CHUK,CLOCK,CPT1B,FASN,GNA14,GNAQ,GNAS,GOT2,HELZ2,HSP90AB1,HSP90B1,IKBKE,IL1RAPL2,IL1RL2,IL6,JUN,KRAS,MAP2K1,MAP2K4,MAP2K6,MAP3K14,MAP3K7,MAPK1,MAPK8,MED1,MRAS,NCOA3,NFKBIA,NFKBID,NR2C2,NR2F1,NRAS,PDIA3,PLCB1,PLCB3,PLCB4,PLCD4,PLCG2,PLCH2,PRKAA1,PRKAA2,PRKACB,PRKAG1,PRKAG2,RAF1,RALA,RAP1A,RAP1B,RAP2A,RAP2B,RASD1,RELA,RRAS2,RXRA,SHC1,SMAD2,S…
CLEAR Signaling Pathway	6.37	0.391	2.586	AKT3,ATP6V0A2,ATP6V0C,ATP6V0E1,ATP6V1B2,ATP6V1C1,ATP6V1D,ATP6V1E1,ATP6V1F,ATP6V1G1,BMPR1A,BMPR1B,BMT2,BNIP3,CASTOR1,CHP1,CLCN7,CLN3,CREB1,CTSA,CTSB,CTSD,DEPDC5,EGFR,FGF2,FGFR1,FLCN,FLT1,FNIP1,GAA,GALNS,GNB1L,GNPTG,HEXA,HEXB,HIF1A,HPS5,KCNIP3,KRAS,LAMTOR4,LAMTOR5,M6PR,MAPK1,MAPK11,MAPK12,MAPK6,MAPK9,MRAS,NAGLU,NAGPA,NEU1,NGFR,NRAS,NRBF2,PPP2CA,PPP2CB,PPP2R1B,PPP2R2A,PPP2R3A,PPP2R5A,PPP2R5C,PPP2R5E…
Nicotine Degradation III	0	0.16	2.646	B3GAT3,B4GAT1,CYP1B1,CYP2E1,CYP51A1,FMO5,LARGE1,POR
HIPPO signaling	3.97	0.447	2.858	AMOT,CUL1,DLG1,ITCH,LATS2,LLGL1,MOB1A,PPP1CB,PPP1CC,PPP1R12A,PPP1R14A,PPP2CA,PPP2CB,PPP2R1B,PPP2R2A,PPP2R3A,PPP2R5A,PPP2R5C,PPP2R5E,SCRIB,SKP1,SKP2,SMAD2,SMAD4,SMAD5,STK3,TEAD1,TEAD3,TJP2,TP53BP2,WWC1,YAP1,YWHAB,YWHAE,YWHAG,YWHAH,YWHAQ,YWHAZ
RHOGDI Signaling	5.28	0.394	3.098	ACTA2,ACTB,ACTG1,ACTG2,ACTR2,ACTR3,ARHGAP35,ARHGAP5,ARHGDIB,ARHGEF1,ARHGEF16,ARHGEF18,ARHGEF5,ARHGEF9,ARPC1A,ARPC1B,ARPC2,ARPC3,ARPC5,CDC42,CDH11,CDH18,CDH2,CDH23,CDH24,CDH6,CFL2,DIRAS3,DLC1,ESR1,EZR,FNBP1,GNA13,GNA14,GNAI3,GNAQ,GNAS,GNB1,GNB1L,GNB4,GNG10,GNG11,GNG12,GNG2,GRIP1,ITGA1,ITGA10,ITGA2,ITGA8,ITGAV,ITGB1,ITGB2,ITGB7,ITGB8,MRAS,MSN,MYH11,MYH2,MYH3,MYL12A,MYL12B,MYL6,MYL9,MYO10,MYO18A,PIP…
Granzyme A Signaling	0.446	0.282	3.13	H1-2,MBP,MT-ND1,MT-ND2,MT-ND5,NDUFA12,NDUFA3,NDUFA4,NDUFA4L2,NDUFA6,NDUFA7,NDUFA8,NDUFB10,NDUFB4,NDUFB8,NDUFS4,NDUFS5,NDUFS7,NME1,XRCC6
PTEN Signaling	3.42	0.384	3.175	AKT3,BCL2L1,BMPR1A,BMPR1B,CASP3,CDC42,CHUK,CNKSR3,CSNK2A1,CSNK2A2,CSNK2B,EGFR,FGFR1,FLT1,FOXO1,IKBKE,ILK,ITGA1,ITGA10,ITGA2,ITGA8,ITGAV,ITGB1,ITGB2,ITGB7,ITGB8,KRAS,MAGI1,MAP2K1,MAPK1,MRAS,NGFR,NRAS,PDPK1,PIK3R3,PREX2,PRKCZ,PTEN,PTK2,RAC1,RAF1,RALA,RAP1A,RAP1B,RAP2A,RAP2B,RASD1,RELA,RPS6KB1,RRAS2,SHC1,SIRT6,SOS1,SYNJ2,TGFBR1,TGFBR2,TGFBR3,YWHAH
Mitochondrial Dysfunction	8.77	0.406	4.422	AIFM1,APH1B,ARG2,ATP1A1,ATP1B1,ATP1B3,ATP5F1A,ATP5F1B,ATP5F1C,ATP5F1E,ATP5MC3,ATP5MF,ATP5PB,ATP5PD,ATP5PF,BACE1,BBC3,CACNA1A,CACNA1C,CACNA1D,CACNA1G,CACNA1H,CACNB4,CACNG4,CACNG8,CALM1 (includes others),CAMK2A,CAMK2B,CAMK2D,CAPN10,CAPN3,CAPN5,CAPN6,CAPNS1,CASP3,CHP1,COX10,COX5A,COX5B,COX6A1,COX6B1,COX6C,COX7A1,COX7A2,COX7A2L,COX7B,COX7C,CPOX,CREB1,CYB5A,CYB5B,CYB5R3,CYCS,DLAT,DLD,DNM1L,GPX1,GPX8,G…
Germ Cell-Sertoli Cell Junction Signaling	9.93	0.488	#NUM!	A2M,ACTA2,ACTB,ACTG1,ACTG2,ACTN1,ACTN3,ACTN4,CDC42,CDH2,CFL2,CLINT1,DIRAS3,FER,FNBP1,ILK,IQGAP1,ITGA2,ITGB1,KEAP1,KRAS,MAP2K1,MAP2K4,MAP2K6,MAP3K1,MAP3K10,MAP3K12,MAP3K14,MAP3K2,MAP3K6,MAP3K7,MAP3K8,MAPK1,MAPK10,MAPK12,MAPK8,MAPK9,MRAS,MTMR2,MYO7A,NECTIN3,NRAS,PDPK1,PIK3C2A,PIK3C3,PIK3R3,PIK3R6,PTK2,RAC1,RALA,RAP1A,RAP1B,RAP2A,RAP2B,RASD1,RHOA,RHOBTB1,RHOBTB2,RHOC,RHOJ,RHOQ,RHOT1,RHOT2,RHOU,RND3,…
Molecular Mechanisms of Cancer	7.91	0.377	#NUM!	ABL1,ACVRL1,ADCY1,ADCY5,ADCY9,AKT3,APC2,APH1B,ARHGEF1,ARHGEF16,ARHGEF18,ARHGEF5,ARHGEF9,BBC3,BCL2L1,BIRC2,BIRC3,BMP2,BMPR1A,BMPR1B,BRAF,CAMK2A,CAMK2B,CAMK2D,CASP10,CASP3,CASP7,CDC25B,CDC42,CDK10,CDK11A,CDK13,CDK17,CDK18,CDK2,CDK20,CDK6,CDK7,CDKN2A,CYCS,DIABLO,DIRAS3,DVL1,E2F6,FNBP1,FOXO1,FZD5,FZD6,FZD7,FZD8,GAB1,GAB2,GNA13,GNA14,GNAI3,GNAQ,GNAS,GNB1,GNB1L,GNB4,GNG10,GNG11,GNG12,GNG2,HAT1,HDAC10,H…
Protein Ubiquitination Pathway	7.31	0.407	#NUM!	ANAPC1,ANAPC2,BAG1,BIRC2,BIRC3,CRYAB,CUL1,DNAJA1,DNAJB11,DNAJB12,DNAJB4,DNAJB6,DNAJB9,DNAJC15,DNAJC17,DNAJC18,DNAJC2,DNAJC22,DNAJC3,DNAJC6,DNAJC8,ELOC,FZR1,HLA-C,HSP90AB1,HSP90B1,HSPA12A,HSPA13,HSPA1A/HSPA1B,HSPA4,HSPA5,HSPA8,HSPA9,HSPB11,HSPB7,HSPD1,HSPE1,NEDD4,PRKN,PSMA3,PSMA4,PSMA5,PSMB1,PSMB10,PSMB6,PSMB7,PSMC1,PSMC2,PSMC3,PSMC4,PSMC5,PSMC6,PSMD1,PSMD11,PSMD14,PSMD6,PSMD7,PSMD8,PSME2,RBX1,SAC…
Sertoli Cell-Sertoli Cell Junction Signaling	6.94	0.426	#NUM!	A2M,ACTA2,ACTB,ACTG1,ACTG2,ACTN1,ACTN3,ACTN4,AKT3,CDC42,CLDN11,CLDN12,CLDN15,CLDN23,CLINT1,DLG1,EPB41,GUCY1A2,ILK,ITGA1,ITGA10,ITGA2,ITGA8,ITGAV,ITGB1,ITGB2,ITGB7,ITGB8,JAM2,JUN,KEAP1,KRAS,MAP2K1,MAP2K4,MAP3K1,MAP3K10,MAP3K12,MAP3K14,MAP3K2,MAP3K20,MAP3K6,MAP3K7,MAP3K8,MAPK1,MAPK10,MAPK11,MAPK12,MAPK8,MAPK9,MRAS,MTMR2,MYO7A,NECTIN3,NRAS,PALS2,PRKACB,PRKAG1,PRKAG2,PRKG1,PRKG2,PTEN,RAC1,RAF1,RALA,R…
Axonal Guidance Signaling	6.25	0.356	#NUM!	ABL1,ABLIM1,ACE,ACTR2,ACTR3,ADAM10,ADAM11,ADAM15,ADAM19,ADAM23,ADAM32,ADAM8,ADAMTS1,ADAMTS12,ADAMTS13,ADAMTS14,ADAMTS15,ADAMTS17,ADAMTS2,ADAMTS5,ADAMTS6,ADAMTS7,ADAMTS9,AKT3,ARPC1A,ARPC1B,ARPC2,ARPC3,ARPC5,BAIAP2,BDNF,BMP2,CDC42,CFL2,CHP1,CXCL12,DOCK1,DPYSL2,EIF3F,EIF3H,EIF4E,EPHA5,EPHB2,ERAP2,ERBB2,FARP2,FES,FZD5,FZD6,FZD7,FZD8,GDF7,GLI2,GLIS1,GNA13,GNA14,GNAI3,GNAQ,GNAS,GNB1,GNB1L,GNB4,GNG10,GN…
Virus Entry via Endocytic Pathways	5.48	0.453	#NUM!	ABL1,ACTA2,ACTB,ACTG1,ACTG2,AP1G1,AP1S2,AP2M1,AP3B1,AP3B2,AP3M1,AP3S1,AP3S2,AP4E1,AP4S1,AP5M1,AP5S1,AP5Z1,CAV1,CDC42,CLTC,CXADR,DNM1,FLNA,FLNB,HLA-C,ITGA2,ITGB1,ITGB2,ITGB7,ITGB8,KRAS,MRAS,NRAS,PIK3C2A,PIK3C3,PIK3R3,PIK3R6,PLCG2,PRKCI,PRKCZ,PRKD1,PRKD3,RAC1,RALA,RAP1A,RAP1B,RAP2A,RAP2B,RASD1,RRAS2,SRC,TFRC
Regulation of the Epithelial-Mesenchymal Transition Pathway	4.72	0.394	#NUM!	AKT3,APH1B,BRAF,CDH2,DVL1,DVL2,DVL3,EGFR,ETS1,FGF1,FGF18,FGF2,FGF5,FGF7,FGF8,FGFR1,FGFRL1,FRS2,FZD5,FZD6,FZD7,FZD8,GAB1,GSC,HIF1A,JAG1,JAK1,KRAS,LOX,MAML1,MAP2K1,MAP2K4,MAP2K6,MAPK1,MET,MMP2,MRAS,NOTCH1,NOTCH2,NOTCH3,NRAS,PARD6B,PARD6G,PIK3C2A,PIK3C3,PIK3R3,PIK3R6,PSEN1,PSEN2,PTPN11,PYGO2,RAF1,RALA,RAP1A,RAP1B,RAP2A,RAP2B,RASD1,RELA,RHOA,RRAS2,SMAD2,SMAD4,SMO,SMURF1,SNAI1,SOS1,STAT3,TCF7L2,TGFB2,…
Circadian Rhythm Signaling	4.69	0.373	#NUM!	ADCY1,ADCY5,ADCY9,BDNF,BHLHE40,BHLHE41,BRAF,CACNA1A,CACNA1C,CACNA1D,CACNA1G,CACNA1H,CACNB4,CACNG4,CACNG8,CAMK2A,CAMK2B,CAMK2D,CLOCK,CREB1,CRY1,CRY2,CSNK2A1,CSNK2A2,CTH,DBP,EIF4E,EIF4EBP1,EIF4EBP2,FBXL3,FRK,GAD1,GNA14,GNAI3,GNAQ,GNAS,GNB1,GNB1L,GNB4,GNG10,GNG11,GNG12,GNG2,GRIA1,GRIN2A,GRIN2B,GRIN2C,GRIN3B,GUCY1A2,H3-3A/H3-3B,HIF1A,KRAS,LYN,MAP2K1,MAP2K4,MAP2K6,MAPK1,MRAS,MYC,NGF,NGFR,NPR2,NPR3,NRA…
Tight Junction Signaling	4.67	0.399	#NUM!	ACTA2,ACTB,ACTG1,ACTG2,AKT3,CDC42,CLDN11,CLDN12,CLDN15,CLDN23,CNKSR3,CPSF1,CPSF2,CPSF3,CPSF6,CSTF1,EPB41,GOSR2,GPAA1,JAM2,JUN,LLGL1,MARK2,MYH11,MYH2,MYH3,MYL6,MYL9,MYLK,MYO10,MYO18A,NAPB,NAPG,NECTIN3,NGFR,NUDT21,PPP2CA,PPP2CB,PPP2R1B,PPP2R2A,PPP2R3A,PPP2R5A,PPP2R5C,PPP2R5E,PRKACB,PRKAG1,PRKAG2,PRKCI,PRKCZ,PTEN,RAC1,RELA,RHOA,SMURF1,STX16,STX1B,SYMPK,TGFB2,TGFBR1,TGFBR2,TJP1,TJP2,TNFRSF11B,TNFRSF1…
Clathrin-mediated Endocytosis Signaling	3.63	0.369	#NUM!	ACTA2,ACTB,ACTG1,ACTG2,ACTR2,ACTR3,AP1G1,AP1S2,AP2M1,AP3B1,AP3B2,AP3M1,AP3S1,AP3S2,AP4E1,AP4S1,AP5M1,AP5S1,AP5Z1,APOE,APOL1,ARPC1A,ARPC1B,ARPC2,ARPC3,ARPC5,CD2AP,CDC42,CHP1,CLTC,CSNK2A1,CSNK2A2,CSNK2B,DAB2,DNM1,DNM1L,EPHB2,EPS15,FGF1,FGF18,FGF2,FGF5,FGF7,FGF8,GAK,HIP1,HSPA8,ITGB1,ITGB2,ITGB7,ITGB8,LDLRAP1,MET,MYO1E,MYO6,PICALM,PIK3C2A,PIK3C3,PIK3R3,PIK3R6,PPP3CB,PPP3R1,RAB11A,RAB5A,RAB5B,RAB7A,RA…
Gap Junction Signaling	3.56	0.371	#NUM!	ACTA2,ACTB,ACTG1,ACTG2,ADCY1,ADCY5,ADCY9,AKT3,CAV1,CTH,EGFR,GAD1,GJA1,GJA5,GNAI3,GNAQ,GNAS,GRIA1,GRIK1,GUCY1A2,KRAS,MAP2K1,MAP3K2,MAPK1,MRAS,NPR2,NPR3,NRAS,PDIA3,PIK3C2A,PIK3C3,PIK3R3,PIK3R6,PLCB1,PLCB3,PLCB4,PLCD4,PLCG2,PLCH2,PPP3CB,PPP3R1,PRKACB,PRKAG1,PRKAG2,PRKCI,PRKCZ,PRKD1,PRKD3,PRKG1,PRKG2,RAF1,RALA,RAP1A,RAP1B,RAP2A,RAP2B,RASD1,RRAS2,SOS1,SP1,SP3,SRC,TJP1,TJP2,TUBA1B,TUBA1C,TUBA8,TUBB,TUB…
Glucocorticoid Receptor Signaling	3.54	0.323	#NUM!	A2M,ACTB,AKT3,ANXA1,ARG2,ARID2,ATP5F1A,ATP5F1B,ATP5F1C,ATP5F1E,ATP5PB,BAG1,BCL2L1,CAV1,CCL2,CCNH,CDK7,CHP1,CHUK,CREB1,CREBZF,CXCL8,DCAF6,DNAH1,DUSP1,EGFR,ESR1,FKBP4,FKBP5,GABPB1,GABPB2,GJA1,GTF2A1,GTF2A2,GTF2B,GTF2H1,H3-3A/H3-3B,HLA-C,HSP90AB1,HSP90B1,HSPA1A/HSPA1B,HSPA4,HSPA5,HSPA8,HSPA9,ICAM1,IFNAR1,IFNLR1,IKBKE,IL17RA,IL17RC,IL17RE,IL1RL2,IL27RA,IL31RA,IL6,IRF3,JAK1,JMJD7-PLA2G4B,JUN,KRAS,KRT1…
Xenobiotic Metabolism Signaling	2.8	0.338	#NUM!	ABCC3,AHR,AHRR,ALDH18A1,ALDH1A2,ALDH1B1,ALDH1L2,ALDH3A2,ALDH3B1,ALDH5A1,ALDH9A1,CAMK2A,CAMK2B,CAMK2D,CES2,CES4A,CHST1,CHST11,CHST12,CHST2,CUL3,CYP1B1,ESD,FMO1,FMO3,FMO5,FTL,GRIP1,GSTK1,GSTM4,GSTM5,GSTO2,HS3ST3A1,HSP90AB1,HSP90B1,IL6,KEAP1,KRAS,MAP2K1,MAP2K4,MAP2K6,MAP3K1,MAP3K10,MAP3K12,MAP3K14,MAP3K2,MAP3K6,MAP3K7,MAP3K8,MAPK1,MAPK11,MAPK12,MAPK8,MAPK9,MED1,MRAS,NDST2,NQO1,NRAS,NRIP1,PIK3C2A,PIK…
Role of Macrophages, Fibroblasts and Endothelial Cells in Rheumatoid Arthritis	2.71	0.33	#NUM!	AKT3,APC2,C5AR1,CALM1 (includes others),CAMK2A,CAMK2B,CAMK2D,CCL2,CEBPD,CEBPG,CEBPZ,CHP1,CHUK,CREB1,CSF1,CXCL12,CXCL8,DVL1,FGF2,FRZB,FZD5,FZD6,FZD7,FZD8,GNAQ,ICAM1,IKBKE,IL16,IL17RA,IL17RC,IL1RAPL2,IL1RL2,IL32,IL6,IRAK4,JCHAIN,JUN,KRAS,LRP1,LRP5,LRP6,LTBR,MAP2K1,MAP2K4,MAP2K6,MAP3K14,MAP3K7,MAPK1,MAPK9,MIF,MMP1,MRAS,MYC,NFATC2,NFATC4,NFKBIA,NFKBID,NGFR,NLK,NRAS,PDIA3,PIK3C2A,PIK3C3,PIK3R3,PIK3R6,…
Cleavage and Polyadenylation of Pre-mRNA	2.48	0.667	#NUM!	CPSF1,CPSF2,CPSF3,CPSF6,CSTF1,NUDT21,PABPN1,PAPOLA
Semaphorin Signaling in Neurons	2.42	0.424	#NUM!	CDC42,CFL2,DIRAS3,DPYSL2,DPYSL3,DPYSL4,FES,FNBP1,ITGB1,MAPK1,MET,PTK2,RAC1,RHOA,RHOBTB1,RHOBTB2,RHOC,RHOJ,RHOQ,RHOT1,RHOT2,RHOU,RND3,SEMA4D,SEMA7A
Role of MAPK Signaling in the Pathogenesis of Influenza	2.36	0.395	#NUM!	AKT3,CASP3,CCL2,KRAS,LCAT,MAP2K1,MAP2K4,MAP2K6,MAPK1,MAPK10,MAPK11,MAPK12,MAPK8,MAPK9,MRAS,NRAS,PLA2G12A,PLA2G4A,PLAAT3,PLAAT4,PNPLA4,PNPLA8,PRDX6,PTGS2,RAF1,RALA,RAP1A,RAP1B,RAP2A,RAP2B,RASD1,RRAS2
Phagosome Maturation	2.29	0.353	#NUM!	ATP6V0A2,ATP6V0C,ATP6V0E1,ATP6V1B2,ATP6V1C1,ATP6V1D,ATP6V1E1,ATP6V1F,ATP6V1G1,CANX,CTSA,CTSB,CTSD,CTSK,CTSL,CTSS,DYNLL1,DYNLL2,DYNLT1,DYNLT3,GOSR2,GPAA1,HLA-C,LAMP2,M6PR,NAPB,NAPG,NOX4,PIK3C3,PRDX6,RAB5A,RAB5B,RAB7A,RAB7B,RAC1,RILP,STX16,STX1B,TSG101,TUBA1B,TUBA1C,TUBA8,TUBB,TUBB2B,TUBB3,TUBB6,TUBG1,VAMP2,VAMP3,VPS16,VPS37C,VPS39,VTI1A,VTI1B
IL-17A Signaling in Fibroblasts	2.08	0.447	#NUM!	CCL2,CEBPD,CHUK,IKBKE,IL17RA,IL17RC,IL6,JUN,MAP3K7,MAPK1,MAPK11,MAPK12,MMP1,NFKBIA,NFKBID,RELA,TRAF3IP2
Caveolar-mediated Endocytosis Signaling	2.04	0.387	#NUM!	ABL1,ACTA2,ACTB,ACTG1,ACTG2,ARCN1,CAV1,COPA,COPB1,COPB2,COPG1,COPZ1,EGFR,FLNA,FLNB,HLA-C,ITGA1,ITGA10,ITGA2,ITGA8,ITGAV,ITGB1,ITGB2,ITGB7,ITGB8,MAP3K2,RAB5A,RAB5B,SRC
Hepatic Fibrosis / Hepatic Stellate Cell Activation	1.9	0.332	#NUM!	A2M,ACTA2,CCL2,COL10A1,COL11A1,COL11A2,COL13A1,COL18A1,COL19A1,COL24A1,COL25A1,COL26A1,COL27A1,COL4A1,COL4A6,COL5A3,COL6A3,COL8A1,COL9A3,CSF1,CXCL8,CYP2E1,EDN1,EGFR,FGF1,FGF2,FGFR1,FLT1,ICAM1,IFNAR1,IGFBP3,IGFBP4,IGFBP5,IL1RAPL2,IL1RL2,IL6,KLF6,LEP,LEPR,MET,MMP1,MMP2,MYH11,MYH2,MYH3,MYL6,MYL9,MYO10,MYO18A,NGFR,RELA,SERPINE1,SMAD2,SMAD4,TGFB2,TGFBR1,TGFBR2,TIMP1,TIMP2,TLR4,TNFRSF11B,TNFRSF1B,VCAM1
Anandamide Degradation	1.77	1	#NUM!	FAAH,FAAH2,NAAA
4-aminobutyrate Degradation I	1.77	1	#NUM!	ABAT,ALDH5A1,SUCLG2
Telomere Extension by Telomerase	1.69	0.533	#NUM!	HNRNPA1,HNRNPA2B1,MRE11,RAD50,TERF2IP,TNKS2,XRCC5,XRCC6
Cellular Effects of Sildenafil (Viagra)	1.67	0.336	#NUM!	ACTA2,ACTB,ACTG1,ACTG2,ADCY1,ADCY5,ADCY9,CACNA1A,CACNA1C,CACNA1D,CACNB4,CACNG4,CACNG8,CALM1 (includes others),GNAS,GUCY1A2,MYH11,MYH2,MYH3,MYL12A,MYL12B,MYL6,MYL9,MYLK,MYO10,MYO18A,NPR2,PDE1B,PDE1C,PDE4B,PDE4D,PDE5A,PDIA3,PLCB1,PLCB3,PLCB4,PLCD4,PLCG2,PLCH2,PPP1CB,PPP1R12A,PPP1R12B,PRKACB,PRKAG1,PRKAG2,PRKG1,PRKG2,SLC4A11
Role of IL-17A in Arthritis	1.66	0.386	#NUM!	CCL2,CXCL8,IL17RA,IL17RC,MAP2K1,MAP2K4,MAP2K6,MAPK1,MAPK10,MAPK11,MAPK12,MAPK8,MAPK9,MMP1,NFKBIA,NFKBID,PIK3C2A,PIK3C3,PIK3R3,PIK3R6,PTGS2,RELA
Prostate Cancer Signaling	1.56	0.342	#NUM!	ABL1,AKT3,CDK2,CHUK,CREB1,E2F6,FOXO1,HDAC10,HDAC11,HDAC2,HSP90AB1,HSP90B1,KRAS,MAP2K1,MAPK1,MRAS,NFKBIA,NFKBID,NRAS,PA2G4,PDPK1,PIK3C2A,PIK3C3,PIK3R3,PIK3R6,PTEN,RAF1,RALA,RAP1A,RAP1B,RAP2A,RAP2B,RASD1,RB1,RELA,RRAS2,SOS1,TP53
Iron homeostasis signaling pathway	1.53	0.333	#NUM!	ATP6V0A2,ATP6V0C,ATP6V0E1,ATP6V1B2,ATP6V1C1,ATP6V1D,ATP6V1E1,ATP6V1F,ATP6V1G1,BMP2,BMPR1A,BMPR1B,CIAO1,CIAO3,CUL1,EGFR,EPAS1,FLVCR1,FTH1,FTL,HFE,HIF1A,HPX,HSPA9,IL6,IREB2,JAK1,LRP1,LYRM4,MAPK1,MMS19,NUBP1,PCBP1,SKP1,SKP2,SLC11A2,SLC39A14,SMAD2,SMAD4,SMAD5,STAT3,TF,TFRC,TYK2
Hereditary Breast Cancer Signaling	1.52	0.331	#NUM!	ACTB,AKT3,ARID2,BARD1,CDK6,FAAP100,FANCB,HDAC10,HDAC11,HDAC2,KRAS,MRAS,MRE11,MSH6,NPM1,NRAS,PALB2,PHF10,PIK3C2A,PIK3C3,PIK3R3,PIK3R6,POLR2A,POLR2B,POLR2C,POLR2K,POLR2L,PTEN,RAD50,RALA,RAP1A,RAP1B,RAP2A,RAP2B,RASD1,RB1,RFC3,RFC5,RPA1,RRAS2,SMARCC1,SMARCD3,TP53,TUBG1,WEE1,XPC
Parkinson's Signaling	1.5	0.5	#NUM!	CASP3,CYCS,MAPK1,MAPK11,MAPK12,MAPK8,PARK7,PRKN
Role of Osteoblasts, Osteoclasts and Chondrocytes in Rheumatoid Arthritis	1.4	0.311	#NUM!	ACVRL1,ADAMTS5,AKT3,ALPL,APC2,BIRC2,BIRC3,BMP2,BMPR1A,BMPR1B,CALM1 (includes others),CHP1,CHUK,CSF1,CTSK,DLX5,DVL1,FOXO1,FRZB,FZD5,FZD6,FZD7,FZD8,IKBKE,IL1RAPL2,IL1RL2,IL6,JUN,LRP1,LRP5,LRP6,MAP2K4,MAP2K6,MAP3K14,MAP3K7,MAPK1,MAPK10,MAPK12,MAPK8,MAPK9,MMP1,NFATC2,NFATC4,NFKBIA,NFKBID,NGFR,PIK3C2A,PIK3C3,PIK3R3,PIK3R6,PPP3CB,PPP3R1,RELA,SFRP2,SFRP4,SMAD4,SMAD5,SMAD6,SMAD9,SMO,SMURF1,SRC,TAB2,TCF7L…
DNA Double-Strand Break Repair by Non-Homologous End Joining	1.36	0.5	#NUM!	DCLRE1C,LIG3,LIG4,MRE11,RAD50,XRCC5,XRCC6
Taurine Biosynthesis	1.26	0.75	#NUM!	CSAD,FMO1,FMO3
Proline Biosynthesis I	1.26	0.75	#NUM!	ALDH18A1,PYCR1,PYCR2
Spermine Biosynthesis	1.18	1	#NUM!	AMD1,SMS
Alanine Degradation III	1.18	1	#NUM!	GPT,GPT2
S-methyl-5-thio-α-D-ribose 1-phosphate Degradation	1.18	1	#NUM!	APIP,MRI1
Alanine Biosynthesis II	1.18	1	#NUM!	GPT,GPT2
Cysteine Biosynthesis/Homocysteine Degradation	1.18	1	#NUM!	CBS/LOC102724560,CTH
Mechanisms of Viral Exit from Host Cells	1.09	0.366	#NUM!	ACTA2,ACTB,ACTG1,ACTG2,CHMP2B,CHMP4A,NEDD4,PDCD6IP,PRKCI,PRKCZ,PRKD1,PRKD3,SH3GLB1,TSG101,VPS37C
Proline Biosynthesis II (from Arginine)	0.956	0.6	#NUM!	OAT,PYCR1,PYCR2
Tetrahydrofolate Salvage from 5,10-methenyltetrahydrofolate	0.956	0.6	#NUM!	GART,MTHFD1L,MTHFD2
2-oxobutanoate Degradation I	0.956	0.6	#NUM!	DLD,MCEE,PCCB
DNA Double-Strand Break Repair by Homologous Recombination	0.907	0.429	#NUM!	ABL1,MRE11,POLA1,RAD50,RAD52,RPA1
Cell Cycle Regulation by BTG Family Proteins	0.813	0.342	#NUM!	CDK2,CNOT7,E2F6,PPP2CA,PPP2CB,PPP2R1B,PPP2R2A,PPP2R3A,PPP2R5A,PPP2R5C,PPP2R5E,PRMT1,RB1
PRPP Biosynthesis I	0.785	0.667	#NUM!	PRPS1,PRPS2
NADH Repair	0.785	0.667	#NUM!	GAPDH,NAXD
Methylglyoxal Degradation I	0.785	0.667	#NUM!	GLO1,HAGHL
5-aminoimidazole Ribonucleotide Biosynthesis I	0.785	0.667	#NUM!	GART,PPAT
Tyrosine Biosynthesis IV	0.785	0.667	#NUM!	PCBD1,PCBD2
Nucleotide Excision Repair Pathway	0.784	0.343	#NUM!	CCNH,CDK7,ERCC5,GTF2H1,POLR2A,POLR2B,POLR2C,POLR2K,POLR2L,RAD23B,RPA1,XPC
Role of JAK1 and JAK3 in γc Cytokine Signaling	0.752	0.313	#NUM!	FES,JAK1,KRAS,MAPK1,MRAS,NRAS,PIK3C2A,PIK3C3,PIK3R3,PIK3R6,PTPN11,RALA,RAP1A,RAP1B,RAP2A,RAP2B,RASD1,RRAS2,SHC1,SOCS1,STAT3
Urea Cycle	0.744	0.5	#NUM!	ARG2,ASS1,CPS1
GDP-mannose Biosynthesis	0.744	0.5	#NUM!	GPI,PMM1,PMM2
Ephrin A Signaling	0.687	0.319	#NUM!	ADAM10,CDC42,CFL2,EPHA5,NGFR,PIK3C2A,PIK3C3,PIK3R3,PIK3R6,PTK2,PTPN11,RAC1,RHOA,VAV2,VAV3
Acetyl-CoA Biosynthesis III (from Citrate)	0.59	1	#NUM!	ACLY
L-cysteine Degradation II	0.59	1	#NUM!	CTH
Lanosterol Biosynthesis	0.59	1	#NUM!	LSS
Sulfite Oxidation IV	0.59	1	#NUM!	SUOX
Ceramide Biosynthesis	0.589	0.429	#NUM!	SPTLC1,SPTLC3,SPTSSA
Pentose Phosphate Pathway (Oxidative Branch)	0.564	0.5	#NUM!	G6PD,H6PD
2-ketoglutarate Dehydrogenase Complex	0.564	0.5	#NUM!	DLD,DLST
Branched-chain α-keto acid Dehydrogenase Complex	0.564	0.5	#NUM!	BCKDHA,DLD
Methylmalonyl Pathway	0.564	0.5	#NUM!	MCEE,PCCB
Glutathione Redox Reactions II	0.564	0.5	#NUM!	GSR,PDIA3
Arginine Degradation I (Arginase Pathway)	0.564	0.5	#NUM!	ARG2,OAT
Phenylalanine Degradation I (Aerobic)	0.564	0.5	#NUM!	PCBD1,PCBD2
nNOS Signaling in Skeletal Muscle Cells	0.556	0.304	#NUM!	CACNA1A,CACNA1C,CACNA1D,CACNA1G,CACNA1H,CACNB4,CACNG4,CACNG8,CALM1 (includes others),CAPN3,DAG1,DMD,RYR1,SNTB1
Phosphatidylethanolamine Biosynthesis II	0.471	0.375	#NUM!	CEPT1,CHKA,PCYT2
Histidine Degradation III	0.471	0.375	#NUM!	FTCD,MTHFD1L,MTHFD2
Superoxide Radicals Degradation	0.471	0.375	#NUM!	CYGB,NQO1,SOD1
Ketolysis	0.471	0.375	#NUM!	BDH1,HADHA,OXCT1
Sphingomyelin Metabolism	0.471	0.375	#NUM!	SGMS1,SGMS2,SMPD1
Role of OCT4 in Mammalian Embryonic Stem Cell Pluripotency	0.439	0.289	#NUM!	AQR,ETS2,FBXO15,JARID2,KDM5B,NR2F1,NR2F2,NR6A1,PPP1R8,RB1,RXRB,SH3GLB1,TP53
Protein Citrullination	0.419	0.4	#NUM!	PADI1,PADI2
Pyruvate Fermentation to Lactate	0.419	0.4	#NUM!	LDHA,LDHB
Superpathway of Serine and Glycine Biosynthesis I	0.419	0.4	#NUM!	PSAT1,SHMT2
CMP-N-acetylneuraminate Biosynthesis I (Eukaryotes)	0.419	0.4	#NUM!	NANP,NANS
Myo-inositol Biosynthesis	0.419	0.4	#NUM!	BPNT2,IMPA1
Galactose Degradation I (Leloir Pathway)	0.419	0.4	#NUM!	GALM,GALT
dTMP De Novo Biosynthesis	0.419	0.4	#NUM!	DHFR2,SHMT2
Folate Polyglutamylation	0.419	0.4	#NUM!	MTHFD1L,SHMT2
Acetate Conversion to Acetyl-CoA	0.419	0.4	#NUM!	ACSL1,DIP2A
UDP-D-xylose and UDP-D-glucuronate Biosynthesis	0.349	0.5	#NUM!	UGDH
β-alanine Degradation I	0.349	0.5	#NUM!	ABAT
All-trans-decaprenyl Diphosphate Biosynthesis	0.349	0.5	#NUM!	PDSS1
S-methyl-5'-thioadenosine Degradation II	0.349	0.5	#NUM!	MTAP
Flavin Biosynthesis IV (Mammalian)	0.349	0.5	#NUM!	RFK
GDP-L-fucose Biosynthesis II (from L-fucose)	0.349	0.5	#NUM!	FCSK
4-hydroxyproline Degradation I	0.349	0.5	#NUM!	HOGA1
Spermidine Biosynthesis I	0.349	0.5	#NUM!	AMD1
Thyroid Hormone Biosynthesis	0.349	0.5	#NUM!	CTSD
Fatty Acid Biosynthesis Initiation II	0.349	0.5	#NUM!	FASN
GDP-L-fucose Biosynthesis I (from GDP-D-mannose)	0.349	0.5	#NUM!	GFUS
Cardiolipin Biosynthesis II	0.349	0.5	#NUM!	PGS1
Formaldehyde Oxidation II (Glutathione-dependent)	0.349	0.5	#NUM!	ESD
Glycine Biosynthesis I	0.349	0.5	#NUM!	SHMT2
Glutamine Degradation I	0.349	0.5	#NUM!	GLS
Glutamate Dependent Acid Resistance	0.349	0.5	#NUM!	GAD1
Arginine Biosynthesis IV	0.317	0.333	#NUM!	ASS1,OAT
Trehalose Degradation II (Trehalase)	0.317	0.333	#NUM!	GCK,HK2
Pentose Phosphate Pathway (Non-oxidative Branch)	0.317	0.333	#NUM!	RPE,RPIA
Prostanoid Biosynthesis	0.306	0.3	#NUM!	PTGES3,PTGS2,TBXAS1
NAD Phosphorylation and Dephosphorylation	0.306	0.3	#NUM!	ACP1,ACP6,NADK2
TR/RXR Activation	0.302	0.262	#NUM!	AKR1C1/AKR1C2,AKT3,COL6A3,ENO1,FASN,GPS2,HIF1A,MED1,NCOA3,PIK3C2A,PIK3C3,PIK3R3,PIK3R6,RAB3B,RXRA,RXRB,SLC2A1,STRBP,TBL1XR1,THRA,UCP2,UCP3
Docosahexaenoic Acid (DHA) Signaling	0.279	0.263	#NUM!	AKT3,BCL2L1,CASP3,CYCS,FOXO1,PDPK1,PIK3C2A,PIK3C3,PIK3R3,PIK3R6
Leukotriene Biosynthesis	0.25	0.267	#NUM!	GGT5,GGT7,GSTM4,LTC4S
Ketogenesis	0.248	0.273	#NUM!	BDH1,HADHA,HMGCL
Phosphatidylcholine Biosynthesis I	0.243	0.286	#NUM!	CEPT1,CHKA
Adenine and Adenosine Salvage III	0.243	0.286	#NUM!	ADAT3,HPRT1
Glycoaminoglycan-protein Linkage Region Biosynthesis	0.243	0.286	#NUM!	B3GAT3,XYLT2
L-carnitine Biosynthesis	0.23	0.333	#NUM!	ALDH9A1
Uracil Degradation II (Reductive)	0.23	0.333	#NUM!	DPYD
Serine Biosynthesis	0.23	0.333	#NUM!	PSAT1
Guanine and Guanosine Salvage I	0.23	0.333	#NUM!	HPRT1
Glycine Biosynthesis III	0.23	0.333	#NUM!	MGAT4A
Coenzyme A Biosynthesis	0.23	0.333	#NUM!	PPCDC
1,25-dihydroxyvitamin D3 Biosynthesis	0.23	0.333	#NUM!	POR
Glutathione Biosynthesis	0.23	0.333	#NUM!	GCLM
Palmitate Biosynthesis I (Animals)	0.23	0.333	#NUM!	FASN
Ascorbate Recycling (Cytosolic)	0.23	0.333	#NUM!	GSTO2
Tetrahydrobiopterin Biosynthesis I	0.23	0.333	#NUM!	PTS
L-cysteine Degradation III	0.23	0.333	#NUM!	CISD1
Methionine Salvage II (Mammalian)	0.23	0.333	#NUM!	BHMT2
Inosine-5'-phosphate Biosynthesis II	0.23	0.333	#NUM!	ATIC
Uridine-5'-phosphate Biosynthesis	0.23	0.333	#NUM!	CAD
Hypusine Biosynthesis	0.23	0.333	#NUM!	EIF5A
Thymine Degradation	0.23	0.333	#NUM!	DPYD
Geranylgeranyldiphosphate Biosynthesis	0.23	0.333	#NUM!	COX10
Biotin-carboxyl Carrier Protein Assembly	0.23	0.333	#NUM!	ACACB
1D-myo-inositol Hexakisphosphate Biosynthesis V (from Ins(1,3,4)P3)	0.23	0.333	#NUM!	IPMK
Tetrahydrobiopterin Biosynthesis II	0.23	0.333	#NUM!	PTS
Glutamate Degradation II	0.23	0.333	#NUM!	GOT2
S-adenosyl-L-methionine Biosynthesis	0.23	0.333	#NUM!	MAT2B
L-serine Degradation	0.23	0.333	#NUM!	SDSL
N-acetylglucosamine Degradation I	0.23	0.333	#NUM!	AMDHD2
Aspartate Biosynthesis	0.23	0.333	#NUM!	GOT2
Hepatic Cholestasis	0	0.249	#NUM!	ABCC1,ABCC3,ADCY1,ADCY5,ADCY9,CHUK,CXCL8,CYP27A1,ESR1,HSD3B7,IKBKE,IL12A,IL1RAPL2,IL1RL2,IL6,IRAK4,JUN,LEP,MAP2K4,MAP3K14,MAP3K7,MAPK10,MAPK12,MAPK8,MAPK9,NFKBIA,NFKBID,NGFR,PRKACB,PRKAG1,PRKAG2,PRKCI,PRKCZ,PRKD1,PRKD3,RELA,RXRA,SLCO3A1,TGFB2,TIRAP,TJP2,TLR4,TNFRSF11B,TNFRSF1B,TNFSF12,TNFSF13B
FXR/RXR Activation	0	0.168	#NUM!	AKT3,APOE,APOL1,C3,CYP27A1,FASN,FOXO1,HPX,LCAT,LIPC,MAP2K4,MAPK10,MAPK12,MAPK8,MAPK9,RBP4,RXRA,SERPINF2,TF,VLDLR,VTN
Airway Pathology in Chronic Obstructive Pulmonary Disease	0	0.159	#NUM!	C8G,CCL2,CXCL8,FGF1,FGF18,FGF2,FGF5,FGF7,FGF8,IL12A,IL6,LEP,MMP1,MMP2,RBP4,TGFB2,TNFSF12,TNFSF13B
Airway Inflammation in Asthma	0	0.121	#NUM!	CCL2,CXCL8,IL12A,TGFB2
T Helper Cell Differentiation	0	0.03	#NUM!	IL12A,IL6,NGFR,STAT3,TGFBR1,TGFBR2,TNFRSF11B,TNFRSF1B
Role of Cytokines in Mediating Communication between Immune Cells	0	0.0769	#NUM!	CXCL8,IL12A,IL32,IL6
Lipid Antigen Presentation by CD1	0	0.0142	#NUM!	AP2M1,CANX,PDIA3
Maturity Onset Diabetes of Young (MODY) Signaling	0	0.182	#NUM!	ABCC8,APOE,APOL1,APPL1,CACNA1A,CACNA1C,CACNA1D,CACNB4,CACNG4,CACNG8,CEL,GAPDH,GCK,UCP2
Primary Immunodeficiency Signaling	0	0.0588	#NUM!	CIITA,DCLRE1C,JCHAIN
Allograft Rejection Signaling	0	0.00803	#NUM!	HLA-C,JCHAIN
Autoimmune Thyroid Disease Signaling	0	0.012	#NUM!	HLA-C,JCHAIN,TG
Graft-versus-Host Disease Signaling	0	0.00826	#NUM!	HLA-C,IL6
Communication between Innate and Adaptive Immune Cells	0	0.0172	#NUM!	CXCL8,HLA-C,IL12A,IL6,JCHAIN,TLR3,TLR4,TNFSF13B
Systemic Lupus Erythematosus Signaling	0	0.088	#NUM!	AKT3,BDKRB2,C8G,CD72,HLA-C,HNRNPA2B1,HNRNPC,IL6,JCHAIN,JUN,KRAS,LAT,LSM1,LSM12,LSM14A,LSM3,LSM8,LYN,MAPK1,MRAS,NFATC2,NFATC4,NRAS,PIK3C2A,PIK3C3,PIK3R3,PIK3R6,PLCG2,PRPF18,PRPF4,PTPN6,RALA,RAP1A,RAP1B,RAP2A,RAP2B,RASD1,RRAS2,SF3B4,SNRNP40,SNRPA1,SNRPB2,SNRPD2,SNRPE,SNRPF,SNRPG,SNU13,SOS1,TNFSF13B,TXNL4A,ZCRB1,ZMAT5
Altered T Cell and B Cell Signaling in Rheumatoid Arthritis	0	0.0191	#NUM!	CHUK,CSF1,IL12A,IL6,MAP3K14,RELA,TLR3,TLR4,TNFSF13B
Atherosclerosis Signaling	0	0.227	#NUM!	ALOXE3,APOE,APOL1,CCL2,COL10A1,COL11A2,COL18A1,COL5A3,CSF1,CXCL12,CXCL8,ICAM1,IL6,ITGB2,LCAT,MMP1,PLA2G12A,PLA2G4A,PLAAT3,PLAAT4,PNPLA4,PNPLA8,PRDX6,RBP4,RELA,SELPLG,TNFRSF14,TNFSF12,VCAM1
Role of Lipids/Lipid Rafts in the Pathogenesis of Influenza	0	0.05	#NUM!	IFNAR1
MSP-RON Signaling Pathway	0	0.241	#NUM!	ACTA2,ACTB,ACTG1,ACTG2,CCL2,CSF1,IL12A,ITGB2,PIK3C2A,PIK3C3,PIK3R3,PIK3R6,PRKCZ,TLR4
Role of IL-17A in Psoriasis	0	0.214	#NUM!	CXCL8,IL17RA,IL17RC
Differential Regulation of Cytokine Production in Macrophages and T Helper Cells by IL-17A and IL-17F	0	0.167	#NUM!	CCL2,IL12A,IL6
Differential Regulation of Cytokine Production in Intestinal Epithelial Cells by IL-17A and IL-17F	0	0.087	#NUM!	CCL2,IL12A
Hematopoiesis from Pluripotent Stem Cells	0	0.0212	#NUM!	CSF1,CXCL8,IL12A,IL6,JCHAIN
Hematopoiesis from Multipotent Stem Cells	0	0.0833	#NUM!	CSF1
NAD Biosynthesis from 2-amino-3-carboxymuconate Semialdehyde	0	0.2	#NUM!	NMNAT1
Fatty Acid Activation	0	0.2	#NUM!	ACSL1,ACSL4,SLC27A3
Sphingosine and Sphingosine-1-phosphate Metabolism	0	0.111	#NUM!	NAAA
NAD biosynthesis II (from tryptophan)	0	0.0909	#NUM!	NMNAT1
Androgen Biosynthesis	0	0.133	#NUM!	HSD3B7,SRD5A3
Creatine-phosphate Biosynthesis	0	0.2	#NUM!	CKB
Acyl-CoA Hydrolysis	0	0.0769	#NUM!	ACOT8
The Visual Cycle	0	0.143	#NUM!	AKR1B10,RDH13,RDH5
Chondroitin and Dermatan Biosynthesis	0	0.167	#NUM!	CSGALNACT2
Heme Biosynthesis from Uroporphyrinogen-III I	0	0.25	#NUM!	CPOX
Tetrapyrrole Biosynthesis II	0	0.2	#NUM!	ALAD
Spermine and Spermidine Degradation I	0	0.25	#NUM!	SAT2
Cholesterol Biosynthesis I	0	0.154	#NUM!	CYP51A1,LSS
Phenylethylamine Degradation I	0	0.25	#NUM!	ALDH3A2
Eumelanin Biosynthesis	0	0.25	#NUM!	MIF
Glycerol Degradation I	0	0.2	#NUM!	GK5
Urate Biosynthesis/Inosine 5'-phosphate Degradation	0	0.143	#NUM!	NT5C2,NT5C3A
NAD Salvage Pathway III	0	0.2	#NUM!	NMNAT1
Glycine Cleavage Complex	0	0.167	#NUM!	DLD
Inositol Pyrophosphates Biosynthesis	0	0.143	#NUM!	IPMK
Mevalonate Pathway I	0	0.231	#NUM!	HADHA,MVD,MVK
Lysine Degradation II	0	0.2	#NUM!	AADAT
Purine Nucleotides Degradation II (Aerobic)	0	0.158	#NUM!	ADAT3,NT5C2,NT5C3A
D-glucuronate Degradation I	0	0.25	#NUM!	DCXR
Heme Biosynthesis II	0	0.222	#NUM!	ALAD,CPOX
Purine Ribonucleosides Degradation to Ribose-1-phosphate	0	0.125	#NUM!	ADAT3
Ceramide Degradation	0	0.143	#NUM!	NAAA
Lysine Degradation V	0	0.2	#NUM!	AADAT
Cholesterol Biosynthesis II (via 24,25-dihydrolanosterol)	0	0.154	#NUM!	CYP51A1,LSS
Guanosine Nucleotides Degradation III	0	0.154	#NUM!	NT5C2,NT5C3A
Zymosterol Biosynthesis	0	0.167	#NUM!	CYP51A1
Salvage Pathways of Pyrimidine Deoxyribonucleotides	0	0.222	#NUM!	APOBEC3G,TK2
Cholesterol Biosynthesis III (via Desmosterol)	0	0.154	#NUM!	CYP51A1,LSS
Adenosine Nucleotides Degradation II	0	0.188	#NUM!	ADAT3,NT5C2,NT5C3A
Oxidized GTP and dGTP Detoxification	0	0.25	#NUM!	DDX6
Citrulline-Nitric Oxide Cycle	0	0.2	#NUM!	ASS1
NAD Biosynthesis III	0	0.25	#NUM!	NMNAT1
Glucocorticoid Biosynthesis	0	0.1	#NUM!	HSD3B7
L-cysteine Degradation I	0	0.25	#NUM!	GOT2
Mineralocorticoid Biosynthesis	0	0.111	#NUM!	HSD3B7
N-acetylglucosamine Degradation II	0	0.25	#NUM!	AMDHD2
Aspartate Degradation II	0	0.143	#NUM!	GOT2
Molybdenum Cofactor Biosynthesis	0	0.25	#NUM!	MOCS2
Agranulocyte Adhesion and Diapedesis	0	0.202	#NUM!	ACKR4,ACTA2,ACTB,ACTG1,ACTG2,C5AR1,CCL2,CD34,CKLF,CLDN11,CLDN12,CLDN15,CLDN23,CXCL12,CXCL8,EZR,GNAI3,ICAM1,ITGB1,ITGB2,ITGB7,MMP1,MMP15,MMP17,MMP19,MMP2,MMP24,MMP28,MSN,MYH11,MYH2,MYH3,MYL6,MYL9,MYO10,MYO18A,RDX,SELPLG,VCAM1
Granulocyte Adhesion and Diapedesis	0	0.195	#NUM!	ACKR4,C5AR1,CCL2,CKLF,CLDN11,CLDN12,CLDN15,CLDN23,CXCL12,CXCL8,EZR,GNAI3,ICAM1,IL1RAPL2,IL1RL2,ITGB1,ITGB2,MMP1,MMP15,MMP17,MMP19,MMP2,MMP24,MMP28,MSN,NGFR,RDX,SDC2,SDC3,SELPLG,THY1,TNFRSF11B,TNFRSF1B,VCAM1
Vitamin-C Transport	0	0.13	#NUM!	GSTO2,SLC2A1,SLC2A3
GABA Receptor Signaling	0	0.246	#NUM!	ABAT,ADCY1,ADCY5,ADCY9,ALDH5A1,ALDH9A1,AP2M1,CACNA1A,CACNA1C,CACNA1D,CACNA1G,CACNA1H,CACNB4,CACNG4,CACNG8,DNM1,GABBR1,GAD1,GNA13,GNA14,GNAI3,GNAQ,GNAS,GNB1,GNB1L,GNB4,GNG10,GNG11,GNG12,GNG2,MRAS,UBQLN1
Antigen Presentation Pathway	0	0.184	#NUM!	CANX,CIITA,HLA-C,NLRC5,PDIA3,PSMB6,TAPBP
Phototransduction Pathway	0	0.151	#NUM!	GNB1,GUCY1A2,NPR2,OPN3,PRKACB,PRKAG1,PRKAG2,RGS9
Th1 and Th2 Activation Pathway	0	0.204	#NUM!	ACVR1C,APH1B,BHLHE41,CD274,DLL1,ICAM1,IFNAR1,IL12A,IL27RA,IL6,IRF1,ITGB2,JAG1,JAK1,JUN,MAP2K6,NFATC2,NFATC4,NOTCH1,NOTCH2,NOTCH3,PIK3C2A,PIK3C3,PIK3R3,PIK3R6,PSEN1,PSEN2,S1PR1,SOCS1,STAT3,TGFBR1,TGFBR2,TGFBR3,TYK2

## Sheet: (Sheet 4)72-h exposure to A20
© 2000-2023 QIAGEN. All rights reserved.
Ingenuity Canonical Pathways	-log(p-value)	Ratio	z-score	Molecules
Oxidative Phosphorylation	2.91	0.415	-5.947	ATP5F1B,ATP5F1C,ATP5F1E,ATP5MC1,ATP5PB,ATP5PD,ATP5PF,ATP5PO,COX10,COX17,COX5A,COX6A1,COX6B1,COX6B2,COX6C,COX7A2,COX7A2L,CYB5A,CYB5B,CYCS,MT-ATP6,MT-CO2,MT-CO3,MT-CYB,MT-ND1,MT-ND2,MT-ND3,MT-ND4,MT-ND4L,MT-ND5,NDUFA4,NDUFA8,NDUFB4,NDUFB6,NDUFB8,NDUFB9,NDUFS4,NDUFS5,NDUFS6,NDUFS8,SDHB,UQCRC1,UQCRFS1,UQCRH
Actin Cytoskeleton Signaling	6.47	0.425	-4.756	ACTA2,ACTB,ACTC1,ACTG1,ACTG2,ACTN1,ACTN3,ACTN4,ACTR2,ACTR3,ARHGAP24,ARHGAP35,ARPC1B,ARPC2,ARPC5,ARPC5L,BAIAP2,CDC42,CFL1,CFL2,CRK,CYFIP1,DIAPH1,DIAPH3,DOCK1,EGF,EZR,FGF1,FGF14,FGF17,FGF18,FGF2,FGF5,FLNA,FN1,GNA12,GNA13,GNG12,IQGAP3,ITGA10,ITGA2,ITGA3,ITGA4,ITGA5,ITGAV,ITGB2,ITGB4,ITGB5,ITGB8,KRAS,MAP2K1,MAPK1,MRAS,MSN,MYH11,MYH2,MYH3,MYH9,MYL12A,MYL12B,MYL6,MYL6B,MYL9,MYLK,MYO10,MYO18A,NCKAP1,NRA…
MicroRNA Biogenesis Signaling Pathway	5.16	0.426	-4.756	ABL1,AGO1,AGO2,AHCTF1,AKT1,AKT3,BRCA1,DDX1,DDX19B,DICER1,DIS3,DNAJB1,EGF,ESR1,ESR2,EXOSC1,EXOSC6,EXOSC8,EXOSC9,FGF2,HGF,HMOX1,HNRNPA1,HNRNPD,HSP90AB1,HSPA8,ILF2,KRAS,MAPK1,MAPK12,MAPK13,MRAS,MTCL1,MTOR,MYC,NDC1,NRAS,NUP107,NUP153,NUP155,NUP160,NUP205,NUP35,NUP58,NUP88,NUP93,PIK3CD,PIK3R1,PIK3R3,PNPT1,POLR2A,POLR2C,POLR2K,POLR2L,POLR3D,PRKRA,PTGES3,QKI,RALA,RAN,RAP1B,RAP2A,RAP2B,RASD1,RASD2,RRAS2,…
RAC Signaling	4.22	0.431	-4.619	ACTR2,ACTR3,ARFIP2,ARPC1B,ARPC2,ARPC5,ARPC5L,BAIAP2,CDC42,CFL1,CFL2,CYFIP1,IQGAP3,ITGA10,ITGA2,ITGA3,ITGA4,ITGA5,ITGAV,ITGB2,ITGB4,ITGB5,ITGB8,KRAS,MAP2K1,MAP3K1,MAPK1,MAPK8,MRAS,NCF2,NCKAP1,NOX4,NRAS,PARD6A,PIK3CD,PIK3R1,PIK3R3,PIP4K2A,PIP4K2C,PIP5K1A,PRKCZ,PTK2,PTK2B,RAC1,RAC2,RAF1,RALA,RAP1B,RAP2A,RAP2B,RASD1,RASD2,RELA,RELB,RHOA,RRAS2,SH3RF1,TIAM1,WASF1
MSP-RON Signaling In Cancer Cells Pathway	1.57	0.353	-4.33	ACTA2,AKT1,AKT3,ATF4,CREB5,CSF2RB,ELF1,ETS1,ETS2,FLNA,GSK3B,HGFAC,ITGB4,KLK14,KLK5,KRAS,MAP2K1,MAPK1,MET,MRAS,MST1,MTOR,MYC,NFKBIA,NRAS,PIK3CD,PIK3R1,PIK3R3,PTK2,PTK2B,RAF1,RALA,RAP1B,RAP2A,RAP2B,RASD1,RASD2,RELA,RELB,RRAS2,SMAD2,SRC,STAT3,VHL,YWHAB,YWHAE,YWHAG,YWHAH,YWHAQ
Cell Cycle Control of Chromosomal Replication	2.37	0.446	-4.2	CDC45,CDC6,CDK1,CDK11A,CDK16,CDK17,CDK18,CDK2,CDK20,CDK6,CDK7,CDT1,LIG1,MCM2,MCM5,MCM6,MCM8,ORC1,ORC4,ORC6,POLA1,POLE,PRIM1,PRIM2,RPA1
Neutrophil Extracellular Trap Signaling Pathway	2.58	0.34	-4.034	AGER,AKT1,AKT3,ARG2,ATP5F1B,ATP5F1C,ATP5F1E,ATP5MC1,ATP5PB,CASP1,CASP10,CASP6,CASP8,CHP1,COL10A1,COL11A1,COL11A2,COL13A1,COL15A1,COL17A1,COL18A1,COL19A1,COL1A1,COL1A2,COL24A1,COL25A1,COL26A1,COL27A1,COL3A1,COL4A1,COL4A2,COL4A4,COL4A5,COL4A6,COL5A1,COL5A2,COL5A3,COL6A3,COL7A1,COL8A1,COL8A2,COL9A2,COL9A3,CXCL8,DNASE1,DOCK1,ITGA2,ITGA3,ITGB2,ITPR1,MAP2K1,MAP2K3,MAP2K6,MAPK1,MAPK10,MAPK12,MAPK13,MAPK…
tRNA Charging	2.58	0.5	-3.9	AARS1,CARS1,EPRS1,FARSA,FARSB,GARS1,HARS2,IARS1,KARS1,LARS1,MARS1,NARS1,NARS2,RARS1,SARS1,TARS1,VARS1,WARS1,YARS1
Pyridoxal 5'-phosphate Salvage Pathway	2.32	0.431	-3.78	ADPGK,CDK1,CDK18,CDK2,CDK6,CDK7,DAPK1,FAM20B,GRK6,HIPK1,MAP2K1,MAP2K3,MAP2K6,MAP3K6,MAP3K8,MAP3K9,MAPK1,MAPK6,MAPK8,MAPK9,NEK2,PKN1,PLK1,POMK,PRKAA2,PRKCH,SGK1,TTK
PI3K/AKT Signaling	7.03	0.449	-3.775	AKT1,AKT3,BCL2,BCL2L1,CHUK,CSF2RB,EIF4E,EIF4EBP1,EPM2A,FOXO1,GAB1,GAB2,GSK3B,GYS1,HSP90AB1,IFNLR1,IKBKE,IL12RB1,IL17RA,IL17RC,IL17RD,IL17RE,IL1R1,IL1RL2,IL27RA,IL31RA,IL6R,ILK,INPP5D,INPP5K,ITGA10,ITGA2,ITGA3,ITGA4,ITGA5,ITGAV,ITGB2,ITGB4,ITGB5,ITGB8,JAK1,JAK3,KRAS,LIMS1,MAP2K1,MAP3K8,MAPK1,MCL1,MDM2,MRAS,MTOR,NFKBIA,NRAS,OCRL,PDPK1,PIK3CD,PIK3R1,PIK3R3,PPP2CA,PPP2CB,PPP2R1B,PPP2R2B,PPP2R2D,PPP2R…
ERK5 Signaling	4.08	0.486	-3.773	AKT1,ATF4,CREB5,CTF1,EGF,GAB1,GNA12,GNA13,GNAQ,KRAS,MAP3K2,MAP3K8,MEF2B,MRAS,MYC,NGF,NRAS,NTRK1,PTPN11,RALA,RAP1B,RAP2A,RAP2B,RASD1,RASD2,RPS6KA1,RPS6KA5,RPS6KB2,RRAS2,SGK1,SRC,YWHAB,YWHAE,YWHAG,YWHAH,YWHAQ
EIF2 Signaling	11.6	0.5	-3.713	ACTA2,ACTB,ACTC1,ACTG2,AGO1,AGO2,AKT1,AKT3,ATF3,ATF4,ATF5,BCL2,CDK11A,EIF1,EIF1AX,EIF2A,EIF2AK1,EIF2B2,EIF2S1,EIF2S2,EIF2S3,EIF3A,EIF3C,EIF3I,EIF3J,EIF3L,EIF3M,EIF4A2,EIF4E,EIF4G2,GSK3B,HNRNPA1,HSPA5,KRAS,MAP2K1,MAPK1,MRAS,MT-RNR1,MT-RNR2,MYC,NOX4,NRAS,PAIP1,PDPK1,PIK3CD,PIK3R1,PIK3R3,PPP1CB,PPP1CC,RAF1,RALA,RAP1B,RAP2A,RAP2B,RASD1,RASD2,RPL10,RPL10A,RPL15,RPL21,RPL22,RPL23,RPL23A,RPL24,RPL26L1,R…
D-myo-inositol-5-phosphate Metabolism	3.27	0.385	-3.474	ACP1,ACP6,ALPL,ATP1A1,CDC25A,CDC25B,DOT1L,DUSP1,DUSP10,DUSP12,DUSP14,DUSP15,DUSP16,DUSP6,DUSP8,ENPP1,EPHX2,HACD2,INPP5D,MTMR2,MTMR6,MTMR9,NOCT,NUDT12,NUDT15,OCRL,PAWR,PGAM5,PIP4K2A,PIP4K2C,PLCB1,PLCB4,PLCD4,PLCG2,PPFIBP2,PPM1H,PPP1CB,PPP1CC,PPP1R11,PPP1R12B,PPP1R14B,PPP1R14C,PPP2CA,PPP2CB,PPP2R1B,PPP2R2B,PPP2R3A,PPP2R5A,PPP2R5E,PPP3R1,PPP4R1,PPP5C,PPTC7,PRUNE1,PSPH,PTPN11,PTPN13,PTPN22,PTPN6,PTPR…
Paxillin Signaling	4.94	0.472	-3.395	ACTA2,ACTB,ACTC1,ACTG1,ACTG2,ACTN1,ACTN3,ACTN4,ARF1,ARF6,ARFIP2,CDC42,CRK,DOCK1,ITGA10,ITGA2,ITGA3,ITGA4,ITGA5,ITGAV,ITGB2,ITGB4,ITGB5,ITGB8,KRAS,MAPK1,MAPK10,MAPK12,MAPK13,MAPK8,MAPK9,MRAS,NRAS,PARVA,PIK3CD,PIK3R1,PIK3R3,PTK2,PTK2B,RAC1,RALA,RAP1B,RAP2A,RAP2B,RASD1,RASD2,RRAS2,SRC,TLN1,VCL
D-myo-inositol (1,4,5,6)-Tetrakisphosphate Biosynthesis	3.09	0.386	-3.394	ACP1,ACP6,ALPL,ATP1A1,CDC25A,CDC25B,DOT1L,DUSP1,DUSP10,DUSP12,DUSP14,DUSP15,DUSP16,DUSP6,DUSP8,ENPP1,EPHX2,HACD2,INPP5D,MTMR2,MTMR6,MTMR9,NOCT,NUDT12,NUDT15,OCRL,PAWR,PGAM5,PPFIBP2,PPM1H,PPP1CB,PPP1CC,PPP1R11,PPP1R12B,PPP1R14B,PPP1R14C,PPP2CA,PPP2CB,PPP2R1B,PPP2R2B,PPP2R3A,PPP2R5A,PPP2R5E,PPP3R1,PPP4R1,PPP5C,PPTC7,PRUNE1,PSPH,PTPN11,PTPN13,PTPN22,PTPN6,PTPRJ,PTPRM,PTPRN,PTPRO,RNGTT,SET,SGPP1,SIRP…
D-myo-inositol (3,4,5,6)-tetrakisphosphate Biosynthesis	3.09	0.386	-3.394	ACP1,ACP6,ALPL,ATP1A1,CDC25A,CDC25B,DOT1L,DUSP1,DUSP10,DUSP12,DUSP14,DUSP15,DUSP16,DUSP6,DUSP8,ENPP1,EPHX2,HACD2,INPP5D,MTMR2,MTMR6,MTMR9,NOCT,NUDT12,NUDT15,OCRL,PAWR,PGAM5,PPFIBP2,PPM1H,PPP1CB,PPP1CC,PPP1R11,PPP1R12B,PPP1R14B,PPP1R14C,PPP2CA,PPP2CB,PPP2R1B,PPP2R2B,PPP2R3A,PPP2R5A,PPP2R5E,PPP3R1,PPP4R1,PPP5C,PPTC7,PRUNE1,PSPH,PTPN11,PTPN13,PTPN22,PTPN6,PTPRJ,PTPRM,PTPRN,PTPRO,RNGTT,SET,SGPP1,SIRP…
DNA Methylation and Transcriptional Repression Signaling	2.35	0.402	-3.307	ARID4B,CDK1,CDK11A,CDK16,CDK17,CDK18,CDK2,CDK20,CDK6,CDK7,E2F1,E2F2,E2F3,E2F5,E2F6,E2F7,ERCC5,GADD45A,GADD45B,GATAD2A,HDAC2,MBD2,MECP2,MYC,RB1,RBBP4,RBBP7,RELA,SUDS3,SUV39H1,TCF19,TCF20,TDG,TEAD1,TET1,TET3,TFAM,TP53,UHRF1
Renal Cell Carcinoma Signaling	1.9	0.397	-3.266	AKT1,AKT3,CDC42,CRK,ELOC,ETS1,FH,GAB1,HGF,KRAS,MAP2K1,MAPK1,MET,MRAS,NRAS,PIK3CD,PIK3R1,PIK3R3,PTPN11,RAC1,RAF1,RALA,RAP1B,RAP2A,RAP2B,RASD1,RASD2,RPS27A,RRAS2,SLC2A1,VHL
3-phosphoinositide Biosynthesis	3.21	0.381	-3.255	ACP1,ACP6,ALPL,ATP1A1,CDC25A,CDC25B,CDIPT,DOT1L,DUSP1,DUSP10,DUSP12,DUSP14,DUSP15,DUSP16,DUSP6,DUSP8,ENPP1,EPHX2,HACD2,INPP5D,MTMR2,MTMR6,MTMR9,NOCT,NUDT12,NUDT15,OCRL,PAWR,PGAM5,PI4K2B,PI4KB,PIK3CD,PIK3R1,PIK3R3,PIP4K2A,PIP4K2C,PIP5K1A,PPFIBP2,PPM1H,PPP1CB,PPP1CC,PPP1R11,PPP1R12B,PPP1R14B,PPP1R14C,PPP2CA,PPP2CB,PPP2R1B,PPP2R2B,PPP2R3A,PPP2R5A,PPP2R5E,PPP3R1,PPP4R1,PPP5C,PPTC7,PRUNE1,PSPH,PTPN11,…
Chronic Myeloid Leukemia Signaling	6.96	0.422	-3.184	ABL1,AKT1,AKT3,AURKA,AURKB,BCL2,BCL2L1,BCL2L11,BIRC5,CALM1 (includes others),CDK6,CDKN2A,CEBPA,CHP1,CHUK,CRK,DVL2,DVL3,DYRK2,E2F1,E2F2,E2F3,E2F5,E2F6,E2F7,FOXM1,FZD4,FZD5,FZD6,FZD7,GAB2,GLI3,GLIS1,GNB1L,GSK3B,HDAC10,HDAC11,HDAC2,HDAC3,HNRNPA1,HSP90AB1,IKBKE,ITCH,KLF4,KRAS,let-7,LIG3,MAP2K1,MAPK1,MCL1,MDM2,MECOM,MRAS,MTOR,MYC,NFATC2,NFATC4,NOTCH1,NOTCH2,NOTCH3,NRAS,PA2G4,PDIA3,PIK3CD,PIK3R1,PIK3R3…
Integrin Signaling	6.53	0.439	-3.183	ABL1,ACTA2,ACTB,ACTC1,ACTG1,ACTG2,ACTN1,ACTN3,ACTN4,ACTR2,ACTR3,AKT1,AKT3,ARF1,ARF3,ARF4,ARF6,ARPC1B,ARPC2,ARPC5,ARPC5L,BCAR3,CAPN3,CAPN5,CAPN6,CDC42,CRK,DIRAS3,DOCK1,GSK3B,ILK,ITGA10,ITGA2,ITGA3,ITGA4,ITGA5,ITGAV,ITGB2,ITGB4,ITGB5,ITGB8,KRAS,LIMS1,MAP2K1,MAPK1,MAPK8,MRAS,MYL12A,MYL12B,MYL9,MYLK,NEDD9,NRAS,PARVA,PFN1,PIK3CD,PIK3R1,PIK3R3,PLCG2,PPP1CB,PPP1R12B,PTK2,RAC1,RAC2,RAF1,RALA,RAP1B,RAP2A,…
RAN Signaling	2.19	0.588	-3.162	CSE1L,IPO5,KPNA1,KPNA2,KPNA3,KPNA4,KPNA6,KPNB1,RAN,RANBP1
3-phosphoinositide Degradation	2.52	0.369	-3.159	ACP1,ACP6,ALPL,ATP1A1,CDC25A,CDC25B,DOT1L,DUSP1,DUSP10,DUSP12,DUSP14,DUSP15,DUSP16,DUSP6,DUSP8,ENPP1,EPHX2,HACD2,INPP5D,INPP5K,MTMR2,MTMR6,MTMR9,NOCT,NUDT12,NUDT15,OCRL,PAWR,PGAM5,PPFIBP2,PPM1H,PPP1CB,PPP1CC,PPP1R11,PPP1R12B,PPP1R14B,PPP1R14C,PPP2CA,PPP2CB,PPP2R1B,PPP2R2B,PPP2R3A,PPP2R5A,PPP2R5E,PPP3R1,PPP4R1,PPP5C,PPTC7,PRUNE1,PSPH,PTPN11,PTPN13,PTPN22,PTPN6,PTPRJ,PTPRM,PTPRN,PTPRO,RNGTT,SET,SGP…
GM-CSF Signaling	2.09	0.414	-3.138	AKT1,AKT3,BCL2L1,CAMK2D,CISH,CSF2RB,ETS1,KRAS,MAP2K1,MAPK1,MRAS,NRAS,PIK3CD,PIK3R1,PIK3R3,PPP3R1,PTPN11,RACK1,RAF1,RALA,RAP1B,RAP2A,RAP2B,RASD1,RASD2,RRAS2,RUNX1,SHC1,STAT3
Apelin Endothelial Signaling Pathway	4.01	0.424	-3.086	ADCY5,ADCY9,AKT1,AKT3,ANGPT1,CALM1 (includes others),GNA12,GNA13,GNA14,GNAI2,GNAO1,GNAQ,GNAS,GNAZ,GNB1,GNB1L,GNB3,GNB4,GNB5,GNG10,GNG11,GNG12,GNG2,ICAM1,KLF2,KRAS,MAP2K1,MAPK1,MAPK10,MAPK12,MAPK8,MAPK9,MEF2B,MRAS,MTOR,NRAS,PIK3CD,PIK3R1,PIK3R3,PLCB1,PLCB4,PRKAA2,PRKAG2,PRKCH,PRKCZ,PRKD1,RAF1,RALA,RAP1B,RAP2A,RAP2B,RASD1,RASD2,RELA,RELB,RPS6KB2,RRAS2,SMAD3,VCAM1
Agrin Interactions at Neuromuscular Junction	3.36	0.471	-3.024	ACTA2,ACTB,ACTC1,ACTG1,ACTG2,CDC42,DAG1,ERBB3,ERBB4,GABPB1,ITGA4,KRAS,LAMB1,MAPK1,MAPK10,MAPK12,MAPK8,MAPK9,MRAS,NRAS,NRG2,PTK2,RAC1,RAC2,RALA,RAP1B,RAP2A,RAP2B,RASD1,RASD2,RRAS2,SRC
IL-8 Signaling	6.1	0.432	-3.022	AKT1,AKT3,ANGPT1,BAX,BCL2,BCL2L1,CDC42,CHUK,CXCL1,CXCL8,DIRAS3,EIF4EBP1,FLT1,GNA12,GNA13,GNA14,GNAI2,GNAO1,GNAQ,GNAS,GNAZ,GNB1,GNB1L,GNB3,GNB4,GNB5,GNG10,GNG11,GNG12,GNG2,HBEGF,HMOX1,ICAM1,IKBKE,IRAK4,ITGAV,ITGB2,KRAS,LASP1,MAP2K1,MAPK1,MAPK10,MAPK12,MAPK8,MAPK9,MMP2,MRAS,MTOR,MYL12B,MYL9,NAPEPLD,NCF2,NFKBIA,NOX4,NRAS,PIK3CD,PIK3R1,PIK3R3,PLD2,PLD3,PRKCH,PRKCZ,PRKD1,PTGS2,PTK2,PTK2B,RAC1,RAC2,RAF…
IGF-1 Signaling	5.48	0.486	-3	AKT1,AKT3,CCN1,CCN2,CCN3,CSNK2A1,CSNK2A2,CSNK2B,FOXO1,GRB10,IGFBP3,IGFBP4,IGFBP5,IGFBP6,JAK1,KRAS,MAP2K1,MAPK1,MAPK8,MRAS,NRAS,PDPK1,PIK3CD,PIK3R1,PIK3R3,PRKAG2,PRKAR2A,PRKCZ,PTK2,PTPN11,RAF1,RALA,RAP1B,RAP2A,RAP2B,RASD1,RASD2,RPS6KB2,RRAS2,SHC1,SOCS1,SOCS2,SOCS4,SOCS6,SRF,STAT3,YWHAB,YWHAE,YWHAG,YWHAH,YWHAQ
Ephrin Receptor Signaling	4.82	0.413	-3	ABL1,ACP1,ACTR2,ACTR3,AKT1,AKT3,ANGPT1,ARPC1B,ARPC2,ARPC5,ARPC5L,ATF4,CDC42,CFL1,CFL2,CREB5,CRK,CXCL12,EFNA5,EFNB2,EFNB3,EGF,EPHA1,EPHA5,EPHB2,FGF1,GNA12,GNA13,GNA14,GNAI2,GNAO1,GNAQ,GNAS,GNAZ,GNB1,GNB1L,GNB3,GNB4,GNB5,GNG10,GNG11,GNG12,GNG2,GRIN2A,GRIN3B,ITGA10,ITGA2,ITGA3,ITGA4,ITGA5,ITGAV,ITGB2,ITGB4,ITGB5,ITGB8,ITSN1,KRAS,MAP2K1,MAP3K14,MAPK1,MRAS,NRAS,PDGFA,PTK2,PTPN11,PTPN13,RAC1,RAC2,RAF1,…
CNTF Signaling	2.03	0.429	-2.985	AKT1,JAK1,KRAS,MAP2K1,MAPK1,MRAS,MTOR,NRAS,PIK3CD,PIK3R1,PIK3R3,PTPN11,RAF1,RALA,RAP1B,RAP2A,RAP2B,RASD1,RASD2,RPS6KA1,RPS6KA5,RPS6KB2,RRAS2,STAT3
Insulin Secretion Signaling Pathway	1.71	0.333	-2.964	ABCC8,ADCY5,ADCY9,AGO1,AGO2,ATF4,CACNA1A,CACNA1C,CACNA1G,CACNA2D3,CACNA2D4,CACNB4,CACNG4,CAMK2D,CREB5,DLAT,EIF1,EIF2A,EIF2B2,EIF2S1,EIF2S2,EIF2S3,EIF4A2,EIF4E,EIF4EBP1,EIF4G2,FURIN,GCK,GNA14,GNAQ,GNAS,GOSR1,GOSR2,ITPR1,JAK1,JAK3,KLF11,MAPK1,MAPK12,MAPK13,MTOR,NALCN,NAPA,NAPB,NAPG,PAIP1,PC,PDHA1,PDHB,PDHX,PDIA3,PIK3CD,PIK3R1,PIK3R3,PLCB1,PLCB4,PLCD4,PLCG2,PLCL2,PRKAG2,PRKAR2A,PRKCH,PRKCZ,PRKD1,RAP…
Insulin Receptor Signaling	2.17	0.375	-2.949	AKT1,AKT3,CRK,EIF2B2,EIF4E,EIF4EBP1,EPM2A,FOXO1,GAB1,GRB10,GSK3B,GYS1,INPP5D,INPP5K,JAK1,KRAS,MAP2K1,MAPK1,MAPK8,MRAS,MTOR,NRAS,OCRL,PDPK1,PIK3CD,PIK3R1,PIK3R3,PPP1CB,PPP1CC,PPP1R11,PPP1R14B,PPP1R14C,PRKAG2,PRKAR2A,PRKCZ,PTPN11,RAF1,RALA,RAP1B,RAP2A,RAP2B,RASD1,RASD2,RHOQ,RPS6KB2,RRAS2,SGK1,SHC1,SYNJ2,TSC1,TSC2
CXCR4 Signaling	4.82	0.428	-2.94	ADCY5,ADCY9,AKT1,AKT3,CD4,CDC42,CRK,CXCL12,DIRAS3,DOCK1,GNA12,GNA13,GNA14,GNAI2,GNAO1,GNAQ,GNAS,GNAZ,GNB1,GNB1L,GNB3,GNB4,GNB5,GNG10,GNG11,GNG12,GNG2,ITPR1,KRAS,MAP2K1,MAPK1,MAPK10,MAPK12,MAPK8,MAPK9,MRAS,MYL12A,MYL12B,MYL6,MYL6B,MYL9,NRAS,PIK3CD,PIK3R1,PIK3R3,PLCB1,PLCB4,PRKCH,PRKCZ,PRKD1,PTK2,RAC1,RAC2,RAF1,RALA,RAP1B,RAP2A,RAP2B,RASD1,RASD2,RHOA,RHOBTB1,RHOC,RHOJ,RHOQ,RHOT1,RHOU,RND2,RND3,RRAS…
Salvage Pathways of Pyrimidine Ribonucleotides	2.18	0.396	-2.92	ADPGK,AK5,APOBEC3F,APOBEC3G,CDK1,CDK18,CDK2,CDK6,CDK7,CMPK1,DAPK1,FAM20B,GRK6,HIPK1,MAP2K1,MAP2K3,MAP2K6,MAP3K6,MAP3K8,MAP3K9,MAPK1,MAPK6,MAPK8,MAPK9,NEK2,NME1,NME3,NME6,PKN1,PLK1,POMK,PRKAA2,PRKCH,PYCR3,SGK1,TTK,UCK1,UCK2
VEGF Signaling	4.67	0.474	-2.874	ACTA2,ACTB,ACTC1,ACTG1,ACTG2,ACTN1,ACTN3,ACTN4,AKT1,AKT3,BCL2,BCL2L1,EIF1,EIF1AX,EIF2B2,EIF2S1,EIF2S2,EIF2S3,ELAVL1,FLT1,FOXO1,KRAS,MAP2K1,MAPK1,MRAS,NRAS,PIK3CD,PIK3R1,PIK3R3,PLCG2,PTK2,PTK2B,PTPN11,PTPN6,RAF1,RALA,RAP1B,RAP2A,RAP2B,RASD1,RASD2,RRAS2,SHC1,SRC,VCL,YWHAE
Signaling by Rho Family GTPases	8.78	0.445	-2.862	ACTA2,ACTB,ACTC1,ACTG1,ACTG2,ACTR2,ACTR3,ARFIP2,ARHGEF18,ARHGEF2,ARHGEF3,ARHGEF9,ARPC1B,ARPC2,ARPC5,ARPC5L,BAIAP2,CDC42,CDC42EP1,CDC42EP4,CDC42EP5,CDH11,CDH18,CDH2,CDH23,CDH24,CDH26,CDH4,CFL1,CFL2,CLIP1,CYFIP1,DIAPH3,DIRAS3,EZR,GNA12,GNA13,GNA14,GNAI2,GNAO1,GNAQ,GNAS,GNAZ,GNB1,GNB1L,GNB3,GNB4,GNB5,GNG10,GNG11,GNG12,GNG2,ITGA10,ITGA2,ITGA3,ITGA4,ITGA5,ITGAV,ITGB2,ITGB4,ITGB5,ITGB8,MAP2K1,MAP3K12,M…
Coronavirus Replication Pathway	2.8	0.5	-2.837	ACE,ARCN1,COPA,COPB1,COPB2,COPG1,COPZ1,CTSL,DDX1,GSK3B,HNRNPA1,PI4KB,TUBA1A,TUBA1B,TUBA1C,TUBB,TUBB2A,TUBB2B,TUBB3,TUBB4B,TUBB6
Neurotrophin/TRK Signaling	2.48	0.423	-2.785	AKT1,ATF4,BDNF,CDC42,CREB5,FRS2,GAB1,KRAS,MAP2K1,MAP2K3,MAP2K6,MAPK1,MAPK8,MRAS,NGF,NGFR,NRAS,NTRK1,PDPK1,PIK3CD,PIK3R1,PIK3R3,PTPN11,RAF1,RALA,RAP1B,RAP2A,RAP2B,RASD1,RASD2,RPS6KA1,RRAS2,SHC1
Reelin Signaling in Neurons	4.76	0.442	-2.774	ACTR2,ACTR3,AKT1,AKT3,APBB1,APOE,APP,ARHGEF18,ARHGEF2,ARHGEF25,ARHGEF28,ARHGEF3,ARHGEF33,ARHGEF9,ARPC1B,ARPC2,ARPC5,ARPC5L,CAMK2D,CDC42,CDH2,CFL1,CRK,DNAH1,DNALI1,GRIN2A,GRIN3B,GSK3B,ITGA3,ITGA5,MAP1B,MAP2K1,MAP2K3,MAP2K6,MAP3K9,MAPK1,MAPK10,MAPK12,MAPK8,MAPK8IP2,MAPK8IP3,MAPK9,MAPT,MTOR,NDEL1,NECTIN3,PAFAH1B1,PAFAH1B2,PDK1,PDK2,PDK3,PIK3CD,PIK3R1,PIK3R3,RAC1,RAP1B,RELN,RHOA,SRC,VLDLR,WASF1
HGF Signaling	4.92	0.45	-2.771	AKT1,AKT3,CDC42,CDK2,CDKN2A,DOCK1,ELF1,ETS1,ETS2,GAB1,HGF,IL6,ITGA10,ITGA2,ITGA3,ITGA4,ITGA5,ITGAV,ITGB2,ITGB4,ITGB5,ITGB8,KRAS,MAP2K1,MAP3K1,MAP3K12,MAP3K14,MAP3K2,MAP3K6,MAP3K8,MAP3K9,MAPK1,MAPK10,MAPK12,MAPK8,MAPK9,MET,MRAS,NRAS,PIK3CD,PIK3R1,PIK3R3,PLCG2,PRKCH,PRKCZ,PRKD1,PTGS2,PTK2,PTPN11,RAC1,RAF1,RALA,RAP1B,RAP2A,RAP2B,RASD1,RASD2,RRAS2,STAT3
HMGB1 Signaling	2.3	0.371	-2.771	AGER,AKT1,AKT3,CDC42,CXCL8,DIRAS3,HAT1,ICAM1,IL15,IL1R1,IL6,KRAS,LEP,MAP2K1,MAP2K3,MAP2K6,MAPK1,MAPK10,MAPK12,MAPK13,MAPK8,MAPK9,MRAS,NGFR,NRAS,PIK3CD,PIK3R1,PIK3R3,PLAT,RAC1,RAC2,RALA,RAP1B,RAP2A,RAP2B,RASD1,RASD2,RBBP7,RELA,RELB,RHOA,RHOBTB1,RHOC,RHOJ,RHOQ,RHOT1,RHOU,RND2,RND3,RRAS2,SERPINE1,TGFB2,TLR4,TNFRSF1A,TNFRSF1B,TNFSF12,TNFSF13B,TNFSF9,VCAM1
Tumor Microenvironment Pathway	3.67	0.399	-2.769	AKT1,AKT3,BCL2,CD274,CFLAR,COL1A1,COL1A2,COL3A1,CSF1,CXCL12,CXCL8,EGF,FGF1,FGF14,FGF17,FGF18,FGF2,FGF5,FN1,FOXO1,HGF,HLA-A,HLA-B,HLA-C,HLA-E,ICAM1,IGF2,IL6,IL6R,ITGA5,KRAS,LEP,MAP2K1,MAP3K14,MAPK1,MMP1,MMP11,MMP17,MMP19,MMP2,MMP28,MRAS,MYC,NRAS,PDCD1LG2,PDGFA,PIK3CD,PIK3R1,PIK3R3,PLAU,PTGS2,RAC1,RAF1,RALA,RAP1B,RAP2A,RAP2B,RASD1,RASD2,RELA,RELB,RRAS2,SLC16A1,SLC1A4,SLC2A1,SLC2A3,STAT3,TGFB2,TIAM1…
Actin Nucleation by ARP-WASP Complex	5.17	0.495	-2.744	ACTR2,ACTR3,ARPC1B,ARPC2,ARPC5,ARPC5L,BAIAP2,CDC42,DIRAS3,GNA12,ITGA10,ITGA2,ITGA3,ITGA4,ITGA5,ITGAV,ITGB2,ITGB4,ITGB5,ITGB8,KRAS,MRAS,NRAS,PPP1R12B,RAC1,RAC2,RALA,RAP1B,RAP2A,RAP2B,RASD1,RASD2,RHOA,RHOBTB1,RHOC,RHOJ,RHOQ,RHOT1,RHOU,RND2,RND3,RRAS2,VASP,WASF1,WIPF1
Superpathway of Inositol Phosphate Compounds	3.49	0.38	-2.73	ACP1,ACP6,ALPL,ATP1A1,CDC25A,CDC25B,CDIPT,DOT1L,DUSP1,DUSP10,DUSP12,DUSP14,DUSP15,DUSP16,DUSP6,DUSP8,ENPP1,EPHX2,HACD2,INPP5A,INPP5D,INPP5K,IP6K2,IPPK,ITPKB,ITPKC,MTMR2,MTMR6,MTMR9,NOCT,NUDT12,NUDT15,OCRL,PAWR,PGAM5,PI4K2B,PI4KB,PIK3CD,PIK3R1,PIK3R3,PIP4K2A,PIP4K2C,PIP5K1A,PLCB1,PLCB4,PLCD4,PLCG2,PPFIBP2,PPM1H,PPP1CB,PPP1CC,PPP1R11,PPP1R12B,PPP1R14B,PPP1R14C,PPP2CA,PPP2CB,PPP2R1B,PPP2R2B,PPP2R3A,…
Mismatch Repair in Eukaryotes	2.55	0.611	-2.714	EXO1,FEN1,LIG1,MLH1,MSH6,RFC2,RFC3,RFC4,RFC5,RPA1,SLC19A1
Role of IL-17F in Allergic Inflammatory Airway Diseases	0.421	0.304	-2.714	ATF4,CREB5,CXCL1,CXCL8,IL17RA,IL17RC,IL6,MAP2K1,MAPK1,RAF1,RELA,RELB,RPS6KA1,RPS6KA5
Regulation of Actin-based Motility by Rho	4.05	0.445	-2.655	ACTA2,ACTB,ACTC1,ACTG2,ACTR2,ACTR3,ARPC1B,ARPC2,ARPC5,ARPC5L,BAIAP2,CDC42,CFL1,DIRAS3,ITGA10,ITGA2,ITGA3,ITGA4,ITGA5,ITGAV,ITGB2,ITGB4,ITGB5,ITGB8,MYL12A,MYL12B,MYL6,MYL6B,MYL9,MYLK,PFN1,PIP4K2A,PIP4K2C,PIP5K1A,PPP1CB,PPP1R12B,RAC1,RAC2,RHOA,RHOBTB1,RHOC,RHOJ,RHOQ,RHOT1,RHOU,RND2,RND3,WASF1,WIPF1
Epithelial Adherens Junction Signaling	11	0.532	-2.65	ACTR2,ACTR3,ACVR1,ACVR1B,AKT1,AKT3,ARHGAP35,ARPC1B,ARPC2,ARPC5,ARPC5L,BAIAP2,CDC42,CDH2,CFL1,CFL2,CRK,CTNNA1,CTNND1,DIAPH1,DLL1,ECT2,EGF,FARP2,FER,FGF1,FRMD6,HGF,KIF23,KRAS,LATS1,LATS2,MAGI1,MET,MRAS,MST1,MYH2,MYL12A,MYL12B,NECTIN3,NF2,NOTCH1,NOTCH2,NOTCH3,NRAS,PPP2CA,PPP2CB,PPP2R1B,PPP2R2B,PPP2R2D,PPP2R3A,PPP2R5A,PPP2R5E,PRKAA2,PRKAG2,RAC1,RACGAP1,RALA,RAP1B,RAP2A,RAP2B,RASD1,RASD2,RHOA,RRAS2,SN…
fMLP Signaling in Neutrophils	4.82	0.45	-2.592	ACTR2,ACTR3,ARPC1B,ARPC2,ARPC5,ARPC5L,CALM1 (includes others),CDC42,CHP1,GNA12,GNA13,GNA14,GNAI2,GNAO1,GNAQ,GNAS,GNAZ,GNB1,GNB1L,GNB3,GNB4,GNB5,GNG10,GNG11,GNG12,GNG2,ITPR1,KRAS,MAP2K1,MAPK1,MRAS,NCF2,NFATC2,NFATC4,NFKBIA,NOX4,NRAS,PIK3CD,PIK3R1,PIK3R3,PLCB1,PLCB4,PPP3R1,PRKCH,PRKCZ,PRKD1,RAC1,RAC2,RAF1,RALA,RAP1B,RAP2A,RAP2B,RASD1,RASD2,RELA,RELB,RRAS2
ILK Signaling	6.93	0.449	-2.557	ACTA2,ACTB,ACTC1,ACTG1,ACTG2,ACTN1,ACTN3,ACTN4,AKT1,AKT3,ATF4,BMP2,CDC42,CFL1,CFL2,CREB5,DIRAS3,DOCK1,DSP,FBLIM1,FERMT2,FLNA,FLNB,FLNC,FN1,GSK3B,ILK,ITGB2,ITGB4,ITGB5,ITGB8,KRT18,LIMS1,LIMS2,MAP2K6,MAPK1,MAPK10,MAPK12,MAPK8,MAPK9,MTOR,MYC,MYH11,MYH2,MYH3,MYH9,MYL6,MYL6B,MYL9,MYO10,MYO18A,PARVA,PDPK1,PIK3CD,PIK3R1,PIK3R3,PPP1R14B,PPP2CA,PPP2CB,PPP2R1B,PPP2R2B,PPP2R2D,PPP2R3A,PPP2R5A,PPP2R5E,PTGS2,…
14-3-3-mediated Signaling	4.85	0.452	-2.53	AKT1,AKT3,BAX,FOXO1,GSK3B,KRAS,MAP2K1,MAPK1,MAPK10,MAPK12,MAPK8,MAPK9,MAPT,MRAS,NRAS,PDIA3,PIK3CD,PIK3R1,PIK3R3,PLCB1,PLCB4,PLCD4,PLCG2,PLCL2,PRKCH,PRKCZ,PRKD1,RAF1,RALA,RAP1B,RAP2A,RAP2B,RASD1,RASD2,RPS6KA1,RRAS2,SRC,SRPK2,STRADA,TNFRSF1A,TSC1,TSC2,TUBA1A,TUBA1B,TUBA1C,TUBB,TUBB2A,TUBB2B,TUBB3,TUBB4B,TUBB6,TUBG1,YWHAB,YWHAE,YWHAG,YWHAH,YWHAQ
Cell Cycle Regulation by BTG Family Proteins	3.56	0.553	-2.53	BTG2,CCNE2,CDK2,CNOT7,E2F1,E2F2,E2F3,E2F5,E2F6,E2F7,NOCT,PPP2CA,PPP2CB,PPP2R1B,PPP2R2B,PPP2R2D,PPP2R3A,PPP2R5A,PPP2R5E,PRMT1,RB1
Gluconeogenesis I	0.918	0.4	-2.53	BPGM,ENO1,GAPDH,GPI,MDH1B,MDH2,ME2,ME3,PGAM1,PGK1
Estrogen-mediated S-phase Entry	4.22	0.654	-2.5	CCNA2,CCNE2,CDC25A,CDK1,CDK2,E2F1,E2F2,E2F3,E2F5,E2F6,E2F7,ESR1,ESR2,MYC,RB1,SKP2,TFDP1
IL-3 Signaling	2.69	0.43	-2.475	AKT1,AKT3,CHP1,CSF2RB,FOXO1,GAB2,INPP5D,JAK1,KRAS,MAP2K1,MAPK1,MRAS,NRAS,PIK3CD,PIK3R1,PIK3R3,PPP3R1,PRKCH,PRKCZ,PRKD1,PTPN6,RAC1,RAF1,RALA,RAP1B,RAP2A,RAP2B,RASD1,RASD2,RRAS2,SHC1,STAT3,STAT5A,STAT6
Cholecystokinin/Gastrin-mediated Signaling	2.99	0.41	-2.469	CDC42,DIRAS3,GNA12,GNA13,GNAQ,ITPR1,KRAS,MAP2K1,MAP2K3,MAP2K6,MAPK1,MAPK10,MAPK12,MAPK8,MAPK9,MEF2B,MRAS,NRAS,PLCB1,PLCB4,PRKCH,PRKCZ,PRKD1,PTGS2,PTK2,PTK2B,RAC1,RAC2,RAF1,RALA,RAP1B,RAP2A,RAP2B,RASD1,RASD2,RHOA,RHOBTB1,RHOC,RHOJ,RHOQ,RHOT1,RHOU,RND2,RND3,RRAS2,SHC1,SRC,SRF
IL-33 Signaling Pathway	0.509	0.294	-2.469	AKT1,AKT3,ATF4,BCL2L1,CASP1,CASP10,CASP6,CASP8,CHUK,CREB5,CXCL8,FBXL19,H2AC21,H2AZ1,H2AZ2,H2BC10,H2BC12,H2BC15,H2BC17,H2BC26,H2BC8,ICAM1,ICAM3,IKBKE,IL6,IRAK4,IRF3,LPIN1,MACROH2A1,MAP2K1,MAP3K8,MAPK1,MAPK10,MAPK12,MAPK13,MAPK8,MAPK9,MAPKAPK2,MMP2,MTOR,MYD88,NFKBIA,PIK3CD,PIK3R1,PIK3R3,PLCG2,PRKAG2,PRKAR2A,PTGS2,RPS6KA1,STAT3,VCAM1
Superpathway of Citrulline Metabolism	0.682	0.4	-2.449	ALDH18A1,ARG2,ASS1,CPS1,GLS,OAT
BER (Base Excision Repair) Pathway	2.49	0.477	-2.4	CDKN2A,E2F1,FEN1,LIG1,LIG3,MAP2K1,MAP2K3,MAP2K6,MAPK1,NEIL1,NTHL1,OGG1,POLE,RFC2,RFC3,RFC4,RFC5,RPA1,SLC19A1,TDG,TP53
Gα12/13 Signaling	3.43	0.414	-2.38	AKT1,AKT3,CDC42,CDH11,CDH18,CDH2,CDH23,CDH24,CDH26,CDH4,CHUK,F2RL1,GNA12,GNA13,IKBKE,KRAS,LPAR1,LPAR2,LPAR4,MAP2K1,MAP3K1,MAPK1,MAPK10,MAPK12,MAPK8,MAPK9,MEF2B,MRAS,MYL12A,MYL12B,MYL6,MYL6B,MYL9,NFKBIA,NRAS,PIK3CD,PIK3R1,PIK3R3,PTK2,PTK2B,RAF1,RALA,RAP1B,RAP2A,RAP2B,RASD1,RASD2,RELA,RELB,RHOA,RRAS2,SRC,TBXA2R,VAV2,VAV3
PI3K Signaling in B Lymphocytes	0	0.163	-2.359	ABL1,AKT1,AKT3,ATF3,ATF4,ATF5,ATF6,ATF6B,C3,CALM1 (includes others),CAMK2D,CD81,CHP1,CHUK,IKBKE,INPP5D,ITPR1,KRAS,MAP2K1,MAPK1,MRAS,NFATC2,NFATC4,NFKBIA,NRAS,PDIA3,PDPK1,PIK3CD,PIK3R1,PLCB1,PLCB4,PLCD4,PLCG2,PLCL2,PLEKHA1,PLEKHA3,PLEKHA4,PPP3R1,PRKCZ,RAC1,RAF1,RALA,RAP1B,RAP2A,RAP2B,RASD1,RASD2,RELA,RELB,RRAS2,TLR4,VAV2,VAV3
PDGF Signaling	3.08	0.437	-2.333	ABL1,ABL2,ACP1,CRK,CSNK2A1,CSNK2A2,CSNK2B,INPP5D,INPP5K,JAK1,JAK3,KRAS,MAP2K1,MAP3K1,MAPK1,MAPK8,MRAS,MYC,NRAS,OCRL,PDGFA,PIK3CD,PIK3R1,PIK3R3,PLCG2,RAF1,RALA,RAP1B,RAP2A,RAP2B,RASD1,RASD2,RRAS2,SHC1,SRC,SRF,STAT3,SYNJ2
Angiopoietin Signaling	1.81	0.395	-2.294	AKT1,AKT3,ANGPT1,ANGPTL1,BIRC5,CHUK,CRK,FOXO1,GRB14,IKBKE,KRAS,MRAS,NFKBIA,NRAS,PIK3CD,PIK3R1,PIK3R3,PTK2,PTPN11,RALA,RAP1B,RAP2A,RAP2B,RASD1,RASD2,RELA,RELB,RRAS2,STAT5A,TNIP1
ABRA Signaling Pathway	2.97	0.432	-2.271	ACTA2,ACTB,ACTC1,ACTG1,ACTG2,ACTN1,ACTR3,CALD1,CCN2,CFL1,CFL2,CHP1,CPT1B,DIAPH1,DMD,IL6,MAPK10,MAPK12,MAPK8,MAPK9,MEF2B,MRTFA,MYH11,MYH9,MYL9,MYOCD,NOL3,PPARGC1A,PPP3R1,RHOA,SRF,SVIL,TAGLN,TPM1,TPM2,TPM3,TPM4,VCL
Sphingosine-1-phosphate Signaling	1.55	0.359	-2.271	ADCY5,ADCY9,AKT1,AKT3,CASP1,CASP10,CASP6,CASP8,CDC42,DIRAS3,GNA12,GNA13,GNAI2,GNAQ,MAPK1,NAAA,PDGFA,PDIA3,PIK3CD,PIK3R1,PIK3R3,PLCB1,PLCB4,PLCD4,PLCG2,PLCL2,PTK2,PTK2B,RAC1,RAC2,RHOA,RHOBTB1,RHOC,RHOJ,RHOQ,RHOT1,RHOU,RND2,RND3,S1PR1,S1PR5,SMPD1
Ovarian Cancer Signaling	3.5	0.404	-2.268	ABL1,AKT1,AKT3,ARRB1,BCL2,BRCA1,BRCA2,CDKN2A,E2F1,E2F2,E2F3,E2F5,E2F6,EDN1,EDNRA,EGF,FZD4,FZD5,FZD6,FZD7,GSK3B,HDAC10,HDAC11,HDAC2,HDAC3,KRAS,MAP2K1,MAPK1,MLH1,MMP2,MRAS,MSH6,MTOR,NRAS,PA2G4,PIK3CD,PIK3R1,PIK3R3,PRKAG2,PRKAR2A,PTGS1,PTGS2,RAD51,RAF1,RALA,RAP1B,RAP2A,RAP2B,RASD1,RASD2,RB1,RPS6KB2,RRAS2,SMO,SRC,SUV39H1,TFDP1,TP53,WNT11,WNT2,WNT3,WNT5B,WNT9A
Polyamine Regulation in Colon Cancer	3.09	0.475	-2.268	AKT1,AKT3,BCL2L11,CSNK2A1,CSNK2A2,CSNK2B,DHPS,EIF5A,EIF5A2,GNB1L,GSK3B,KRAS,MAP2K1,MAP2K3,MAP2K6,MAPK1,MTOR,MXD1,MYC,RAF1,RHOA,SAT1,SAT2,SLC3A2,SMS,SRM,TP53,TRPC1
Thrombin Signaling	4.71	0.405	-2.252	ADCY5,ADCY9,AKT1,AKT3,ARHGEF18,ARHGEF2,ARHGEF25,ARHGEF28,ARHGEF3,ARHGEF33,ARHGEF9,CAMK1D,CAMK1G,CAMK2D,CDC42,DIRAS3,EGF,GATA2,GATA6,GNA12,GNA13,GNA14,GNAI2,GNAO1,GNAQ,GNAS,GNAZ,GNB1,GNB1L,GNB3,GNB4,GNB5,GNG10,GNG11,GNG12,GNG2,ITPR1,KRAS,MAP2K1,MAPK1,MAPK12,MAPK13,MRAS,MYL12A,MYL12B,MYL6,MYL6B,MYL9,MYLK,NRAS,PDIA3,PDPK1,PIK3CD,PIK3R1,PIK3R3,PLCB1,PLCB4,PLCD4,PLCG2,PLCL2,PPP1CB,PPP1R12B,PRKCH,PRKCZ…
FAT10 Signaling Pathway	5.45	0.574	-2.236	MAP1LC3B,PSMA3,PSMA5,PSMA7,PSMB1,PSMB10,PSMB2,PSMB3,PSMB5,PSMB6,PSMB8,PSMB9,PSMC1,PSMC2,PSMC3,PSMC4,PSMC5,PSMD11,PSMD12,PSMD13,PSMD14,PSMD2,PSMD3,PSMD6,PSMD7,PSMD8,PSME3,PSME4,PSMF1,SQSTM1,UBE2Z
Bladder Cancer Signaling	3.59	0.43	-2.236	ABL1,CDKN2A,CXCL8,DAPK1,E2F1,E2F2,E2F3,E2F5,E2F6,EGF,FGF1,FGF14,FGF17,FGF18,FGF2,FGF5,FGFR3,HDAC10,HDAC11,HDAC2,HDAC3,KRAS,MAP2K1,MAPK1,MDM2,MMP1,MMP11,MMP17,MMP19,MMP2,MMP28,MRAS,MYC,NRAS,PA2G4,RAF1,RALA,RAP1B,RAP2A,RAP2B,RASD1,RASD2,RB1,RPS6KA5,RRAS2,SUV39H1,TFDP1,THBS1,TP53
Endocannabinoid Developing Neuron Pathway	3.45	0.417	-2.236	ADCY5,ADCY9,AKT1,AKT3,ATF4,BRCA1,CREB5,GNAI2,GNAO1,GNB1,GNB1L,GNB3,GNB4,GNB5,GNG10,GNG11,GNG12,GNG2,GSK3B,KRAS,MAP2K1,MAP2K3,MAP2K6,MAPK1,MAPK10,MAPK12,MAPK13,MAPK6,MAPK8,MAPK9,MGLL,MRAS,MTOR,NRAS,PIK3CD,PIK3R1,PIK3R3,PRKAG2,PRKAR2A,RAC1,RAC2,RAF1,RALA,RAP1B,RAP1GAP,RAP2A,RAP2B,RASD1,RASD2,RHOA,RRAS2,SRC,STAT3
Melanoma Signaling	2.42	0.46	-2.236	AKT1,AKT3,CDKN2A,E2F1,KRAS,MAP2K1,MAPK1,MDM2,MRAS,NRAS,PIK3CD,PIK3R1,PIK3R3,RAF1,RALA,RAP1B,RAP2A,RAP2B,RASD1,RASD2,RB1,RRAS2,TP53
Endometrial Cancer Signaling	1.91	0.417	-2.236	AKT1,AKT3,CTNNA1,GSK3B,ILK,KRAS,MAP2K1,MAPK1,MLH1,MRAS,MYC,NRAS,PDPK1,PIK3CD,PIK3R1,PIK3R3,RAF1,RALA,RAP1B,RAP2A,RAP2B,RASD1,RASD2,RRAS2,TP53
Estrogen-Dependent Breast Cancer Signaling	1.73	0.388	-2.236	AKR1B10,AKR1C1/AKR1C2,AKT1,AKT3,ATF4,CREB5,DHRS11,ESR1,HSD17B12,HSD17B14,HSD17B2,HSD17B4,HSD17B7,KRAS,MAPK1,MRAS,NRAS,PIK3CD,PIK3R1,PIK3R3,RALA,RAP1B,RAP2A,RAP2B,RASD1,RASD2,RELA,RELB,RRAS2,SRC,STAT5A
NGF Signaling	5.41	0.471	-2.219	AKT1,AKT3,ATF4,BAX,CDC42,CHUK,CREB5,CRK,GAB1,IKBKE,KRAS,MAP2K1,MAP3K1,MAP3K12,MAP3K14,MAP3K2,MAP3K6,MAP3K8,MAP3K9,MAPK1,MAPK10,MAPK12,MAPK8,MAPK9,MRAS,NGF,NGFR,NRAS,NTRK1,PDPK1,PIK3CD,PIK3R1,PIK3R3,PLCG2,PRKCZ,PTPN11,RAC1,RAF1,RALA,RAP1B,RAP2A,RAP2B,RASD1,RASD2,RELA,RELB,RHOA,RPS6KA1,RPS6KA5,RPS6KB2,RRAS2,SHC1,SMPD1,TP53,TRAF4,TRIO
JAK/STAT Signaling	3.71	0.463	-2.197	AKT1,AKT3,BCL2L1,CISH,GNAQ,IL6,JAK1,JAK3,KRAS,MAP2K1,MAPK1,MRAS,MTOR,NRAS,PIK3CD,PIK3R1,PIK3R3,PTPN11,PTPN6,RAF1,RALA,RAP1B,RAP2A,RAP2B,RASD1,RASD2,RELA,RELB,RRAS2,SHC1,SOCS1,SOCS2,SOCS4,SOCS6,STAT2,STAT3,STAT5A,STAT6
FGF Signaling	2.27	0.407	-2.197	AKT1,AKT3,ATF4,CREB5,CRK,FGF1,FGF14,FGF17,FGF18,FGF2,FGF5,FGFR3,FRS2,GAB1,HGF,ITPR1,MAP2K1,MAP2K3,MAP2K6,MAP3K1,MAPK1,MAPK12,MAPK13,MAPK8,MAPKAPK2,MET,PIK3CD,PIK3R1,PIK3R3,PTPN11,PTPN6,RAC1,RAF1,RPS6KA5,STAT3
PAK Signaling	2.2	0.385	-2.197	CDC42,CFL1,CFL2,DSCAM,ITGA10,ITGA2,ITGA3,ITGA4,ITGA5,ITGAV,ITGB2,ITGB4,ITGB5,ITGB8,KRAS,MAP2K1,MAPK1,MAPK10,MAPK12,MAPK8,MAPK9,MRAS,MYL12A,MYL12B,MYL6,MYL6B,MYL9,MYLK,NRAS,PDGFA,PIK3CD,PIK3R1,PIK3R3,PTK2,PTK2B,RAC1,RAF1,RALA,RAP1B,RAP2A,RAP2B,RASD1,RASD2,RRAS2,SHC1
HIF1α Signaling	3.29	0.382	-2.194	AKT1,AKT3,CAMK1D,CAMK1G,CAMK2D,CHP1,EDN1,EGF,EIF4E,EIF4EBP1,ELOC,FGF2,FLT1,GCK,GPI,HGF,HK1,HK2,HMOX1,HSPA1A/HSPA1B,HSPA4,HSPA5,HSPA8,HSPA9,IGF2,IL6,IL6R,KRAS,LDHA,MAP2K1,MAP2K3,MAP2K6,MAPK1,MDM2,MET,MMP1,MMP11,MMP17,MMP19,MMP2,MMP28,MRAS,MTOR,NCF2,NOX4,NRAS,P4HTM,PIK3CD,PIK3R1,PIK3R3,PLCG2,PPP3R1,PRKCH,PRKCZ,PRKD1,RAC1,RAC2,RACK1,RAF1,RALA,RAN,RAP1B,RAP2A,RAP2B,RASD1,RASD2,RPS6,RPS6KB2,RRAS2,SAT1…
Cardiac Hypertrophy Signaling	5.39	0.406	-2.182	ADCY5,ADCY9,ADRA1D,ADSS2,AKT1,CACNA1A,CACNA1C,CACNA2D3,CACNA2D4,CACNB4,CACNG4,CALM1 (includes others),CDC42,CHP1,DIRAS3,EIF2B2,EIF4E,GNA12,GNA13,GNA14,GNAI2,GNAO1,GNAQ,GNAS,GNAZ,GNB1,GNB1L,GNB3,GNB4,GNB5,GNG10,GNG11,GNG12,GNG2,GSK3B,HSPB1,IL6,IL6R,KRAS,MAP2K1,MAP2K3,MAP2K6,MAP3K1,MAP3K12,MAP3K14,MAP3K2,MAP3K6,MAP3K8,MAP3K9,MAPK1,MAPK10,MAPK12,MAPK13,MAPK8,MAPK9,MAPKAPK2,MEF2B,MRAS,MTOR,MYL12A,MYL…
GNRH Signaling	2.67	0.372	-2.177	ADCY5,ADCY9,ATF4,CACNA1A,CACNA1C,CACNA1G,CACNA2D3,CACNA2D4,CACNB4,CACNG4,CALM1 (includes others),CAMK2D,CDC42,CREB5,GNA14,GNAI2,GNAQ,GNAS,GNB1,GNB1L,GNB3,GNB4,GNB5,GNG10,GNG11,GNG12,GNG2,HBEGF,ITPR1,KRAS,MAP2K1,MAP2K3,MAP2K6,MAP3K1,MAP3K12,MAP3K14,MAP3K2,MAP3K6,MAP3K8,MAP3K9,MAPK1,MAPK10,MAPK12,MAPK13,MAPK8,MAPK9,MMP2,MRAS,NRAS,PLCB1,PLCB4,PRKAG2,PRKAR2A,PRKCH,PRKCZ,PRKD1,PTK2,PTK2B,RAC1,RAF1,RAL…
Role of Tissue Factor in Cancer	5.7	0.428	-2.157	ACVR1,ACVR1B,AKT1,AKT3,ARRB1,BCL2,BCL2L1,BIRC5,CCN1,CCN2,CFL1,CFL2,CHUK,CSF1,CXCL1,CXCL8,EGF,EIF4E,F2RL1,FGF5,FLNC,FLT1,GNA12,GNA13,GNA14,GNAQ,HBEGF,HGF,IKBKE,ITGA3,ITGAV,KRAS,MAP2K1,MAP2K3,MAP2K6,MAPK1,MAPK10,MAPK12,MAPK13,MAPK6,MAPK8,MAPK9,MET,MMP1,MMP2,MRAS,MTOR,NGFR,NRAS,PIK3CD,PIK3R1,PIK3R3,PLCB1,PPP2CA,PPP2CB,PPP2R2D,PPP2R3A,PPP2R5A,PPP2R5E,PTGS2,PTK2,PTK2B,PTPN11,RAC1,RAF1,RALA,RAP1B,RAP2A…
Apelin Muscle Signaling Pathway	3.13	0.5	-2.121	AKT1,AKT3,GNA12,GNA13,GNA14,GNAI2,GNAO1,GNAQ,GNAS,GNAZ,GNB1,GNB1L,GNB3,GNB4,GNB5,GNG10,GNG11,GNG12,GNG2,MRAS,PPARGC1A,PRKAA2,PRKAG2,TFAM
Colanic Acid Building Blocks Biosynthesis	1.73	0.571	-2.121	GALE,GALT,GFUS,GMPPA,GPI,PMM2,UGDH,UGP2
Glycolysis I	0.483	0.333	-2.121	BPGM,ENO1,GAPDH,GPI,PFKM,PGAM1,PGK1,TPI1
Estrogen Receptor Signaling	3.92	0.359	-2.06	ADCY5,ADCY9,AKT1,AKT3,ARG2,ATF4,ATP5F1B,ATP5F1C,ATP5F1E,ATP5MC1,ATP5PB,BCL2,CACNA1A,CACNA1C,CACNA2D3,CACNA2D4,CACNB4,CACNG4,CCNC,CFL1,CFL2,CREB5,DLG4,EGF,EIF2B2,EIF4E,EIF4EBP1,ESR1,ESR2,FOXO1,GNA12,GNA13,GNA14,GNAI2,GNAO1,GNAQ,GNAS,GNAZ,GNB1,GNB1L,GNB3,GNB4,GNB5,GNG10,GNG11,GNG12,GNG2,GPER1,GSK3B,HDAC3,HNRNPD,HSP90AB1,IGF2,JAK1,JAK3,KRAS,LEP,MAP2K1,MAPK1,MDK,MED12,MED16,MED27,MMP1,MMP11,MMP17,MMP…
Aryl Hydrocarbon Receptor Signaling	2.06	0.367	-2.058	AHRR,ALDH18A1,ALDH1A2,ALDH1B1,ALDH1L2,ALDH3A2,ALDH3B1,ALDH5A1,BAX,CCNA2,CCNE2,CDK2,CDK6,CDKN2A,CTSD,CYP1A1,CYP1B1,DHFR,E2F1,ESR1,ESR2,GSTA1,GSTK1,GSTM2,GSTM3,GSTM4,GSTM5,GSTO2,HSP90AB1,HSPB1,HSPB7,IL6,MAPK1,MAPK8,MDM2,MYC,NCOA3,NCOR2,NFE2L2,NFIB,NFIX,NQO1,NR2F1,POLA1,PTGES3,RARG,RB1,RELA,RELB,RXRA,SRC,TFDP1,TGFB2,TP53
Melanocyte Development and Pigmentation Signaling	1.55	0.367	-2.058	ADCY5,ADCY9,ATF4,BCL2,CREB5,CRK,GNAS,KITLG,KRAS,MAP2K1,MAPK1,MC1R,MRAS,NRAS,PIK3CD,PIK3R1,PIK3R3,PLCG2,POMC,PRKAG2,PRKAR2A,PTPN11,PTPN6,RAF1,RALA,RAP1B,RAP2A,RAP2B,RASD1,RASD2,RPS6KA1,RPS6KA5,RPS6KB2,RRAS2,SHC1,SRC
B Cell Receptor Signaling	0	0.196	-2.047	ABL1,AKT1,AKT3,APBB1IP,ATF4,BCL2L1,CALM1 (includes others),CAMK2D,CDC42,CFL1,CFL2,CHUK,CREB5,ETS1,FOXO1,GAB1,GAB2,GSK3B,IKBKE,INPP5D,INPP5K,KRAS,MAP2K1,MAP2K3,MAP2K6,MAP3K1,MAP3K12,MAP3K14,MAP3K2,MAP3K6,MAP3K8,MAP3K9,MAPK1,MAPK12,MAPK13,MAPK8,MAPK9,MRAS,MTOR,NFATC2,NFATC4,NFKBIA,NRAS,OCRL,PAG1,PDPK1,PIK3CD,PIK3R1,PIK3R3,PLCG2,PPP3R1,PTK2,PTK2B,PTPN11,PTPN6,RAC1,RAC2,RAF1,RALA,RAP1B,RAP2A,RAP2B,RA…
Glioma Signaling	3.98	0.434	-2.043	ABL1,AKT1,AKT3,CALM1 (includes others),CAMK1D,CAMK1G,CAMK2D,CDK6,CDKN2A,CDKN2B,E2F1,E2F2,E2F3,E2F5,E2F6,E2F7,EGF,HDAC10,HDAC11,HDAC2,HDAC3,IDH1,IDH2,IGF2,KRAS,MAP2K1,MAPK1,MDM2,MRAS,MTOR,NRAS,PA2G4,PDGFA,PIK3CD,PIK3R1,PIK3R3,PLCG2,PRKCH,PRKCZ,PRKD1,RAF1,RALA,RAP1B,RAP2A,RAP2B,RASD1,RASD2,RB1,RRAS2,SHC1,SUV39H1,TFDP1,TP53
α-Adrenergic Signaling	3.52	0.434	-2.041	ADCY5,ADCY9,CALM1 (includes others),EPM2A,GNA12,GNA13,GNA14,GNAI2,GNAO1,GNAQ,GNAS,GNAZ,GNB1,GNB1L,GNB3,GNB4,GNB5,GNG10,GNG11,GNG12,GNG2,GYS1,ITPR1,KRAS,MAP2K1,MAPK1,MRAS,NRAS,PHKA2,PLCG2,PRKAG2,PRKAR2A,PRKCH,PRKCZ,PRKD1,PYGB,PYGL,RAF1,RALA,RAP1B,RAP2A,RAP2B,RASD1,RASD2,RRAS2,SLC8A1
Kinetochore Metaphase Signaling Pathway	4.8	0.467	-2.03	ANAPC1,ANAPC13,ANAPC2,ARPP19,AURKB,BIRC5,BUB1,BUB1B,BUB3,CCNB1,CDC23,CDCA8,CDK1,CENPA,CENPK,CENPL,CENPQ,CENPU,DNAH1,DNALI1,H2AC21,H2AZ1,H2AZ2,KIF2C,KNTC1,MACROH2A1,MAD2L1,MASTL,MIS12,NDC80,NEK2,PLK1,PPP1CB,PPP1CC,PPP1R11,PPP1R14B,PPP1R14C,PPP2R5A,PPP2R5E,REC8,SKA1,SKA2,SKA3,SMC1A,SPC24,SPC25,TTK,ZW10,ZWILCH,ZWINT
RHOA Signaling	6.57	0.492	-2.023	ABL2,ACTA2,ACTB,ACTC1,ACTG1,ACTG2,ACTR2,ACTR3,ANLN,ARHGAP35,ARHGAP9,ARPC1B,ARPC2,ARPC5,ARPC5L,BAIAP2,CDC42EP1,CDC42EP4,CDC42EP5,CFL1,CFL2,DLC1,EPHA1,EZR,GNA12,GNA13,LPAR1,LPAR2,LPAR4,MSN,MYL12A,MYL12B,MYL6,MYL6B,MYL9,MYLK,NRP2,PFN1,PIP4K2A,PIP4K2C,PIP5K1A,PKN1,PLEKHG5,PPP1CB,PPP1R12B,PTK2,PTK2B,RDX,RHOA,RHPN1,RHPN2,RND3,RTKN,SEPTIN11,SEPTIN2,SEPTIN3,SEPTIN4,SEPTIN9,TTN,WASF1
IL-10 Signaling	0.867	0.318	-2.021	AKT1,AKT3,ARG2,ATF4,BCL2,BCL2L1,BLVRB,BMP2,CCN4,CHUK,CREB5,DUSP1,GSK3B,HLA-A,HLA-B,HLA-C,HLA-DMA,HLA-DPA1,HLA-DPB1,HLA-E,HMOX1,ICAM1,IKBKE,IL1R1,IL1RAPL2,IL1RL2,IL6,IL6R,INPP5D,JAK1,MAP2K3,MAP2K6,MAP3K14,MAPK1,MAPK12,MAPK13,MAPK8,MTOR,NFKBIA,PRDM1,PRKAA2,PRKAG2,RELA,RELB,STAT3,STAT5A,TAB1,TLR4
Superpathway of Serine and Glycine Biosynthesis I	1.65	0.8	-2	PHGDH,PSAT1,SHMT2,UBAC2
Arginine Degradation VI (Arginase 2 Pathway)	1.28	0.667	-2	ARG2,OAT,PYCR1,PYCR3
UDP-N-acetyl-D-glucosamine Biosynthesis II	1.28	0.667	-2	GFPT1,GNPNAT1,PGM3,UAP1
Citrulline Biosynthesis	0.668	0.444	-2	ALDH18A1,ARG2,GLS,OAT
Role of JAK1, JAK2 and TYK2 in Interferon Signaling	0.372	0.308	-2	JAK1,PTPN6,RAF1,RELA,RELB,SOCS1,STAT2,STAT3
Fcγ Receptor-mediated Phagocytosis in Macrophages and Monocytes	4.08	0.462	-1.982	ACTA2,ACTB,ACTC1,ACTG1,ACTG2,ACTR2,ACTR3,AKT1,AKT3,ARF6,ARPC1B,ARPC2,ARPC5,ARPC5L,CDC42,CRK,DOCK1,EZR,FYB1,GAB2,HMOX1,INPP5D,MAPK1,MYO5A,NAPEPLD,PIK3R1,PIK3R3,PIP5K1A,PLA2G6,PLD2,PLD3,PRKCH,PRKCZ,PRKD1,PTK2B,RAC1,RAC2,RPS6KB2,SRC,TLN1,VASP,VAV2,VAV3
Chemokine Signaling	2.59	0.429	-1.976	CALM1 (includes others),CAMK1D,CAMK1G,CAMK2D,CFL1,CXCL12,GNAI2,GNAQ,KRAS,MAP2K1,MAPK1,MAPK12,MAPK13,MAPK8,MRAS,NRAS,PLCB1,PLCB4,PLCG2,PPP1CB,PPP1R12B,PTK2,PTK2B,RAF1,RALA,RAP1B,RAP2A,RAP2B,RASD1,RASD2,RHOA,RRAS2,SRC
Unfolded protein response	1.31	0.36	-1.964	ATF4,ATF6,BCL2,CANX,CEBPA,CEBPD,CEBPG,DNAJB1,DNAJB11,DNAJB4,DNAJB5,DNAJB6,DNAJC10,DNAJC15,DNAJC17,DNAJC3,DNAJC6,DNAJC8,EDEM1,EIF2A,ERN1,HSPA1A/HSPA1B,HSPA4,HSPA5,HSPA8,HSPA9,MAPK8,MBTPS2,NFE2L2,OS9,SEL1L,XBP1
Autophagy	2.29	0.357	-1.963	AKT1,AKT3,ATF4,ATG101,ATG13,ATG14,ATG2A,ATG5,ATG9A,BCL2,BNIP3,CALM1 (includes others),CAMKK2,CHP1,CREB5,DAPK1,DAPK3,DRAM1,E2F1,EGF,EIF2A,ERN1,FGF2,FOXO1,GNB1L,GORASP2,GSK3B,HGF,MAP1LC3B,MAP1LC3C,MAP2K1,MAPK1,MAPK10,MAPK12,MAPK8,MAPK9,MTOR,MYC,MYD88,NGFR,NRBF2,PIK3CD,PIK3R1,PIK3R3,PLEKHM1,PPP2CA,PPP2CB,PPP2R1B,PPP2R2B,PPP2R2D,PPP2R3A,PPP2R5A,PPP2R5E,PPP3R1,PRKAA2,PRKAG2,PRKAR2A,RAB7B,RAF1,RAG1,RAL…
Cancer Drug Resistance By Drug Efflux	2.84	0.466	-1.961	ABCC1,ABCC10,ABCG2,AKT1,AKT3,FOXO1,KRAS,MAP2K1,MAPK1,MDM2,MRAS,NRAS,PDK1,PIK3CD,PIK3R1,PIK3R3,PTGS2,RAF1,RALA,RAP1B,RAP2A,RAP2B,RASD1,RASD2,RRAS2,TP53,YBX1
Regulation of IL-2 Expression in Activated and Anergic T Lymphocytes	0	0.145	-1.947	CALM1 (includes others),CHP1,CHUK,IKBKE,KRAS,LAT,MAP2K1,MAP3K1,MAPK1,MAPK10,MAPK12,MAPK8,MAPK9,MRAS,NFATC2,NFATC4,NFKBIA,NRAS,PLCG2,PPP3R1,RAC1,RAF1,RALA,RAP1B,RAP2A,RAP2B,RASD1,RASD2,RELA,RELB,RRAS2,SMAD2,SMAD3,TGFB2,TGFBR1,TGFBR2,VAV2,VAV3
Remodeling of Epithelial Adherens Junctions	7.16	0.591	-1.941	ACTA2,ACTB,ACTC1,ACTG1,ACTG2,ACTN1,ACTN3,ACTN4,ACTR2,ACTR3,ARF6,ARPC1B,ARPC2,ARPC5,ARPC5L,CLIP1,CTNNA1,CTNND1,DNM1,HGF,MAPRE1,MAPRE2,MET,NME1,RAB5A,RAB5C,RALA,SRC,TUBA1A,TUBA1B,TUBA1C,TUBB,TUBB2A,TUBB2B,TUBB3,TUBB4B,TUBB6,TUBG1,VCL
G Beta Gamma Signaling	2.71	0.395	-1.938	AKT1,AKT3,CACNA1A,CACNA1C,CACNA1G,CACNA2D3,CACNA2D4,CACNB4,CACNG4,CAV2,CDC42,GNA12,GNA13,GNA14,GNAI2,GNAO1,GNAQ,GNAS,GNAZ,GNB1,GNB1L,GNB3,GNB4,GNB5,GNG10,GNG11,GNG12,GNG2,HBEGF,ITPR1,KRAS,MAPK1,MRAS,NRAS,PDPK1,PLCG2,PRKAG2,PRKAR2A,PRKCH,PRKCZ,PRKD1,RAF1,RALA,RAP1B,RAP2A,RAP2B,RASD1,RASD2,RRAS2,SHC1,SRC
LPS-stimulated MAPK Signaling	2.66	0.424	-1.915	CDC42,CHUK,IKBKE,KRAS,MAP2K1,MAP2K3,MAP2K6,MAP3K14,MAPK1,MAPK10,MAPK12,MAPK13,MAPK8,MAPK9,MRAS,NFKBIA,NRAS,PIK3CD,PIK3R1,PIK3R3,PRKCH,PRKCZ,PRKD1,RAC1,RAF1,RALA,RAP1B,RAP2A,RAP2B,RASD1,RASD2,RELA,RELB,RRAS2,SRF,TLR4
Spliceosomal Cycle	0	0.204	-1.897	CTNNBL1,DDX39B,EFTUD2,HSPA8,MAGOHB,SF1,SF3A3,SF3B4,SNIP1,XAB2
STAT3 Pathway	3.82	0.422	-1.896	BCL2,BMPR1A,CDC25A,CISH,CSF2RB,EGF,FGF2,FGFR3,FLT1,HGF,IFNLR1,IL12RB1,IL17RA,IL17RC,IL17RD,IL17RE,IL1R1,IL1RL2,IL27RA,IL31RA,IL6R,KRAS,MAP2K1,MAP3K12,MAP3K20,MAP3K9,MAPK1,MAPK10,MAPK12,MAPK13,MAPK8,MAPK9,MRAS,MYC,NGFR,NRAS,NTRK1,PTPN6,RAC1,RAF1,RALA,RAP1B,RAP2A,RAP2B,RASD1,RASD2,RRAS2,SOCS1,SOCS2,SOCS4,SOCS6,SRC,STAT3,TGFB2,TGFBR1,TGFBR2,TGFBR3
Role of NFAT in Regulation of the Immune Response	0	0.123	-1.896	AKT1,AKT3,CABIN1,CALM1 (includes others),CD4,CHP1,CHUK,CSNK1G3,GNA12,GNA13,GNA14,GNAI2,GNAO1,GNAQ,GNAS,GNAZ,GNB1,GNB1L,GNB3,GNB4,GNB5,GNG10,GNG11,GNG12,GNG2,GSK3B,HLA-A,HLA-B,HLA-DMA,HLA-DPA1,HLA-DPB1,IKBKE,IPO5,ITPR1,KPNA1,KPNA2,KPNA3,KPNA4,KPNA6,KPNB1,KRAS,LAT,MAP2K1,MAPK1,MEF2B,MRAS,NFATC2,NFATC4,NFKBIA,NRAS,PIK3CD,PIK3R1,PIK3R3,PLCB1,PLCB4,PLCG2,PPP3R1,RAF1,RALA,RAP1B,RAP2A,RAP2B,RASD1,RASD2,…
Glioma Invasiveness Signaling	3.72	0.479	-1.89	CDC42,DIRAS3,ITGAV,KRAS,MAPK1,MMP2,MRAS,NRAS,PIK3CD,PIK3R1,PIK3R3,PLAU,PTK2,RAC1,RAC2,RALA,RAP1B,RAP2A,RAP2B,RASD1,RASD2,RHOA,RHOBTB1,RHOC,RHOJ,RHOQ,RHOT1,RHOU,RND2,RND3,RRAS2,TIMP1,TIMP2,VTN
GDNF Family Ligand-Receptor Interactions	2.7	0.434	-1.89	ARTN,CDC42,DOK6,FRS2,GAB1,GFRA1,GFRA2,ITPR1,KRAS,MAP2K1,MAPK1,MAPK10,MAPK12,MAPK8,MAPK9,MRAS,NRAS,PDLIM7,PIK3CD,PIK3R1,PIK3R3,PLCG2,RAC1,RAF1,RALA,RAP1B,RAP2A,RAP2B,RASD1,RASD2,RET,RRAS2,SHC1
Acute Myeloid Leukemia Signaling	1.92	0.389	-1.89	AKT1,AKT3,CEBPA,CSF2RB,EIF4EBP1,FLT3LG,IDH1,IDH2,KITLG,KRAS,MAP2K1,MAP2K3,MAP2K6,MAPK1,MRAS,MTOR,MYC,NRAS,PIK3CD,PIK3R1,PIK3R3,RAF1,RALA,RAP1B,RAP2A,RAP2B,RASD1,RASD2,RELA,RELB,RPS6KB2,RRAS2,RUNX1,STAT3,STAT5A
IL-2 Signaling	3.05	0.468	-1.877	AKT1,AKT3,CSNK2A1,CSNK2A2,CSNK2B,JAK1,JAK3,KRAS,MAP2K1,MAPK1,MAPK8,MRAS,NRAS,PIK3CD,PIK3R1,PIK3R3,PTK2B,PTPN11,RAF1,RALA,RAP1B,RAP2A,RAP2B,RASD1,RASD2,RRAS2,SHC1,SOCS1,STAT5A
SPINK1 General Cancer Pathway	1.81	0.41	-1.877	AKT1,AKT3,IL6,IL6R,JAK1,JAK3,KRAS,MAP2K1,MAPK1,MRAS,MT1F,MT1X,NRAS,PIK3CD,PIK3R1,PIK3R3,RAF1,RALA,RAP1B,RAP2A,RAP2B,RASD1,RASD2,RRAS2,STAT3
EGF Signaling	1.72	0.411	-1.877	AKT1,AKT3,CSNK2A1,CSNK2A2,CSNK2B,EGF,ITPR1,JAK1,MAP2K1,MAP3K1,MAPK1,MAPK12,MAPK13,MAPK8,MTOR,PIK3CD,PIK3R1,PIK3R3,RAF1,SHC1,SRC,SRF,STAT3
Role of NANOG in Mammalian Embryonic Stem Cell Pluripotency	1.26	0.344	-1.877	ACVR1,ACVRL1,AKT1,AKT3,BMP2,BMPR1A,FZD4,FZD5,FZD6,FZD7,GAB1,GATA6,GSK3B,JAK1,JAK3,KRAS,MAP2K1,MAPK1,MRAS,NRAS,PIK3CD,PIK3R1,PIK3R3,RAF1,RALA,RAP1B,RAP2A,RAP2B,RASD1,RASD2,RRAS2,SHC1,SMAD1,SMAD9,SMO,STAT3,TP53,WNT11,WNT2,WNT3,WNT5B,WNT9A
HER-2 Signaling in Breast Cancer	7.07	0.439	-1.866	AHCTF1,AKT1,AKT3,ARF1,ARF3,ARF4,ARF6,BCL2L11,BIRC5,CASP6,CCNE2,CDC42,CHUK,COPS6,COX10,COX17,COX5A,COX6A1,COX6B1,COX6B2,COX6C,COX7A2,COX7A2L,CYB5A,DDX19B,EGF,ELF1,ERBB3,ETS1,ETS2,FOXO1,GNB1L,GSK3B,HBEGF,IKBKE,ITGB2,ITGB4,ITGB5,ITGB8,KPNB1,KRAS,MAP2K1,MAPK1,MDM2,MMP2,MRAS,MT-CO2,MT-CO3,MTCL1,MTOR,MYC,NDC1,NFKBIA,NRAS,NUP107,NUP153,NUP155,NUP160,NUP205,NUP35,NUP58,NUP88,NUP93,PARD6A,PARD6B,PARD6G,PD…
Synaptogenesis Signaling Pathway	3.18	0.359	-1.837	ACTR2,ACTR3,ADCY5,ADCY9,AKT1,AKT3,AP2M1,APOE,ARPC1B,ARPC2,ARPC5,ARPC5L,ATF4,BDNF,CACNB4,CALM1 (includes others),CAMK2D,CDC42,CDH11,CDH18,CDH2,CDH23,CDH24,CDH26,CDH4,CFL1,COMP,CPLX1,CREB5,CRK,CTNND1,DLG4,EFNA5,EFNB2,EFNB3,EIF4EBP1,EPHA1,EPHA5,EPHB2,GOSR1,GOSR2,GRIA1,GRIA3,GRIN2A,GRIN3B,GSK3B,HSPA8,ITPR1,ITSN1,KRAS,LRP1,MAP1B,MAPK1,MAPT,MRAS,MTOR,NAP1L1,NAPA,NAPB,NAPG,NECTIN3,NLGN2,NLGN3,NRAS,NRXN3…
NER (Nucleotide Excision Repair, Enhanced Pathway)	2.65	0.42	-1.826	CDK7,CHAF1B,COPS3,COPS4,COPS6,CUL4A,DDB1,ERCC1,ERCC2,ERCC5,GTF2H4,LIG1,LIG3,LIG4,POLA1,POLE,POLE2,POLE3,POLE4,POLR2A,POLR2C,POLR2K,POLR2L,PRIM1,PRIM2,RAD23B,RFC2,RFC3,RFC4,RFC5,RPA1,SLC19A1,TCEA1,UBE2N,USP7,XAB2,XPC
Thyroid Cancer Signaling	1.73	0.39	-1.826	AKT1,AKT3,ALK,BDNF,CXCL8,FOXO1,GSK3B,KRAS,MAP2K1,MAPK1,MRAS,MTOR,MYC,NGF,NRAS,NTRK1,PDK1,PIK3CD,PIK3R1,PIK3R3,RALA,RAP1B,RAP2A,RAP2B,RASD1,RASD2,RET,RRAS2,SHC1,TP53
RANK Signaling in Osteoclasts	2.09	0.398	-1.768	AKT1,AKT3,BIRC3,CALM1 (includes others),CHP1,CHUK,IKBKE,MAP2K1,MAP2K6,MAP3K1,MAP3K12,MAP3K14,MAP3K2,MAP3K6,MAP3K8,MAP3K9,MAPK1,MAPK10,MAPK12,MAPK13,MAPK8,MAPK9,NFATC2,NFKBIA,PIK3CD,PIK3R1,PIK3R3,PPP3R1,PTK2B,RAF1,RELA,RELB,SRC,TAB2,TRAF5
P2Y Purigenic Receptor Signaling Pathway	1.61	0.356	-1.761	ADCY5,ADCY9,AKT1,AKT3,ATF4,CREB5,GNAI2,GNAQ,GNB1,GNB1L,GNB3,GNB4,GNB5,GNG10,GNG11,GNG12,GNG2,KRAS,MAP2K1,MAPK1,MRAS,MYC,NRAS,PDIA3,PIK3CD,PIK3R1,PIK3R3,PLCB1,PLCB4,PLCD4,PLCG2,PLCL2,PRKAG2,PRKAR2A,PRKCH,PRKCZ,PRKD1,RAF1,RALA,RAP1B,RAP2A,RAP2B,RASD1,RASD2,RELA,RELB,RRAS2
Role of MAPK Signaling in Promoting the Pathogenesis of Influenza	1.59	0.364	-1.761	ATP6V0A2,ATP6V0B,ATP6V0C,ATP6V1B2,ATP6V1C1,ATP6V1D,ATP6V1E1,ATP6V1G1,ATP6V1G2,BAX,BCL2,KRAS,MAP2K1,MAP2K3,MAP2K6,MAPK1,MAPK10,MAPK12,MAPK13,MAPK8,MAPK9,MRAS,NFKBIA,NRAS,NUP153,PLA2G4A,PLA2G4C,PLA2G6,PLAAT3,PLAAT4,PRDX6,PTGS2,RAF1,RALA,RAP1B,RAP2A,RAP2B,RASD1,RASD2,RRAS2
SNARE Signaling Pathway	0.486	0.295	-1.761	ADCY5,ADCY9,CACNB4,CALM1 (includes others),CAMK2D,CPLX1,GOSR1,GOSR2,HSPA8,MYH11,MYH2,MYH3,MYH9,MYL6,MYL6B,MYL9,MYO10,MYO18A,NAPA,NAPB,NAPG,PRKAG2,PRKAR2A,RAB22A,RAB2A,RAB3A,RAB6A,RAB8A,RIMS1,STX1B,STXBP1,STXBP6,SYT1,SYT11,SYT12,SYT16,SYT7,VTI1B,YKT6
NRF2-mediated Oxidative Stress Response	3.23	0.379	-1.718	ABCC1,ACTA2,ACTB,ACTC1,ACTG1,ACTG2,AKR1A1,AKR7A2,AKT1,AOX1,ATF4,CAT,CBR1,CCT7,CUL3,CYP1A1,CYP2E1,CYP2S1,DNAJB1,DNAJB11,DNAJB4,DNAJB5,DNAJB6,DNAJC10,DNAJC15,DNAJC17,DNAJC3,DNAJC6,DNAJC8,ENC1,EPHX1,FMO1,FTH1,FTL,GCLC,GSK3B,GSR,GSTA1,GSTK1,GSTM2,GSTM3,GSTM4,GSTM5,GSTO2,HERPUD1,HMOX1,HSP90AB1,KEAP1,KRAS,MAFK,MAP2K1,MAP2K3,MAP2K6,MAP3K1,MAPK1,MAPK8,MAPK9,MRAS,NFE2L2,NQO1,NRAS,PIK3CD,PIK3R1,PIK3R3,PRKC…
p70S6K Signaling	0	0.157	-1.718	AKT1,AKT3,F2RL1,GNAI2,GNAQ,JAK1,KRAS,MAP2K1,MAPK1,MAPT,MRAS,MTOR,NRAS,PDIA3,PDPK1,PIK3CD,PIK3R1,PIK3R3,PLCB1,PLCB4,PLCD4,PLCG2,PLCL2,PPP2CA,PPP2CB,PPP2R1B,PPP2R2B,PPP2R2D,PPP2R3A,PPP2R5A,PPP2R5E,PRKCH,PRKCZ,PRKD1,RAF1,RALA,RAP1B,RAP2A,RAP2B,RASD1,RASD2,RPS6,RRAS2,SHC1,SRC,YWHAB,YWHAE,YWHAG,YWHAH,YWHAQ
Telomerase Signaling	3.97	0.448	-1.715	ABL1,AKT1,AKT3,DKC1,E2F1,EGF,ELF1,ETS1,ETS2,HDAC10,HDAC11,HDAC2,HDAC3,HSP90AB1,KRAS,MAP2K1,MAPK1,MRAS,MYC,NRAS,PDPK1,PIK3CD,PIK3R1,PIK3R3,PPP2CA,PPP2CB,PPP2R1B,PPP2R2B,PPP2R2D,PPP2R3A,PPP2R5A,PPP2R5E,PTGES3,RAF1,RALA,RAP1B,RAP2A,RAP2B,RASD1,RASD2,RB1,RRAS2,SHC1,TEP1,TERF1,TERF2IP,TP53
IL-15 Signaling	0	0.132	-1.715	AKT1,AKT3,BCL2L1,CXCL8,GNB1L,IL15,JAK1,JAK3,KRAS,MAP2K1,MAPK1,MAPK12,MAPK13,MRAS,MTOR,MYC,NRAS,PIK3CD,PIK3R1,PIK3R3,RAF1,RALA,RAP1B,RAP2A,RAP2B,RASD1,RASD2,RELA,RELB,RPS6KB2,RRAS2,SHC1,STAT3,STAT5A,STAT6
Small Cell Lung Cancer Signaling	3.6	0.447	-1.706	ABL1,AKT1,AKT3,BCL2,BCL2L1,BID,CCNE2,CDK2,CDK6,CDKN2B,CHUK,CKS1B,CYCS,E2F1,E2F2,E2F3,E2F5,E2F6,HDAC10,HDAC11,HDAC2,HDAC3,IKBKE,MYC,NFKBIA,PA2G4,PIK3CD,PIK3R1,PIK3R3,PTGS2,PTK2,RB1,RELA,RELB,RXRA,SKP2,SUV39H1,TFDP1,TP53,TRAF3,TRAF4,TRAF5
UVC-Induced MAPK Signaling	2.66	0.471	-1.706	KRAS,MAP2K1,MAPK1,MAPK10,MAPK12,MAPK13,MAPK8,MAPK9,MRAS,NRAS,PRKCH,PRKCZ,PRKD1,RAF1,RALA,RAP1B,RAP2A,RAP2B,RASD1,RASD2,RRAS2,SMPD1,SRC,TP53
NUR77 Signaling in T Lymphocytes	0	0.0942	-1.698	B2M,BCL2,CABIN1,CALM1 (includes others),CHP1,CYCS,HDAC2,HLA-A,HLA-B,HLA-C,HLA-DMA,HLA-DPA1,HLA-DPB1,HLA-E,MAP2K1,MAP3K2,MAPK1,MR1,NR4A1,PDK1,PPP3R1,PRKCH,PRKCZ,PRKD1,RXRA,SIN3B
Phospholipase C Signaling	0	0.148	-1.673	ADCY5,ADCY9,ARHGEF18,ARHGEF2,ARHGEF3,ARHGEF9,ATF4,CALM1 (includes others),CDC42,CHP1,CREB5,DIRAS3,GNA13,GNAQ,GNAS,GNB1,GNB1L,GNB3,GNB4,GNB5,GNG10,GNG11,GNG12,GNG2,HDAC10,HDAC11,HDAC2,HDAC3,HMOX1,ITGA10,ITGA2,ITGA3,ITGA4,ITGA5,ITGAV,ITGB2,ITGB4,ITGB5,ITGB8,ITPR1,JMJD7-PLA2G4B,KRAS,LAT,MAP2K1,MAPK1,MEF2B,MRAS,MYL12A,MYL12B,MYL6,MYL6B,MYL9,NAPEPLD,NFATC2,NFATC4,NRAS,PEBP1,PLA2G4A,PLA2G4C,PLA2G6,PLCB…
NF-κB Activation by Viruses	2.18	0.41	-1.671	AKT1,AKT3,CD4,CHUK,IKBKE,ITGA2,ITGA3,ITGAV,KRAS,MAP3K1,MAP3K14,MAPK1,MRAS,NFKBIA,NRAS,PIK3CD,PIK3R1,PIK3R3,PRKCH,PRKCZ,PRKD1,RAF1,RALA,RAP1B,RAP2A,RAP2B,RASD1,RASD2,RELA,RELB,RRAS2,TNFRSF14
ID1 Signaling Pathway	4.36	0.405	-1.667	ACVR1,ACVR1B,ACVRL1,AKT1,AKT3,APP,ATAD5,ATF3,ATF6,AURKA,BAX,BCL2,BCL2L1,BIRC5,BMP2,BMPR1A,CCN2,CDKN1C,CDKN2A,CHRNA10,CHRNB1,CHRNE,CUL3,DVL2,E2F1,EGF,ETS1,FGF2,FGFR3,FN1,GSK3B,GSPT1,ID1,IGF2,IL6,IL6R,KRAS,MAPK1,MAPK12,MAPK13,MCAM,MDM2,MMP2,MRAS,MYC,NGFR,NRAS,PIK3CD,PIK3R1,PIK3R3,PLXNB1,PLXNB2,PTGER4,RAF1,RALA,RAP1B,RAP1GAP,RAP2A,RAP2B,RASD1,RASD2,RHOC,RNF125,RRAS2,SEMA4C,SMAD1,SMAD2,SMAD3,SMAD9,SR…
UDP-N-acetyl-D-galactosamine Biosynthesis II	3.08	0.75	-1.667	GALE,GCK,GNPDA1,GNPNAT1,GPI,HK1,HK2,PGM3,UAP1
Hypoxia Signaling in the Cardiovascular System	2.94	0.446	-1.667	AKT1,ATF4,CREB5,EDN1,HSP90AB1,LDHA,MDM2,NFKBIA,NQO1,TP53,UBE2A,UBE2C,UBE2D2,UBE2D4,UBE2E1,UBE2E2,UBE2F,UBE2G1,UBE2G2,UBE2J1,UBE2K,UBE2L3,UBE2L6,UBE2M,UBE2N,UBE2O,UBE2Q1,UBE2S,UBE2T,UBE2V2,UBE2W,UBE2Z,VHL
Inhibition of Matrix Metalloproteases	0.651	0.342	-1.667	HSPG2,LRP1,MMP1,MMP11,MMP17,MMP19,MMP2,MMP28,SDC1,SDC2,THBS2,TIMP1,TIMP2
Glioblastoma Multiforme Signaling	5.23	0.435	-1.664	AKT1,AKT3,CCNE2,CDC42,CDK2,CDK6,CDKN2A,DIRAS3,E2F1,E2F2,E2F3,E2F5,E2F6,E2F7,EGF,FOXO1,FZD4,FZD5,FZD6,FZD7,GSK3B,IGF2,ITPR1,KRAS,MAP2K1,MAPK1,MDM2,MRAS,MTOR,MYC,NF2,NRAS,PDGFA,PDIA3,PIK3CD,PIK3R1,PIK3R3,PLCB1,PLCB4,PLCD4,PLCG2,PLCL2,RAC1,RAC2,RAF1,RALA,RAP1B,RAP2A,RAP2B,RASD1,RASD2,RB1,RHOA,RHOBTB1,RHOC,RHOJ,RHOQ,RHOT1,RHOU,RND2,RND3,RRAS2,SHC1,SMO,SRC,TP53,TSC1,TSC2,WNT11,WNT2,WNT3,WNT5B,WNT9A
Myelination Signaling Pathway	3.86	0.369	-1.657	ACVR1,ACVRL1,ADAM22,AKT1,AKT3,APH1A,APH1B,ARF6,ARHGAP35,ARHGAP9,ATF4,BACE1,BDNF,BMP2,BMPR1A,CALM1 (includes others),CDC42,CHP1,CREB5,DAG1,DLC1,DTX1,EIF4E,EIF4EBP1,ERBB3,ERBB4,FGF2,FGFR3,FKBP1A,FZD4,FZD5,FZD6,FZD7,GLI3,GLIS1,GNB1L,GSK3B,HDAC10,HDAC11,HDAC2,HDAC3,ILK,ITGA2,ITGA3,ITGB2,ITGB4,ITGB5,ITGB8,KRAS,LAMA3,LAMA4,LAMB1,LAMB3,LAMC2,LAMC3,LMNB1,MAP2K1,MAPK1,MBP,MPZ,MRAS,MTHFD2,MTOR,NDRG1,NFATC2…
IL-4 Signaling	0	0.195	-1.65	AKT1,AKT3,ANO1,ATF4,BCL2L1,COL10A1,COL11A1,COL11A2,COL13A1,COL15A1,COL17A1,COL18A1,COL19A1,COL1A1,COL1A2,COL24A1,COL25A1,COL26A1,COL27A1,COL3A1,COL4A1,COL4A2,COL4A4,COL4A5,COL4A6,COL5A1,COL5A2,COL5A3,COL6A3,COL7A1,COL8A1,COL8A2,COL9A2,COL9A3,CREB5,EIF4EBP1,GAB1,GNAI2,GNB1L,HLA-DMA,HLA-DPA1,HLA-DPB1,JAK1,JAK3,KRAS,MAPK1,MAPK12,MAPK13,MRAS,MTOR,NFATC2,NRAS,PIK3CD,PIK3R1,PIK3R3,PRR5,PRR5L,PTPN6,RALA…
CTLA4 Signaling in Cytotoxic T Lymphocytes	0	0.18	-1.638	AKT1,AKT3,AP1G1,AP1S2,AP1S3,AP2M1,ARF1,B2M,BCL2L1,CBLB,CLTC,CLTCL1,FYB1,GSK3B,HLA-A,HLA-B,HLA-C,HLA-DMA,HLA-DPA1,HLA-DPB1,HLA-E,HMOX1,ITGA2,ITGA3,ITGB2,KRAS,LAT,MAPK1,MAPK10,MAPK12,MAPK13,MAPK8,MAPK9,MR1,MRAS,NAPEPLD,NFATC2,NFATC4,NRAS,PIK3CD,PIK3R1,PIK3R3,PLCG2,PLD2,PLD3,PPP2CA,PPP2CB,PPP2R1B,PPP2R2B,PPP2R2D,PPP2R3A,PPP2R5A,PPP2R5E,PTPN11,RAC1,RAC2,RALA,RAP1B,RAP2A,RAP2B,RASD1,RASD2,RRAS2,SRC,TG…
Thrombopoietin Signaling	1.91	0.413	-1.633	GAB2,KRAS,MAP2K1,MAPK1,MRAS,MYC,NRAS,PIK3CD,PIK3R1,PIK3R3,PLCG2,PRKCH,PRKCZ,PRKD1,PTPN11,RAF1,RALA,RAP1B,RAP2A,RAP2B,RASD1,RASD2,RRAS2,SHC1,STAT3,STAT5A
GDP-glucose Biosynthesis	1.51	0.6	-1.633	GCK,HK1,HK2,PGM1,PGM2L1,PGM3
Glucose and Glucose-1-phosphate Degradation	1.28	0.545	-1.633	GCK,HK1,HK2,PGM1,PGM2L1,PGM3
Glycogen Degradation II	1.28	0.545	-1.633	MTAP,PGM1,PGM2L1,PGM3,PYGB,PYGL
PEDF Signaling	2.46	0.417	-1.616	AKT1,AKT3,BCL2,BCL2L1,BDNF,CASP8,CFLAR,CHUK,IKBKE,KRAS,MAPK1,MAPK12,MAPK13,MRAS,NFKBIA,NGF,NRAS,PIK3CD,PIK3R1,PIK3R3,RAC1,RAF1,RALA,RAP1B,RAP2A,RAP2B,RASD1,RASD2,RELA,RELB,RHOA,RRAS2,SERPINF1,SRF,TP53
Pulmonary Fibrosis Idiopathic Signaling Pathway	11.1	0.45	-1.612	ACTA2,ACTB,ACTC1,ACTG1,ACTG2,ACVR1,ACVR1B,ADAMTS1,AEBP2,AKT1,AKT3,BAX,BCL2,BIRC5,CCN2,CCN4,CDH2,COL10A1,COL11A1,COL11A2,COL13A1,COL15A1,COL17A1,COL18A1,COL19A1,COL1A1,COL1A2,COL24A1,COL25A1,COL26A1,COL27A1,COL3A1,COL4A1,COL4A2,COL4A4,COL4A5,COL4A6,COL5A1,COL5A2,COL5A3,COL6A3,COL7A1,COL8A1,COL8A2,COL9A2,COL9A3,CXCL12,EDN1,EDNRA,EFNB2,EIF4EBP1,EZH1,EZH2,FGF18,FGF2,FGFR3,FN1,FOXO1,FZD4,FZD5,FZD6,FZD…
Role of JAK2 in Hormone-like Cytokine Signaling	0.266	0.276	-1.604	BCL2,BCL2L1,BIRC3,JAK1,LEP,POMC,PTPN11,PTPN6,SH2B1,SH2B3,SHC1,SIRPA,SOCS1,SOCS2,STAT3,STAT5A
Oxytocin Signaling Pathway	3.19	0.365	-1.6	AKT1,AKT3,ARRB1,ATF4,ATP2B1,CACNA1A,CACNA1C,CACNA2D3,CACNA2D4,CACNB4,CACNG4,CALM1 (includes others),CAMKK1,CAMKK2,CHP1,CREB5,CTH,CXCL8,GAD1,GNA12,GNA13,GNAI2,GNAO1,GNAQ,GNB1,GNB1L,GNB3,GNB4,GNB5,GNG10,GNG11,GNG12,GNG2,GSK3B,GUCY1A2,HSPB1,HSPB7,IL6,ITPR1,JMJD7-PLA2G4B,KCNT2,KRAS,LEP,MAPK1,MAPK10,MAPK12,MAPK13,MAPK6,MAPK8,MAPK9,MRAS,MYH11,MYH2,MYH3,MYH9,MYL6,MYL6B,MYL9,MYLK,MYO10,MYO18A,NFE2L2,NPR2…
Transcriptional Regulatory Network in Embryonic Stem Cells	1.85	0.356	-1.576	ACVR1,ACVR1B,AKT1,AKT3,BMPR1A,CDYL,FGF2,FGFR3,FOXC1,FZD4,FZD5,FZD6,FZD7,GATA6,GSK3B,IGF2,INHBA,JAK1,JAK3,KLF4,KRAS,L1CAM,MAP2K1,MAPK1,MRAS,MYC,NOG,NRAS,PIK3CD,PIK3R1,PIK3R3,RALA,RAP1B,RAP2A,RAP2B,RASD1,RASD2,RRAS2,SET,SKIL,SMAD1,SMAD2,SMAD3,SMAD9,SMO,STAT3,TBX3,TGFB2,TGFBR1,TGFBR2,TGFBR3,TP53,WNT11,WNT2,WNT3,WNT5B,WNT9A,ZFHX3
IL-13 Signaling Pathway	0	0.226	-1.569	AKT1,AKT3,ANO1,BCL2L1,DUSP1,FAM120A,HBEGF,IL17RA,IL17RC,JAK1,MAPK1,MAPK12,MAPK13,MTOR,PDGFA,PIK3CD,PIK3R1,PIK3R3,POSTN,RHOA,SOCS1,SRC,STAT3,STAT6,TGFB2,TP53
Synaptic Long Term Potentiation	1.47	0.352	-1.543	ATF4,CACNA1C,CALM1 (includes others),CAMK2D,CHP1,CREB5,GNA14,GNAQ,GRIA1,GRIA3,GRIN2A,GRIN3B,ITPR1,KRAS,MAP2K1,MAPK1,MRAS,NRAS,PDIA3,PLCB1,PLCB4,PLCD4,PLCG2,PLCL2,PPP1CB,PPP1CC,PPP1R11,PPP1R14B,PPP1R14C,PPP3R1,PRKAG2,PRKAR2A,PRKCH,PRKCZ,PRKD1,RAF1,RALA,RAP1B,RAP2A,RAP2B,RAPGEF3,RASD1,RASD2,RPS6KA1,RRAS2
CDC42 Signaling	0	0.183	-1.543	ACTR2,ACTR3,ARPC1B,ARPC2,ARPC5,ARPC5L,B2M,BAIAP2,CDC42,CDC42BPA,CDC42EP5,CDC42SE1,CFL1,CFL2,CLIP1,DIAPH1,DIAPH3,EXOC3,EXOC5,EXOC6,EXOC7,GSK3B,HLA-A,HLA-B,HLA-C,HLA-DMA,HLA-DPA1,HLA-DPB1,HLA-E,IQGAP3,ITGA10,ITGA2,ITGA3,ITGA4,ITGA5,ITGAV,ITGB2,ITGB4,ITGB5,ITGB8,MAPK1,MAPK10,MAPK12,MAPK13,MAPK8,MAPK9,MYL12A,MYL12B,MYL6,MYL6B,MYL9,MYLK,PARD6A,PPP1CB,PPP1R12B,PRKCZ,RAF1,RALA,SRC,TNK2,VAV2,WIPF1
IL-6 Signaling	3.54	0.419	-1.54	AKT1,AKT3,CHUK,COL1A1,CSNK2A1,CSNK2A2,CSNK2B,CXCL8,HSPB1,HSPB7,IKBKE,IL1R1,IL1RAPL2,IL1RL2,IL6,IL6R,KRAS,MAP2K1,MAP2K3,MAP2K6,MAP3K14,MAPK1,MAPK10,MAPK12,MAPK13,MAPK8,MAPK9,MAPKAPK2,MCL1,MRAS,NFKBIA,NGFR,NRAS,PIK3CD,PIK3R1,PIK3R3,PTPN11,RAF1,RALA,RAP1B,RAP2A,RAP2B,RASD1,RASD2,RELA,RELB,RRAS2,SHC1,SOCS1,SRF,STAT3,TAB1,TNFRSF1A,TNFRSF1B
UVA-Induced MAPK Signaling	2.93	0.423	-1.528	BCL2L1,CYCS,KRAS,MAPK1,MAPK10,MAPK12,MAPK13,MAPK8,MAPK9,MRAS,MTOR,NRAS,PARP10,PARP12,PARP14,PARP2,PARP4,PARP9,PDIA3,PIK3CD,PIK3R1,PIK3R3,PLCB1,PLCB4,PLCD4,PLCG2,PLCL2,RALA,RAP1B,RAP2A,RAP2B,RASD1,RASD2,RPS6KA1,RPS6KA5,RPS6KB2,RRAS2,SMPD1,TIPARP,TNKS2,TP53
Non-Small Cell Lung Cancer Signaling	2.74	0.419	-1.528	ABL1,AKT1,AKT3,CDK6,CDKN2A,E2F1,E2F2,E2F3,E2F5,E2F6,EGF,HDAC10,HDAC11,HDAC2,HDAC3,ITPR1,KRAS,MAP2K1,MAPK1,MRAS,NRAS,PA2G4,PDPK1,PIK3CD,PIK3R1,PIK3R3,RAF1,RALA,RAP1B,RAP2A,RAP2B,RASD1,RASD2,RB1,RRAS2,RXRA,SUV39H1,TFDP1,TP53
FLT3 Signaling in Hematopoietic Progenitor Cells	3.47	0.457	-1.521	AKT1,AKT3,ATF4,CREB5,EIF4E,EIF4EBP1,FLT3LG,GAB2,INPP5D,KRAS,MAP2K1,MAPK1,MAPK12,MAPK13,MRAS,MTOR,NRAS,PDPK1,PIK3CD,PIK3R1,PIK3R3,PTPN11,RAF1,RALA,RAP1B,RAP2A,RAP2B,RASD1,RASD2,RPS6KA1,RPS6KA5,RRAS2,SHC1,STAT2,STAT3,STAT5A,STAT6
Cyclins and Cell Cycle Regulation	3.81	0.464	-1.512	ABL1,CCNA2,CCNB1,CCNE2,CDC25A,CDK1,CDK2,CDK6,CDK7,CDKN2A,CDKN2B,E2F1,E2F2,E2F3,E2F5,E2F6,E2F7,GSK3B,HDAC10,HDAC11,HDAC2,HDAC3,PA2G4,PPP2CA,PPP2CB,PPP2R1B,PPP2R2B,PPP2R2D,PPP2R3A,PPP2R5A,PPP2R5E,RAF1,RB1,SKP2,SUV39H1,TFDP1,TGFB2,TP53,WEE1
OX40 Signaling Pathway	0	0.082	-1.508	B2M,BCL2,BCL2L1,CD4,HLA-A,HLA-B,HLA-C,HLA-DMA,HLA-DPA1,HLA-DPB1,HLA-E,MAPK10,MAPK12,MAPK8,MAPK9,NFKBIA,RELA,RELB,TRAF3,TRAF5
ERK/MAPK Signaling	2.74	0.367	-1.477	ATF4,CREB5,CRK,DOCK1,DUSP1,DUSP6,EIF4E,EIF4EBP1,ELF1,ESR1,ETS1,ETS2,H3-3A/H3-3B,H3C3,HSPB1,HSPB7,ITGA10,ITGA2,ITGA3,ITGA4,ITGA5,ITGAV,ITGB2,ITGB4,ITGB5,ITGB8,JMJD7-PLA2G4B,KRAS,KSR1,MAP2K1,MAPK1,MRAS,MYC,NRAS,PIK3CD,PIK3R1,PIK3R3,PLA2G4A,PLA2G4C,PLA2G6,PLCG2,PPP1CB,PPP1CC,PPP1R11,PPP1R14B,PPP1R14C,PPP2CA,PPP2CB,PPP2R1B,PPP2R2B,PPP2R3A,PPP2R5A,PPP2R5E,PRKAG2,PRKAR2A,PTK2,PTK2B,RAC1,RAC2,RAF1,RALA,…
Opioid Signaling Pathway	1.79	0.335	-1.463	ADCY5,ADCY9,AKT1,AKT3,AP2M1,ARRB1,ATF4,CACNA1A,CACNA1C,CACNA1G,CACNA2D3,CACNA2D4,CACNB4,CACNG4,CALM1 (includes others),CAMK1D,CAMK1G,CAMK2D,CDC42,CLTC,CLTCL1,CREB5,GNA12,GNA13,GNA14,GNAI2,GNAO1,GNAQ,GNAS,GNAZ,GNB1,GNB1L,GNB3,GNB4,GNB5,GNG10,GNG11,GNG12,GNG2,GRIN2A,GRIN3B,GRK6,GSK3B,ITPR1,KRAS,MAP2K1,MAP2K3,MAP2K6,MAPK1,MAPK12,MAPK6,MRAS,MYC,NFKBIA,NRAS,OGFR,OPRL1,PDE1B,PDE1C,PDK1,PENK,PLCB1,PLD2,…
Macropinocytosis Signaling	3.78	0.474	-1.46	ACTN4,ARF6,CDC42,CSF1,EGF,HGF,ITGA5,ITGB2,ITGB4,ITGB5,ITGB8,KRAS,MET,MRAS,NGF,NRAS,PDGFA,PIK3CD,PIK3R1,PIK3R3,PLCG2,PRKCH,PRKCZ,PRKD1,RAB5A,RAC1,RALA,RAP1B,RAP2A,RAP2B,RASD1,RASD2,RHOA,RRAS2,SRC,USP6NL
Regulation of Cellular Mechanics by Calpain Protease	3.3	0.443	-1.46	ACTN1,ACTN3,ACTN4,CAPN3,CAPN5,CAPN6,CCNA2,CCNE2,CDK1,CDK2,CDK6,EGF,EZR,ITGA10,ITGA2,ITGA3,ITGA4,ITGA5,ITGAV,ITGB2,ITGB4,ITGB5,ITGB8,KRAS,MAPK1,MRAS,NRAS,PTK2,RALA,RAP1B,RAP2A,RAP2B,RASD1,RASD2,RB1,RRAS2,SRC,TLN1,VCL
Oncostatin M Signaling	2.64	0.488	-1.414	EPAS1,JAK1,JAK3,KRAS,MAP2K1,MAPK1,MMP1,MRAS,NRAS,PLAU,RAF1,RALA,RAP1B,RAP2A,RAP2B,RASD1,RASD2,RRAS2,SHC1,STAT3,STAT5A
Glycogen Degradation III	1.98	0.615	-1.414	GAA,MGAM,MTAP,PGM1,PGM2L1,PGM3,PYGB,PYGL
Endoplasmic Reticulum Stress Pathway	1.03	0.429	-1.414	ATF4,ATF6,DNAJC3,EIF2S1,ERN1,HSPA5,MAPK8,MBTPS2,XBP1
Serotonin Receptor Signaling	1.95	0.324	-1.402	ADCY5,ADCY9,ADRA1D,AKT1,AKT3,APP,ARFGEF2,ARRB1,ATF4,BCL2,BDNF,BST1,CACNA1A,CACNA1C,CACNA1G,CACNA2D3,CACNA2D4,CACNB4,CACNG4,CALM1 (includes others),CAMK2D,CAV2,CCNE2,CCR7,CDC42,CDK2,CREB5,CXCL8,DIRAS3,EDN1,EIF4EBP1,FOXO1,GCH1,GNA12,GNA13,GNA14,GNAI2,GNAO1,GNAQ,GNAS,GNB1,GNB1L,GNB3,GNB4,GNB5,GNG10,GNG11,GNG12,GNG2,GSK3B,H3-3A/H3-3B,H3C3,HMOX1,HTR1B,HTR1D,HTR2B,HTR6,HTR7,IL6,KRAS,LEP,MAP1LC3B,MAP2K1…
LPS/IL-1 Mediated Inhibition of RXR Function	0	0.253	-1.4	ABCA1,ABCB9,ABCC3,ACSF2,ACSL5,ALDH18A1,ALDH1A2,ALDH1B1,ALDH1L2,ALDH3A2,ALDH3B1,ALDH5A1,APOE,CAT,CES2,CHST11,CHST12,CHST15,CHST2,CHST3,CHST7,CPT1A,CPT1B,CPT1C,CYP2E1,CYP2S1,FMO1,FMO4,FMO5,GSTA1,GSTK1,GSTM2,GSTM3,GSTM4,GSTM5,GSTO2,IL1R1,IL1RAPL2,IL1RL2,LIPC,MAP3K1,MAPK8,MAPK9,MGMT,MYD88,NGFR,NR1H3,PLTP,PPARGC1A,PPARGC1B,RXRA,SLC27A3,SOD3,TLR4,TNFRSF1A,TNFRSF1B
Mitotic Roles of Polo-Like Kinase	1.06	0.359	-1.387	ANAPC1,ANAPC13,ANAPC2,CCNB1,CDC23,CDC25A,CDC25B,CDK1,HSP90AB1,KIF23,PLK1,PLK3,PLK5,PPP2CA,PPP2CB,PPP2R1B,PPP2R2B,PPP2R2D,PPP2R3A,PPP2R5A,PPP2R5E,SMC1A,WEE1
MSP-RON Signaling In Macrophages Pathway	0.541	0.302	-1.372	ATF4,CHUK,CIITA,CREB5,GAB2,HLA-DMA,HLA-DPA1,HLA-DPB1,IKBKE,ITGB2,KLK14,KLK5,KRAS,MAPK1,MRAS,MST1,NRAS,PIK3CD,PIK3R1,PIK3R3,PRKCZ,PTGS2,RALA,RAP1B,RAP2A,RAP2B,RASD1,RASD2,RELA,RELB,RRAS2,SBNO2,SOCS1,STAT3,TLR4
mTOR Signaling	6.86	0.444	-1.361	AKT1,AKT3,ATG13,CDC42,DIRAS3,EIF3A,EIF3C,EIF3I,EIF3J,EIF3L,EIF3M,EIF4A2,EIF4E,EIF4EBP1,EIF4G2,FKBP1A,GNB1L,HMOX1,KRAS,MAPK1,MRAS,MT-RNR1,MT-RNR2,MTOR,NAPEPLD,NRAS,PDPK1,PIK3CD,PIK3R1,PIK3R3,PLD2,PLD3,PPP2CA,PPP2CB,PPP2R1B,PPP2R2B,PPP2R2D,PPP2R3A,PPP2R5A,PPP2R5E,PRKAA2,PRKAG2,PRKCH,PRKCZ,PRKD1,PRR5,PRR5L,RAC1,RAC2,RALA,RAP1B,RAP2A,RAP2B,RASD1,RASD2,RHEB,RHOA,RHOBTB1,RHOC,RHOJ,RHOQ,RHOT1,RHOU,RND2,…
Role Of Osteoclasts In Rheumatoid Arthritis Signaling Pathway	5.22	0.394	-1.347	ADAM11,ADAM19,ADAM22,ADAM23,ADAM32,ADAM33,ADAM8,AKT1,AKT3,ATF4,BCL2,BIRC3,CALM1 (includes others),CDC42,CHP1,CHUK,COL10A1,COL11A1,COL11A2,COL13A1,COL15A1,COL17A1,COL18A1,COL19A1,COL1A1,COL1A2,COL24A1,COL25A1,COL26A1,COL27A1,COL3A1,COL4A1,COL4A2,COL4A4,COL4A5,COL4A6,COL5A1,COL5A2,COL5A3,COL6A3,COL7A1,COL8A1,COL8A2,COL9A2,COL9A3,CREB5,CSF1,CTNNA1,CTSK,DIRAS3,FOXO1,GSK3B,IKBKE,IL1R1,IL1RAPL2,IL1RL2,…
CCR3 Signaling in Eosinophils	3.16	0.408	-1.347	CALM1 (includes others),CFL1,CFL2,GNA12,GNA13,GNA14,GNAI2,GNAO1,GNAQ,GNAS,GNAZ,GNB1,GNB1L,GNB3,GNB4,GNB5,GNG10,GNG11,GNG12,GNG2,ITPR1,JMJD7-PLA2G4B,KRAS,MAP2K1,MAPK1,MAPK12,MAPK13,MRAS,MYLK,NRAS,PIK3CD,PIK3R1,PIK3R3,PLA2G4A,PLA2G4C,PLA2G6,PLCB1,PLCB4,PPP1CB,PPP1R12B,PRKCH,PRKCZ,PRKD1,RAC1,RAF1,RALA,RAP1B,RAP2A,RAP2B,RASD1,RASD2,RHOA,RRAS2
PFKFB4 Signaling Pathway	1.95	0.438	-1.342	ATF4,CREB5,FGF2,GCK,GNAS,GPI,HK1,HK2,MAP2K1,MAP2K3,MAP2K6,MAPK1,NCOA3,PFKM,PRKAG2,PRKAR2A,RPS6KA5,TGFB2,TKT,TP53,XDH
Purine Nucleotides De Novo Biosynthesis II	0.801	0.455	-1.342	ADSS1,ADSS2,GART,GMPS,PFAS
IL-17 Signaling	0	0.251	-1.342	AKT1,AKT3,CXCL1,CXCL8,GSK3B,HSP90AB1,IL15,IL17RA,IL17RC,IL17RE,IL6,JAK1,KRAS,LEP,MAP2K3,MAP2K6,MAP3K14,MAPK1,MAPK10,MAPK12,MAPK13,MAPK8,MAPK9,MMP2,MRAS,NRAS,PIK3CD,PIK3R1,PIK3R3,PTGS2,RALA,RAP1B,RAP2A,RAP2B,RASD1,RASD2,RELA,RRAS2,SRSF1,TAB2,TGFB2,TNFSF12,TNFSF13B,TNFSF9,TRAF5
Natural Killer Cell Signaling	2.34	0.363	-1.324	AKT1,AKT3,B2M,CDC42,CFL1,CFL2,COL10A1,COL11A2,COL18A1,COL1A1,COL1A2,COL3A1,COL5A3,HLA-A,HLA-B,HLA-C,HLA-E,HSPA1A/HSPA1B,HSPA4,HSPA5,HSPA8,HSPA9,IL12RB1,IL15,IRAK4,JAK3,KRAS,LAT,MAP2K1,MAP2K3,MAP3K1,MAP3K12,MAP3K14,MAP3K2,MAP3K6,MAP3K8,MAP3K9,MAPK1,MAPK12,MAPK13,MRAS,MTOR,MYD88,NFATC2,NFATC4,NRAS,PIK3CD,PIK3R1,PIK3R3,PLCG2,PTK2B,PTPN11,PTPN6,PVR,RAC1,RAC2,RAF1,RALA,RAP1B,RAP2A,RAP2B,RASD1,RASD2,RE…
Adrenomedullin signaling pathway	1.63	0.342	-1.313	ADCY5,ADCY9,AKT1,AKT3,BAX,BCL2,C3,CALCRL,CALM1 (includes others),CTH,GAD1,GNA14,GNAQ,GNAS,GSK3B,GUCY1A2,ITPR1,KRAS,MAP2K1,MAP2K3,MAP2K6,MAPK1,MAPK10,MAPK12,MAPK13,MAPK6,MAPK8,MAPK9,MMP2,MRAS,MYLK,NPR2,NPR3,NRAS,PDIA3,PIK3CD,PIK3R1,PIK3R3,PLCB1,PLCB4,PLCD4,PLCG2,PLCL2,PRKAG2,PRKAR2A,PRKG1,PRKG2,PTK2,PTK2B,RAF1,RALA,RAP1B,RAP2A,RAP2B,RASD1,RASD2,RELA,RELB,RRAS2,RXRA,SHC1,SHF,SOX15,TFAP2B,TFAP2C,TTN
Ribonucleotide Reductase Signaling Pathway	4.51	0.42	-1.305	ACTB,AKT1,AKT3,ATF4,BCL2,BIRC5,CCNF,CDC25A,CDK1,CDK2,CDK6,CDKN2A,CREB5,E2F1,E2F2,E2F3,E2F5,E2F6,E2F7,EIF4E,EIF4EBP1,ESR1,FOXM1,GNB1L,H3-3A/H3-3B,H3C3,HGF,IL6,KRAS,let-7,MAPK1,MAPK10,MAPK12,MAPK13,MAPK8,MAPK9,MET,MMP2,MTOR,MYBL2,MYC,NRAS,PARP10,PARP12,PARP14,PARP2,PARP4,PARP9,PHF10,PIK3CD,PIK3R1,PIK3R3,RB1,RRM1,RRM2,SKP2,SMARCA2,SMARCC1,SMARCD2,SMARCD3,SMARCE1,SNAI1,SNAI2,SRC,STAT3,THBS1,TIPARP,TN…
Hepatic Fibrosis Signaling Pathway	5.78	0.38	-1.272	ACTA2,ACVR1,ACVR1B,AKT1,AKT3,ATF4,BCL2,BRD4,CACNA1A,CACNA1C,CACNA2D3,CACNA2D4,CACNB4,CACNG4,CALM1 (includes others),CCN2,CDC42,CHUK,COL10A1,COL11A2,COL18A1,COL1A1,COL1A2,COL3A1,COL5A3,CREB5,CSNK1G3,CXCL8,DIRAS3,DVL2,DVL3,EDN1,EDNRA,EZH2,FGF2,FLT1,FOXO1,FTH1,FTL,FZD4,FZD5,FZD6,FZD7,GLI3,GLIS1,GNAI2,GSK3B,ICAM1,IKBKE,IL17RA,IL1R1,IL1RAPL2,IL1RL2,IRAK4,ITGA10,ITGA2,ITGA3,ITGA4,ITGA5,ITGAV,ITGB2,ITGB…
Cysteine Biosynthesis III (mammalia)	1.25	0.44	-1.265	AHCYL2,CBS/LOC102724560,CTH,EEF1AKMT4,EHMT1,FTSJ1,MGMT,PRMT1,PRMT5,SUV39H1,SUV39H2
Intrinsic Prothrombin Activation Pathway	0	0.268	-1.265	COL10A1,COL11A2,COL18A1,COL1A1,COL1A2,COL3A1,COL5A3,KLK14,KLK5,PROS1,THBD
Regulation of eIF4 and p70S6K Signaling	8.52	0.483	-1.257	AGO1,AGO2,AKT1,AKT3,EIF1,EIF1AX,EIF2A,EIF2B2,EIF2S1,EIF2S2,EIF2S3,EIF3A,EIF3C,EIF3I,EIF3J,EIF3L,EIF3M,EIF4A2,EIF4E,EIF4EBP1,EIF4G2,ITGA10,ITGA2,ITGA3,ITGA4,ITGA5,ITGAV,ITGB2,ITGB4,ITGB5,ITGB8,KRAS,MAP2K1,MAPK1,MAPK12,MAPK13,MRAS,MT-RNR1,MT-RNR2,MTOR,NRAS,PAIP1,PAIP2,PDPK1,PIK3CD,PIK3R1,PIK3R3,PPP2CA,PPP2CB,PPP2R1B,PPP2R2B,PPP2R2D,PPP2R3A,PPP2R5A,PPP2R5E,PRKCZ,RAF1,RALA,RAP1B,RAP2A,RAP2B,RASD1,RAS…
CD28 Signaling in T Helper Cells	0	0.129	-1.219	ACTR2,ACTR3,AKT1,AKT3,ARPC1B,ARPC2,ARPC5,ARPC5L,CALM1 (includes others),CD4,CDC42,CHP1,CHUK,HLA-A,HLA-B,HLA-DMA,HLA-DPA1,HLA-DPB1,IKBKE,ITPR1,LAT,MAP2K1,MAP3K1,MAPK10,MAPK12,MAPK8,MAPK9,NFATC2,NFATC4,NFKBIA,PDPK1,PIK3CD,PIK3R1,PIK3R3,PPP3R1,PTPN11,PTPN6,RAC1,RELA,RELB
Necroptosis Signaling Pathway	1.88	0.359	-1.214	BIRC3,CAMK2D,CAPN3,CAPN5,CAPN6,CASP1,CASP10,CASP8,CFLAR,CHP1,CHUK,CYLD,DAPK1,FKBP1A,GLUL,IRF3,IRF9,JAK1,JMJD7-PLA2G4B,MDM2,MLKL,NGFR,PAM16,PGAM5,PLA2G4A,PLA2G4C,PLA2G6,PPP3R1,PYCARD,PYGL,RB1,SLC25A13,SLC25A4,SLC25A5,STAT2,TAB1,TAB2,TIMM10,TIMM17A,TIMM23,TIMM8B,TLR3,TLR4,TNFRSF1A,TNFRSF1B,TNIP1,TOMM20,TOMM22,TOMM40,TOMM70,TP53,TRADD,VDAC1,VDAC2,VDAC3
Senescence Pathway	4.82	0.388	-1.177	ACVR1,ACVR1B,AKT1,AKT3,ANAPC1,ANAPC13,ANAPC2,ATF3,CACNA1A,CACNA1C,CACNA2D3,CACNA2D4,CACNB4,CACNG4,CALM1 (includes others),CAPN3,CAPN5,CAPN6,CAT,CBX7,CCNB1,CCNE2,CDC23,CDC25A,CDC25B,CDK1,CDK2,CDK6,CDKN2A,CDKN2B,CHP1,CHUK,CXCL8,DHCR24,DLAT,E2F1,E2F2,E2F3,E2F5,E2F6,E2F7,EIF4E,EIF4EBP1,ELF1,ETS1,ETS2,EZH2,GADD45A,GADD45B,HIPK2,IKBKE,IL6,IRF3,KRAS,MAP2K1,MAP2K3,MAP2K6,MAPK1,MAPK12,MAPK6,MAPKAPK2,MDM2,…
ERB2-ERBB3 Signaling	2.43	0.438	-1.177	AKT1,ERBB3,ETV4,FOXO1,GSK3B,JAK3,KRAS,MAP2K1,MAPK1,MRAS,MYC,NRAS,NRG2,PDPK1,PIK3CD,PIK3R1,PIK3R3,RAF1,RALA,RAP1B,RAP2A,RAP2B,RASD1,RASD2,RRAS2,SHC1,STAT3,STAT5A
VEGF Family Ligand-Receptor Interactions	1.22	0.357	-1.177	AKT1,AKT3,FLT1,JMJD7-PLA2G4B,KRAS,MAP2K1,MAPK1,MRAS,NRAS,NRP1,NRP2,PIK3CD,PIK3R1,PIK3R3,PLA2G4A,PLA2G4C,PLA2G6,PLCG2,PRKCH,PRKCZ,PRKD1,RAF1,RALA,RAP1B,RAP2A,RAP2B,RASD1,RASD2,RRAS2,SHC1
Inhibition of Angiogenesis by TSP1	2.25	0.5	-1.155	AKT1,AKT3,GUCY1A2,HSPG2,MAPK1,MAPK10,MAPK12,MAPK13,MAPK8,MAPK9,SDC1,SDC2,TGFBR1,TGFBR2,THBS1,TP53
Leptin Signaling in Obesity	0.397	0.293	-1.155	ADCY5,ADCY9,AKT1,AKT3,FOXO1,LEP,MAP2K1,MAPK1,PDIA3,PIK3CD,PIK3R1,PIK3R3,PLCB1,PLCB4,PLCD4,PLCG2,PLCL2,POMC,PRKAG2,PRKAR2A,PTPN11,STAT3
Heparan Sulfate Biosynthesis (Late Stages)	0	0.203	-1.155	AARS1,CES2,CHST11,CHST12,CHST15,CHST2,CHST3,CHST7,DTD2,EXT1,PPME1,PRDX6
Neuregulin Signaling	4.13	0.443	-1.151	AKT1,AKT3,CRK,DCN,DLG4,EGF,ERBB3,ERBB4,EREG,HBEGF,HSP90AB1,ITGA10,ITGA2,ITGA3,ITGA4,ITGA5,ITGAV,ITGB2,ITGB4,ITGB5,ITGB8,KRAS,MAP2K1,MAPK1,MRAS,MTOR,MYC,NRAS,NRG2,PDPK1,PIK3R1,PIK3R3,PLCG2,PRKCH,PRKCZ,PRKD1,PTPN11,RAF1,RALA,RAP1B,RAP2A,RAP2B,RASD1,RASD2,RNF41,RPS6,RPS6KB2,RRAS2,SHC1,SRC,STAT5A
Corticotropin Releasing Hormone Signaling	0.656	0.306	-1.151	ADCY5,ADCY9,ARPC5,ATF4,BDNF,CACNA1A,CACNA1C,CACNA1G,CACNA2D3,CACNA2D4,CACNB4,CACNG4,CALM1 (includes others),CREB5,CTH,GAD1,GLI3,GNAI2,GNAO1,GNAQ,GNAS,GUCY1A2,ITPR1,MAP2K1,MAPK1,MAPK12,MAPK13,MEF2B,NPR2,NPR3,NR4A1,PLCG2,POMC,PRKAG2,PRKAR2A,PRKCH,PRKCZ,PRKD1,PTCH1,PTGS2,RAF1,RAP1B,SMO,SOX15,UCN
BMP signaling pathway	1.75	0.382	-1.134	ACVR1,ACVRL1,BMP2,BMPR1A,FST,KRAS,MAGED1,MAP2K1,MAPK1,MAPK10,MAPK12,MAPK13,MAPK8,MAPK9,MRAS,NOG,NRAS,PRKAG2,PRKAR2A,RAF1,RALA,RAP1B,RAP2A,RAP2B,RASD1,RASD2,RELA,RELB,RRAS2,RUNX2,SMAD1,SMAD9,TAB1,TLX2
Coagulation System	0	0.2	-1.134	BDKRB2,PLAT,PLAU,PROS1,SERPINE1,SERPINF2,THBD
Gαi Signaling	2.11	0.371	-1.121	ADCY5,ADCY9,ADORA1,GABBR1,GNA12,GNA13,GNA14,GNAI2,GNAO1,GNAQ,GNAS,GNAZ,GNB1,GNB1L,GNB3,GNB4,GNB5,GNG10,GNG11,GNG12,GNG2,HTR1B,HTR1D,KRAS,LPAR1,LTB4R,MAPK1,MRAS,NPR3,NPY1R,NRAS,OPRL1,PRKAG2,PRKAR2A,PTGER3,RAF1,RALA,RAP1B,RAP1GAP,RAP2A,RAP2B,RASD1,RASD2,RGS12,RGS14,RGS7,RRAS2,S1PR1,SHC1,SRC,STAT3,TBXA2R
Acute Phase Response Signaling	1.76	0.348	-1.109	AKT1,AKT3,C1R,C1S,C2,C3,C4A/C4B,CHUK,FN1,FTL,HMOX1,HPX,IKBKE,IL1R1,IL6,IL6R,ITIH3,KRAS,MAP2K1,MAP2K3,MAP2K6,MAP3K1,MAP3K14,MAPK1,MAPK12,MAPK13,MAPK8,MAPK9,MRAS,MTOR,MYD88,NFKBIA,NGFR,NOLC1,NRAS,PDPK1,PIK3CD,PIK3R1,PIK3R3,PTPN11,RAF1,RALA,RAP1B,RAP2A,RAP2B,RASD1,RASD2,RBP4,RELA,RELB,RRAS2,SERPINE1,SERPINF1,SERPINF2,SHC1,SOCS1,SOCS2,SOCS4,SOCS6,STAT3,TAB1,TNFRSF1A,TNFRSF1B,TRADD
Antiproliferative Role of Somatostatin Receptor 2	3.29	0.459	-1.091	CTH,GAD1,GNB1,GNB1L,GNB3,GNB4,GNB5,GNG10,GNG11,GNG12,GNG2,GUCY1A2,KRAS,MAP2K1,MAPK1,MRAS,NPR2,NPR3,NRAS,PIK3CD,PIK3R1,PIK3R3,PTPN11,PTPN6,RALA,RAP1B,RAP2A,RAP2B,RASD1,RASD2,RRAS2,SOX15,SRC,SSTR2
CSDE1 Signaling Pathway	1.53	0.4	-1.091	AGO1,AGO2,AKT1,AKT3,BCYRN1,CDK11A,CNOT6,DCP2,FN1,HNRNPD,LINC00205,MYC,PABPC5,PABPN1,PAIP1,RAC1,RPL9,SNAI1,SNAI2,SYNCRIP,TNC,TRIO
Adipogenesis pathway	2.8	0.394	-1.089	ACVR1,ACVRL1,AKT1,ATG5,BMAL1,BMP2,BMPR1A,BSCL2,CDK7,CEBPA,CEBPD,CLOCK,ERCC2,EZH2,FBXW7,FGF1,FGF2,FGFR3,FOXC2,FOXO1,FZD4,FZD5,FZD6,FZD7,GTF2H4,HAT1,HDAC10,HDAC11,HDAC2,HDAC3,KLF5,KMT2B,LEP,LPIN1,NFATC4,NOCT,NR2F2,PAXIP1,PLIN1,RB1,RBBP4,RBBP7,RPS6KA1,SENP2,SIN3B,SMAD1,SMAD3,SMAD9,SMO,SOX9,TNFRSF1A,TP53,TXNIP,XBP1
Synaptic Long Term Depression	1.42	0.335	-1.069	CACNA1A,CACNA1C,CACNA1G,CACNA2D3,CACNA2D4,CACNB4,CACNG4,CTH,GAD1,GNA12,GNA13,GNA14,GNAI2,GNAO1,GNAQ,GNAS,GNAZ,GRIA1,GRIA3,GRID1,GUCY1A2,ITPR1,KRAS,MAP2K1,MAPK1,MRAS,NPR2,NPR3,NRAS,PDIA3,PLA2G4A,PLA2G4C,PLA2G6,PLAAT3,PLAAT4,PLCB1,PLCB4,PLCD4,PLCG2,PLCL2,PPP2CA,PPP2CB,PPP2R1B,PPP2R2B,PPP2R2D,PPP2R3A,PPP2R5A,PPP2R5E,PRDX6,PRKCH,PRKCZ,PRKD1,PRKG1,PRKG2,RAF1,RALA,RAP1B,RAP2A,RAP2B,RASD1,RASD2,RRAS2,RY…
ERBB4 Signaling	2.21	0.424	-1.043	AKT1,APH1A,APH1B,ERBB4,KRAS,MAP2K1,MAPK1,MRAS,NRAS,NRG2,PDPK1,PIK3CD,PIK3R1,PIK3R3,PLCG2,PRKCH,PRKCZ,PRKD1,PSEN2,RAF1,RALA,RAP1B,RAP2A,RAP2B,RASD1,RASD2,RRAS2,SHC1
Erythropoietin Signaling Pathway	0.395	0.286	-1.021	AKT1,AKT3,BCL2L1,BIRC3,CSF2RB,CXCL8,GSK3B,IL15,IL6,ITPR1,KRAS,LEP,MACROH2A2,MAP2K1,MAPK1,MDM2,MRAS,MTOR,NFKBIA,NRAS,PDPK1,PIK3CD,PIK3R1,PIK3R3,PRKCH,PRKCZ,PRKD1,PTPN6,RAC1,RAC2,RAF1,RALA,RAP1B,RAP2A,RAP2B,RASD1,RASD2,RELA,RELB,RRAS2,SHC1,SRC,STAT5A,TGFB2,TNFSF12,TNFSF13B,TNFSF9,TP53
Ephrin B Signaling	4.4	0.5	-1	ACP1,CAP1,CDC42,CFL1,CFL2,CXCL12,EFNB2,EFNB3,EPHB2,GNA12,GNA13,GNA14,GNAI2,GNAO1,GNAQ,GNAS,GNAZ,GNB1,GNB1L,GNB3,GNB4,GNB5,GNG10,GNG11,GNG12,GNG2,ITSN1,MAPK1,MRAS,PTK2,RAC1,RAC2,RGS3,RHOA,VAV2,VAV3
Superpathway of Methionine Degradation	1.78	0.447	-1	AHCYL2,BHMT2,CBS/LOC102724560,CDO1,CTH,EEF1AKMT4,EHMT1,FTSJ1,GOT1,GOT2,MGMT,PCCB,PRMT1,PRMT5,SUOX,SUV39H1,SUV39H2
Renin-Angiotensin Signaling	1.32	0.347	-1	ACE,ADCY5,ADCY9,GNAQ,ITPR1,KRAS,MAP2K1,MAP3K1,MAPK1,MAPK10,MAPK12,MAPK13,MAPK8,MAPK9,MRAS,NRAS,PIK3CD,PIK3R1,PIK3R3,PLCG2,PRKAG2,PRKAR2A,PRKCH,PRKCZ,PRKD1,PTK2,PTK2B,PTPN6,RAC1,RAF1,RALA,RAP1B,RAP2A,RAP2B,RASD1,RASD2,RELA,RELB,RRAS2,SHC1,SHF,STAT3
Chondroitin and Dermatan Biosynthesis	1.28	0.667	-1	CHSY1,CHSY3,CSGALNACT1,CSGALNACT2
Acetyl-CoA Biosynthesis I (Pyruvate Dehydrogenase Complex)	1.28	0.667	-1	DBT,DLAT,PDHA1,PDHB
Aspartate Degradation II	1.02	0.571	-1	GOT1,GOT2,MDH1B,MDH2
Folate Transformations I	0.668	0.444	-1	MTHFD1L,MTHFD2,MTHFR,SHMT2
Dolichyl-diphosphooligosaccharide Biosynthesis	0.546	0.4	-1	ALG3,ALG5,ALG8,DPM3
IL-23 Signaling Pathway	0	0.239	-1	AKT1,AKT3,IL12RB1,NFKBIA,PIK3CD,PIK3R1,PIK3R3,RELA,RELB,RUNX1,STAT3
Systemic Lupus Erythematosus In B Cell Signaling Pathway	0	0.182	-1	AKT1,AKT3,BCL2,BCL2L1,BCL2L11,CALM1 (includes others),CD72,CHP1,CXCL8,FOXO1,GAB1,GSK3B,IFIH1,IFIT2,IFIT3,IL15,IL6,IL6R,INPP5D,INPP5K,IRAK4,IRF3,IRF7,IRF9,JAK1,KRAS,LEP,MAP2K1,MAP3K14,MAPK1,MAVS,MCL1,MRAS,MTOR,MYC,MYD88,NFATC2,NFATC4,NRAS,OCRL,PAG1,PDPK1,PIK3CD,PIK3R1,PIK3R3,PLAAT4,PLCG2,PPP3R1,PRKCH,PRKCZ,PRKD1,PTPN11,PTPN6,RAC1,RAC2,RAF1,RALA,RAP1B,RAP2A,RAP2B,RASD1,RASD2,RASGRP1,RASGRP2,RASGRP3…
Human Embryonic Stem Cell Pluripotency	1.45	0.335	-0.985	ACVR1,ACVRL1,AKT1,AKT3,BDNF,BMP2,BMPR1A,FGF2,FGFR3,FOXO1,FZD4,FZD5,FZD6,FZD7,GSK3B,HSP90AB1,ID1,ID3,INHBA,JAK1,JAK3,KLF2,KLF4,KRAS,MAP2K1,MAP2K3,MAP2K6,MAPK1,MRAS,MYC,NGF,NOG,NR0B1,NRAS,NTRK1,PDGFA,PDPK1,PIK3CD,PIK3R1,PIK3R3,PRKCH,PRKCZ,PRKD1,RAF1,RALA,RAP1B,RAP2A,RAP2B,RASD1,RASD2,RRAS2,SMAD1,SMAD2,SMAD3,SMAD9,SMO,STAT3,TBX3,TGFB2,TGFBR1,TGFBR2,WNT11,WNT2,WNT3,WNT5B,WNT9A
Pancreatic Adenocarcinoma Signaling	7.1	0.5	-0.973	ABL1,AKT1,AKT3,BCL2,BCL2L1,BIRC5,BRCA2,CCNE2,CDC42,CDK2,CDKN2A,CDKN2B,CYP2E1,E2F1,E2F2,E2F3,E2F5,E2F6,E2F7,EGF,HBEGF,HDAC10,HDAC11,HDAC2,HDAC3,HMOX1,JAK1,JAK3,KRAS,MAP2K1,MAPK1,MAPK10,MAPK12,MAPK8,MAPK9,MDM2,NAPEPLD,NOTCH1,PA2G4,PIK3CD,PIK3R1,PIK3R3,PLD2,PLD3,PTGS2,RAC1,RAD51,RAF1,RALA,RALBP1,RB1,RELA,RELB,SMAD2,SMAD3,STAT3,SUV39H1,TFDP1,TGFB2,TGFBR1,TGFBR2,TP53
TGF-β Signaling	4.05	0.458	-0.973	ACVR1,ACVR1B,BCL2,BMP2,BMPR1A,CDC42,GSC,INHA,INHBA,IRF7,KRAS,MAP2K1,MAP2K3,MAP2K6,MAPK1,MAPK12,MAPK13,MAPK8,MAPK9,MRAS,NRAS,PMEPA1,RAF1,RALA,RAP1B,RAP2A,RAP2B,RASD1,RASD2,RRAS2,RUNX2,SERPINE1,SMAD1,SMAD2,SMAD3,SMAD9,SMURF2,TAB1,TGFB2,TGFBR1,TGFBR2,TGIF1,TLX2,VDR
SAPK/JNK Signaling	0	0.156	-0.973	CDC42,CRK,DUSP10,DUSP8,GAB1,GADD45A,GNA12,GNA13,GNB1,GNB1L,GNB3,GNB4,GNB5,GNG10,GNG11,GNG12,GNG2,KRAS,MAP3K1,MAP3K12,MAP3K2,MAP3K20,MAP3K9,MAPK10,MAPK12,MAPK8,MAPK8IP2,MAPK8IP3,MAPK9,MRAS,NRAS,PIK3CD,PIK3R1,PIK3R3,RAC1,RAC2,RALA,RAP1B,RAP2A,RAP2B,RASD1,RASD2,RRAS2,SHC1,TAB1,TP53,TRADD
Nitric Oxide Signaling in the Cardiovascular System	0.526	0.301	-0.962	AKT1,AKT3,ARG2,ATP2A1,ATP2A2,ATP2A3,BDKRB2,CACNA1A,CACNA1C,CACNA2D3,CACNA2D4,CACNB4,CACNG4,CALM1 (includes others),FLT1,GUCY1A2,HSP90AB1,ITPR1,MAP2K1,MAPK1,NPR2,PDE1B,PDE1C,PIK3CD,PIK3R1,PIK3R3,PRKAG2,PRKAR2A,PRKCH,PRKCZ,PRKD1,PRKG1,PRKG2,SLC7A1
Leukocyte Extravasation Signaling	4.56	0.413	-0.956	ABL1,ACTA2,ACTB,ACTC1,ACTG1,ACTG2,ACTN1,ACTN3,ACTN4,ARHGAP35,ARHGAP9,CDC42,CLDN1,CLDN11,CLDN15,CLDN23,CLDN7,CRK,CTNNA1,CTNND1,CXCL12,CYBA,DLC1,EDIL3,EZR,FER,GNAI2,ICAM1,ICAM3,ITGA2,ITGA3,ITGA4,ITGB2,JAM2,MAPK1,MAPK10,MAPK12,MAPK13,MAPK8,MAPK9,MMP1,MMP11,MMP17,MMP19,MMP2,MMP28,MSN,MYL6,NCF2,PIK3CD,PIK3R1,PIK3R3,PLCG2,PRKCH,PRKCZ,PRKD1,PTK2,PTK2B,PTPN11,RAC1,RAC2,RAP1B,RAP1GAP,RAPGEF3,RASGRP1,RDX,R…
Wound Healing Signaling Pathway	3.73	0.382	-0.943	ACTA2,ACVR1,ACVR1B,CHUK,COL10A1,COL11A1,COL11A2,COL13A1,COL15A1,COL17A1,COL18A1,COL19A1,COL1A1,COL1A2,COL24A1,COL25A1,COL26A1,COL27A1,COL3A1,COL4A1,COL4A2,COL4A4,COL4A5,COL4A6,COL5A1,COL5A2,COL5A3,COL6A3,COL7A1,COL8A1,COL8A2,COL9A2,COL9A3,CXCL8,EGF,FGF2,FN1,HBEGF,IL15,IL1R1,IL1RAPL2,IL1RL2,IL6,ITGA3,ITGB4,JAK1,KRAS,KRT17,LAMA3,LAMB1,LAMB3,LAMC2,LEP,MAP2K1,MAP2K3,MAP2K6,MAP3K14,MAPK1,MAPK10,MAPK12…
Lymphotoxin β Receptor Signaling	1.34	0.389	-0.943	AKT1,AKT3,BCL2L1,CHUK,CXCL1,CYCS,IKBKE,LTBR,MAP3K14,MAPK1,NFKBIA,PDPK1,PIK3CD,PIK3R1,PIK3R3,RELA,RELB,TRAF3,TRAF4,TRAF5,VCAM1
Amyotrophic Lateral Sclerosis Signaling	0.859	0.325	-0.928	AKT3,ALS2,BAX,BCL2,BCL2L1,BID,BIRC3,CACNA1A,CACNA1C,CACNA2D3,CACNA2D4,CACNB4,CACNG4,CAPN3,CAPN5,CAPN6,CASP1,CAT,CCS,CYCS,GLUL,GPX1,GRIA1,GRIA3,GRID1,GRIK1,GRIN2A,GRIN3B,HECW1,PIK3CD,PIK3R1,PIK3R3,RAB5A,RAB5C,RAC1,RNF19A,TP53
IL-22 Signaling	1.38	0.458	-0.905	AKT1,AKT3,JAK1,MAPK1,MAPK10,MAPK12,MAPK13,MAPK8,MAPK9,STAT3,STAT5A
Melatonin Signaling	0.478	0.304	-0.894	CALM1 (includes others),CAMK2D,GNAI2,GNAO1,GNAQ,MAP2K1,MAP2K3,MAP2K6,MAPK1,PDIA3,PLCB1,PLCB4,PLCD4,PLCG2,PLCL2,PRKAG2,PRKAR2A,PRKCH,PRKCZ,PRKD1,RAF1
FcγRIIB Signaling in B Lymphocytes	0	0.11	-0.894	AKT1,CACNA1A,CACNA1C,CACNA1G,CACNA2D3,CACNA2D4,CACNB4,CACNG4,INPP5D,ITPR1,KRAS,MAPK10,MAPK12,MAPK8,MAPK9,MRAS,NRAS,PDPK1,PIK3CD,PIK3R1,PIK3R3,PLCG2,RALA,RAP1B,RAP2A,RAP2B,RASD1,RASD2,RRAS2,SHC1
CD27 Signaling in Lymphocytes	2.14	0.436	-0.853	BCL2L1,BID,CASP8,CHUK,CYCS,IKBKE,MAP2K1,MAP2K3,MAP2K6,MAP3K1,MAP3K12,MAP3K14,MAP3K2,MAP3K6,MAP3K8,MAP3K9,MAPK10,MAPK12,MAPK8,MAPK9,NFKBIA,RELA,RELB,TRAF5
Apelin Liver Signaling Pathway	1.92	0.5	-0.832	COL10A1,COL11A2,COL18A1,COL1A1,COL1A2,COL3A1,COL5A3,EDN1,GSK3B,MAPK10,MAPK12,MAPK8,MAPK9
[truncated: 470 more rows]

## Sheet: (Sheet 5)72-h exposure to Euro6
© 2000-2023 QIAGEN. All rights reserved.
Ingenuity Canonical Pathways	-log(p-value)	Ratio	z-score	Molecules
Actin Cytoskeleton Signaling	4.92	0.0667	-3	ACTA2,ACTC1,ACTR2,ARPC1A,ARPC5,CD14,EZR,FGF18,FLNA,ITGA8,ITGB4,MYO18B,PDGFD,PFN1,RHOA,TLN1
RHOA Signaling	3.33	0.0738	-3	ACTA2,ACTC1,ACTR2,ARPC1A,ARPC5,EZR,PFN1,RHOA,SEPTIN8
[truncated: 425 more rows]
